# Supplementary material for: Real-World Evidence Shows Gaps in Awareness, Medical Help-Seeking, and Diagnosis for Primary Dysmenorrhea but Not Premenstrual Syndrome: Cross-Sectional Observational Study
Source: J Med Internet Res. 2025 Sep 11;27:e68148. doi: 10.2196/68148 (PMC12425425; doi:10.2196/68148)
Supplement: Multimedia Appendix 4 [file jmir-v27-e68148-s004.xlsx]

## Sheet: POL
2392
Frage 1 - Sind Sie eine Frau zwischen 18 und 49 Jahren?	Frage 2 - Dauert bei Ihnen ein Menstruationszyklus zwischen 24 bis 38 Tage?	Frage 3 - Treten bei Ihnen regelmäßig Schmerzen kurz vor oder mit Ihrer Periode auf? (1 Tag vor und bis zu 3 Tage während der Blutung)	Frage 4 - Treten bei Ihnen regelmäßig Stimmungsschwankungen, Schmerzen oder allgemeines Unwohlsein 5 bis 10 Tage vor Ihrer Periode auf?	Frage 5 - Wie würden Sie die stärkste Intensität Ihrer Regelschmerzen beschreiben?	Frage 6 - Traten Ihre Schmerzen bereits in Ihrer Jugend auf? (Bis zu 2 Jahre nach Ihrer ersten Periode)	Frage 7 - Hat ein Arzt bei Ihnen PMS oder Dysmenorrhoe diagnostiziert?	Frage 8 - Nehmen Sie schmerzlindernde Medikamente oder alternative Präparate gegen Ihre Regelschmerzen ein?	Frage 9 - Wurde bei Ihnen eine der folgenden Erkrankungen diagnostiziert: Endometriose, Colitis Ulcerosa, Morbus Crohn, eine chronische Entzündung der Blase?	Frage 10 - Hatten Sie in der Vergangenheit Operationen, die Ihnen heute immer noch Schmerzen, Verwachsungen oder Narbenbildung im Unterbauch verursachen könnten?	Frage 11 - Versuchen Sie gerade schwanger zu werden, sind Sie schwanger, oder stillen Sie?	Frage 12 - Verhüten Sie gerade?	Frage 13 - Welches Verhütungsmittel verwenden Sie derzeit?	Frage 14 - Wären Sie und Ihr Partner bereit, gegebenenfalls im Rahmen einer klinischen Studie für bis zu 7 Monate ein hormonfreies Verhütungsmittel zu verwenden?	Frage 15 - Rauchen Sie täglich?	Frage 16 - Hatten Sie in den letzten 5 Jahren Krebs?	Frage 17 - Könnten Sie sich grundsätzlich vorstellen, an einer klinischen Studie teilzunehmen, in denen ein zugelassenes pflanzliches Medikament gegen Regelschmerzen (Dysmenorrhoe) untersucht wird?	Frage 18 - Möchten Sie weitere Informationen zu neuen klinischen Studien gegen Regelschmerzen erhalten, z.B. mit einem pflanzlichen Medikament, sobald eine Teilnahme möglich ist?
Nie	Nie	Tak	Tak	9	Tak	Nie	Tak	Nie	Nie	Nie	Nie	-2	Tak	Nie, nie palę	Nie	Tak	Nie
Tak	Nie jestem pewna	Tak	Nie	7	Tak	Nie	Tak	Nie	Nie	Tak	Nie	-2	Nie jest to konieczne. Nie mam partnera i jestem abstynentką seksualną	Nie, nie palę	Nie	Tak	Tak
Tak	Tak	Tak	Tak	10	Tak	Nie jestem pewna	Tak	Nie	Nie	Nie	Nie	-2	Nie	Tak	Nie	Tak	Tak
Tak	Tak	Tak	Tak	10	Tak	Nie	Tak	Nie	Nie	Tak	Nie	-2	Tak	Nie, nie palę	Nie	Tak	Nie
Tak	Nie jestem pewna	Tak	Tak	10	Tak	Nie jestem pewna	Nie	Nie jestem pewna	Nie	Nie	Nie	-2	Tak	Nie, nie palę	Nie	Tak	Tak
Tak	Tak	Tak	Tak	10	Tak	Nie	Nie	Nie	Nie	Nie	Nie	-2	Nie	Nie, nie palę	Nie	Tak	Nie
Tak	Tak	Tak	Tak	3	Nie	Nie	Tak	Nie	Nie	Nie	Nie	-2	Nie jest to konieczne. Nie mam partnera i jestem abstynentką seksualną	Nie, nie palę	Nie	Tak	Tak
Tak	Tak	Tak	Tak	7	Tak	Tak, tylko PMS	Tak	Nie	Nie	Nie	Nie	-2	Tak	Nie, nie palę	Nie	Tak	Tak
Tak	Tak	Tak	Tak	9	Nie jestem pewna	Nie	Tak	Nie jestem pewna	Nie	Nie	Nie	-2	Tak	Nie, nie palę	Nie	Nie	Tak
Tak	Tak	Tak	Nie	8	Nie jestem pewna	Nie	Tak	Nie	Tak	Nie	Tak	Prezerwatywa, diafragma	-2	Nie, nie palę	Nie	Tak	Tak
-1	-2	-2	-2	-2	-2	-2	-2	-2	-2	-2	-2	-2	-2	-2	-2	-2	-2
Tak	Tak	Tak	Nie	6	Tak	Nie	Tak	Nie	Nie	Nie	Nie	-2	Nie	Tak	Nie	Nie	Nie
Tak	Tak	Tak	Nie	8	Nie	Nie	Tak	Nie	Nie	Nie	Nie	-2	Nie jest to konieczne. Nie mam partnera i jestem abstynentką seksualną	Nie, nie palę	Nie	Tak	Tak
Tak	Tak	Tak	Tak	8	Nie	Tak, PMS i dysmenorrhoea	Tak	Nie jestem pewna	Nie	Tak	Nie	-2	Nie jest to konieczne. Nie mam partnera i jestem abstynentką seksualną	Nie, nie palę	Nie	Nie	Nie
Tak	Tak	Tak	Tak	8	Tak	Nie	Tak	Nie	Nie	Nie	Tak	Antykoncepcję hormonalną (np. pigułki, krążek dopochwowy, hormonalna wkładka wewnątrzmaciczna lub podobne)	Tak	Nie, nie palę	Nie	Tak	Tak
Tak	Nie	Tak	Nie	10	Tak	Nie	Tak	Nie	Nie	Tak	Nie	-2	Tak	Nie, nie palę	Nie	Tak	Nie
-1	-2	-2	-2	-2	-2	-2	-2	-2	-2	-2	-2	-2	-2	-2	-2	-2	-2
Nie	Tak	Tak	Tak	9	Tak	Nie	Tak	Nie	Nie	Nie	Nie	-2	Nie jest to konieczne. Nie mam partnera i jestem abstynentką seksualną	Nie, nie palę	Nie	Tak	Tak
Tak	Tak	Tak	Tak	8	Tak	Nie	Tak	Nie	Nie	Nie	Nie	-2	Nie jest to konieczne. Nie mam partnera i jestem abstynentką seksualną	Tak	Nie	Tak	Tak
Tak	Nie	Nie	Tak	5	Nie	Tak, tylko PMS	Nie	Nie	Nie	Tak	Nie	-2	Nie jest to konieczne. Nie mam partnera i jestem abstynentką seksualną	Nie, nie palę	Nie	Nie	Nie
Tak	Nie	Tak	Tak	6	Nie	Nie	Tak	Nie	Nie	Tak	Tak	Prezerwatywa, diafragma	-2	Nie, tylko sporadycznie (mniej niż 1x dziennie)	Nie	Tak	Tak
Tak	Tak	Tak	Tak	9	Tak	Nie jestem pewna	Tak	Tak	Nie	Nie	Tak	Antykoncepcję hormonalną (np. pigułki, krążek dopochwowy, hormonalna wkładka wewnątrzmaciczna lub podobne)	Nie	Nie, nie palę	Nie	Tak	Nie
Tak	Nie jestem pewna	Tak	Nie	10	Nie jestem pewna	Nie	Tak	Nie	Nie	Tak	Nie	-2	Nie jest to konieczne. Nie mam partnera i jestem abstynentką seksualną	Nie, nie palę	Nie	Nie	Tak
Tak	Tak	Tak	Tak	8	Tak	Nie	Tak	Tak	Tak	Nie	Nie	-2	Tak	Nie, nie palę	Nie	Tak	Tak
Tak	Tak	Tak	Tak	10	Tak	Nie	Tak	Nie	Nie	Nie	Nie	-2	Nie jest to konieczne. Nie mam partnera i jestem abstynentką seksualną	Nie, nie palę	Tak	Tak	Tak
Tak	Nie jestem pewna	Tak	Tak	8	Tak	Nie	Tak	Nie	Nie	Tak	Nie	-2	Nie	Nie, nie palę	Nie	Tak	Nie
Tak	Tak	Tak	Tak	9	Nie jestem pewna	Nie	Tak	Nie	Nie	Nie	Nie	-2	Nie jest to konieczne. Nie mam partnera i jestem abstynentką seksualną	Nie, nie palę	Nie	Tak	Nie
Tak	Nie jestem pewna	Tak	Tak	9	Tak	Nie	Tak	Nie	Nie	Nie	Nie	-2	Nie	Nie, nie palę	Nie	Tak	Tak
Tak	Tak	Tak	Tak	9	Tak	Nie	Tak	Tak	Tak	Nie	Nie	-2	Tak	Tak	Nie	Tak	Tak
Tak	Tak	Tak	Tak	8	Nie	Nie	Tak	Nie	Nie	Nie	Nie	-2	Nie	Nie, nie palę	Nie	Tak	Nie
Tak	Tak	Tak	Tak	8	Tak	Nie	Tak	Nie	Nie	Tak	Nie	-2	Tak	Nie, nie palę	Nie	Nie	Nie
Tak	Tak	Tak	Tak	10	Tak	Nie	Tak	Nie	Nie	Nie	Nie	-2	Nie jest to konieczne. Nie mam partnera i jestem abstynentką seksualną	Nie, nie palę	Nie	Nie	Nie
Tak	Tak	Tak	Nie	7	Tak	Nie	Tak	Nie	Nie	Nie	Tak	Antykoncepcję hormonalną (np. pigułki, krążek dopochwowy, hormonalna wkładka wewnątrzmaciczna lub podobne)	Nie	Nie, nie palę	Nie	Tak	Nie
Tak	Nie	Tak	Tak	8	Tak	Nie	Tak	Nie	Tak	Nie	Nie	-2	Nie jest to konieczne. Nie mam partnera i jestem abstynentką seksualną	Nie, nie palę	Nie	Nie	Nie
Nie	Nie jestem pewna	Tak	Tak	9	Tak	Nie jestem pewna	Tak	Nie	Nie	Nie	Nie	-2	Nie jest to konieczne. Nie mam partnera i jestem abstynentką seksualną	Nie, nie palę	Nie	Nie	Nie
Tak	Tak	Tak	Tak	9	Tak	Nie	Tak	Nie	Tak	Nie	Nie	-2	Nie	Nie, nie palę	Nie	Tak	Tak
Tak	Tak	Tak	Tak	10	Tak	Nie	Tak	Nie	Tak	Nie	Tak	Niehormonalna wkładka wewnątrzmaciczna (np. miedziana, złota)	Nie	Tak	Nie	Tak	Tak
Tak	Tak	Tak	Tak	10	Tak	Tak, tylko PMS	Tak	Nie	Tak	Nie	Nie	-2	Nie jest to konieczne. Nie mam partnera i jestem abstynentką seksualną	Tak	Nie	Tak	Tak
Tak	Nie	Tak	Tak	8	Tak	Nie	Tak	Nie	Tak	Nie	Nie	-2	Tak	Nie, tylko sporadycznie (mniej niż 1x dziennie)	Nie	Tak	Nie
-1	-2	-2	-2	-2	-2	-2	-2	-2	-2	-2	-2	-2	-2	-2	-2	-2	-2
Tak	Tak	Tak	Tak	9	Tak	Nie	Tak	Nie	Nie	Nie	Nie	-2	Tak	Nie, nie palę	Nie	Tak	Tak
Tak	Tak	Tak	Tak	7	Tak	Nie	Nie	Nie	Nie	Nie	Nie	-2	Tak	Nie, nie palę	Nie	Tak	Tak
Tak	Nie	Tak	Tak	10	Tak	Nie	Tak	Nie	Nie	Nie	Nie	-2	Tak	Tak	Nie	Tak	Tak
Tak	Tak	Tak	Tak	9	Tak	Nie	Tak	Nie	Nie	Nie	Tak	Antykoncepcję hormonalną (np. pigułki, krążek dopochwowy, hormonalna wkładka wewnątrzmaciczna lub podobne)	Tak	Tak	Nie	Tak	Nie
Tak	Tak	Tak	Tak	10	Tak	Nie	Tak	Nie	Nie	Tak	Tak	Antykoncepcję hormonalną (np. pigułki, krążek dopochwowy, hormonalna wkładka wewnątrzmaciczna lub podobne)	Nie	Nie, nie palę	Nie	Nie	Nie
Tak	Tak	Nie	Nie	0	Tak	Nie	Nie	Tak	Tak	Nie	Nie	-2	Tak	Nie, nie palę	Nie	Nie	Nie
Tak	Tak	Tak	Tak	10	Tak	Nie	Tak	Nie	Nie	Nie	Nie	-2	Tak	Tak	Nie	Tak	Tak
Tak	Tak	Tak	Tak	4	Tak	Nie	Nie	Nie	Tak	Tak	Nie	-2	Nie	Nie, nie palę	Nie	Tak	Tak
Tak	Tak	Tak	Tak	10	Tak	Nie	Tak	Nie	Nie	Nie	Nie	-2	Tak	Nie, nie palę	Nie	Tak	Tak
Tak	Tak	Tak	Tak	7	Nie jestem pewna	Tak, tylko PMS	Tak	Nie	Nie	Tak	Nie	-2	Nie	Nie, nie palę	Nie	Nie	Tak
Tak	Tak	Tak	Tak	10	Nie	Tak, PMS i dysmenorrhoea	Tak	Tak	Tak	Nie	Nie	-2	Nie	Tak	Nie	Tak	Tak
-1	-2	-2	-2	-2	-2	-2	-2	-2	-2	-2	-2	-2	-2	-2	-2	-2	-2
Tak	Nie	Tak	Nie	5	Nie jestem pewna	Nie	Tak	Nie	Nie	Nie	Nie	-2	Nie jest to konieczne. Nie mam partnera i jestem abstynentką seksualną	Nie, nie palę	Nie	Tak	Nie
-1	-2	-2	-2	-2	-2	-2	-2	-2	-2	-2	-2	-2	-2	-2	-2	-2	-2
Tak	Tak	Tak	Tak	8	Tak	Nie	Tak	Nie	Nie	Nie	Nie	-2	Tak	Nie, nie palę	Nie	Tak	Tak
Tak	Tak	Tak	Nie	7	Tak	Nie	Tak	Nie	Nie	Nie	Nie	-2	Nie jest to konieczne. Nie mam partnera i jestem abstynentką seksualną	Nie, nie palę	Nie	Tak	Tak
Tak	Nie	Tak	Tak	8	Tak	Nie	Nie	Nie	Nie	Nie	Nie	-2	Tak	Nie, nie palę	Nie	Tak	Nie
Tak	Tak	Tak	Tak	10	Tak	Nie	Tak	Nie	Nie	Nie	Nie	-2	Tak	Nie, nie palę	Nie	Tak	Nie
Tak	Nie	Tak	Nie	8	Nie	Nie	Tak	Nie	Nie	Nie	Tak	Antykoncepcję hormonalną (np. pigułki, krążek dopochwowy, hormonalna wkładka wewnątrzmaciczna lub podobne)	Nie	Nie, tylko sporadycznie (mniej niż 1x dziennie)	Nie	Tak	Nie
Tak	Tak	Tak	Tak	6	Tak	Tak, tylko PMS	Tak	Tak	Nie	Nie	Nie	-2	Tak	Nie, nie palę	Nie	Nie	Tak
Tak	Tak	Tak	Nie	8	Nie	Nie	Tak	Nie	Nie	Nie	Nie	-2	Tak	Nie, nie palę	Nie	Tak	Nie
Tak	-1	-2	-2	-2	-2	-2	-2	-2	-2	-2	-2	-2	-2	-2	-2	-2	-2
Tak	Tak	Tak	Tak	10	Tak	Nie jestem pewna	Tak	Nie	Nie	Nie	Nie	-2	Tak	Nie, nie palę	Nie	Tak	Tak
Tak	Tak	Tak	Tak	8	Nie	Nie	Tak	Nie	Nie	Nie	Nie	-2	Tak	Nie, nie palę	Nie	Tak	Tak
Tak	Tak	Tak	Tak	9	Tak	Tak, tylko PMS	Tak	Nie	Tak	Nie	Tak	Prezerwatywa, diafragma	-2	Nie, nie palę	Nie	Tak	Tak
Tak	Tak	Tak	Tak	9	Nie jestem pewna	Nie	Tak	Nie	Nie	Nie	Nie	-2	Tak	Nie, nie palę	Nie	Tak	Nie
Tak	Tak	Tak	Tak	4	Tak	Nie	Tak	Nie	Nie	Nie	Nie	-2	Nie jest to konieczne. Nie mam partnera i jestem abstynentką seksualną	Nie, nie palę	Nie	Tak	Tak
Tak	Nie	Tak	Tak	6	Tak	Nie	Tak	Nie	Nie	Tak	Nie	-2	Nie	Nie, nie palę	Nie	Tak	Tak
Tak	Tak	Tak	Tak	9	Nie	Nie jestem pewna	Tak	Nie	Nie	Tak	Nie	-2	Nie jest to konieczne. Nie mam partnera i jestem abstynentką seksualną	Nie, nie palę	Nie	Nie	Tak
Tak	Tak	Tak	Nie	10	Tak	Nie	Tak	Nie	Nie	Nie	Nie	-2	Nie jest to konieczne. Nie mam partnera i jestem abstynentką seksualną	Nie, nie palę	Nie	Nie	Nie
Tak	Tak	Tak	Tak	9	Tak	Nie	Tak	Nie	Nie	Nie	Nie	-2	Tak	Nie, nie palę	Nie	Tak	Tak
Tak	Tak	Tak	Tak	10	Tak	Nie jestem pewna	Tak	Tak	Nie	Nie	Tak	Antykoncepcję hormonalną (np. pigułki, krążek dopochwowy, hormonalna wkładka wewnątrzmaciczna lub podobne)	Tak	Nie, nie palę	Nie	Tak	Tak
Tak	Tak	Tak	Tak	8	Nie jestem pewna	Nie	Tak	Nie	Nie	Nie	Nie	-2	Nie	Nie, nie palę	Nie	Nie	Nie
Tak	Nie	Tak	Tak	9	Tak	Nie	Tak	Nie	Nie	Nie	Tak	Antykoncepcję hormonalną (np. pigułki, krążek dopochwowy, hormonalna wkładka wewnątrzmaciczna lub podobne)	Nie jest to konieczne. Nie mam partnera i jestem abstynentką seksualną	Nie, nie palę	Nie	Tak	Tak
Tak	Tak	Tak	Tak	8	Tak	Nie jestem pewna	Tak	Nie	Nie	Nie	Nie	-2	Tak	Nie, nie palę	Nie	Nie	Nie
Tak	Tak	Tak	Nie	9	Tak	Nie	Tak	Nie	Nie	Nie	Nie	-2	Nie jest to konieczne. Nie mam partnera i jestem abstynentką seksualną	Nie, nie palę	Nie	Nie	Nie
Tak	Tak	Tak	Tak	10	Nie	Nie jestem pewna	Tak	Nie jestem pewna	Tak	Nie	Nie	-2	Nie	Nie, nie palę	Nie	Nie	Tak
Tak	Tak	Nie	Tak	10	Nie	Nie	Tak	Nie	Nie	Nie	Nie	-2	Nie	Nie, nie palę	Nie	-1	-2
Tak	Tak	Tak	Tak	8	Nie	Nie	Tak	Nie	Nie	Nie	Nie	-2	Nie	Nie, nie palę	Nie	Tak	Nie
Tak	Tak	Tak	Tak	8	Tak	Nie	Tak	Nie	Tak	Nie	Tak	Antykoncepcję hormonalną (np. pigułki, krążek dopochwowy, hormonalna wkładka wewnątrzmaciczna lub podobne)	Nie jest to konieczne. Nie mam partnera i jestem abstynentką seksualną	Nie, nie palę	Nie	Tak	Tak
Tak	Tak	Tak	Tak	9	Tak	Nie	Tak	Nie	Nie	Nie	Nie	-2	Nie jest to konieczne. Nie mam partnera i jestem abstynentką seksualną	Tak	Nie	Tak	Tak
Tak	Tak	Tak	Tak	9	Tak	Nie	Tak	Nie	Nie	Tak	Nie	-2	Nie	Nie, tylko sporadycznie (mniej niż 1x dziennie)	Nie	Tak	Nie
Tak	Tak	Tak	Tak	9	Tak	Nie	Tak	Nie	Nie	Nie	Nie	-2	Tak	Nie, nie palę	Nie	Tak	Tak
Tak	Nie jestem pewna	Tak	Tak	10	Tak	Tak, tylko PMS	Tak	Nie	Nie	Nie	Nie	-2	Nie	Nie, nie palę	Nie	Tak	Tak
-1	-2	-2	-2	-2	-2	-2	-2	-2	-2	-2	-2	-2	-2	-2	-2	-2	-2
Tak	Tak	Tak	Tak	9	Nie	Nie	Tak	Nie	Nie	Nie	Nie	-2	Tak	Nie, nie palę	Nie	Tak	Tak
Tak	Tak	Tak	Tak	8	Nie jestem pewna	Nie	Tak	Nie	Nie	Nie	Nie	-2	Nie	Tak	Nie	Tak	Nie
Tak	Nie	Nie	Tak	7	Tak	Nie	Tak	Nie	Nie	Nie	Tak	Prezerwatywa, diafragma	-2	Nie, nie palę	Nie	Tak	Tak
Tak	Tak	Tak	Tak	7	Nie jestem pewna	Nie jestem pewna	Tak	Nie	Nie	Nie	Nie	-2	Nie jest to konieczne. Nie mam partnera i jestem abstynentką seksualną	Nie, nie palę	Nie	Tak	Tak
Tak	Tak	Tak	Tak	8	Tak	Nie	Tak	Nie	Nie	Tak	Nie	-2	Tak	Nie, nie palę	Nie	Tak	Tak
Tak	Tak	Tak	Tak	10	Nie	Nie	Tak	Nie	Nie	Nie	Nie	-2	Nie	Nie, nie palę	Nie	Nie	Nie
Tak	Tak	Tak	Nie	10	Tak	Nie	Tak	Nie	Nie	Tak	Tak	Antykoncepcję hormonalną (np. pigułki, krążek dopochwowy, hormonalna wkładka wewnątrzmaciczna lub podobne)	Nie	Tak	Nie	Tak	Tak
Tak	Tak	Tak	Tak	5	Tak	Nie	Tak	Nie	Nie	Tak	Nie	-2	Nie jest to konieczne. Nie mam partnera i jestem abstynentką seksualną	Nie, nie palę	Nie	Nie	Nie
Tak	Tak	Tak	Nie	8	Nie	Nie	Tak	Nie	Nie	Nie	Nie	-2	Nie jest to konieczne. Nie mam partnera i jestem abstynentką seksualną	Nie, nie palę	Nie	Nie	Nie
Tak	Tak	Tak	Tak	6	Nie	Nie	Tak	Nie	Nie	Tak	Nie	-2	Nie jest to konieczne. Nie mam partnera i jestem abstynentką seksualną	Nie, nie palę	Nie	Nie	Nie
Tak	Tak	Tak	Tak	10	Tak	Nie	Tak	Nie	Nie	Tak	Nie	-2	Nie	Nie, tylko sporadycznie (mniej niż 1x dziennie)	Nie	Tak	Tak
Tak	Tak	Tak	Tak	6	Tak	Nie	Tak	Nie	Nie	Nie	Nie	-2	Tak	Nie, nie palę	Nie	Tak	Tak
Tak	Tak	Tak	Tak	9	Tak	Nie	Tak	Nie	Nie	Tak	Nie	-2	Tak	Nie, nie palę	Nie	Tak	Tak
Tak	Tak	Tak	Tak	9	Tak	Nie	Tak	Nie	Nie	Nie	Nie	-2	Nie	Nie, nie palę	Nie	Tak	Tak
Tak	Tak	Tak	Tak	8	Tak	Nie	Tak	Nie	Nie	Nie	Nie	-2	Nie jest to konieczne. Nie mam partnera i jestem abstynentką seksualną	Nie, nie palę	Nie	Nie	Tak
Tak	Tak	Tak	Nie	8	Nie	Nie jestem pewna	Tak	Nie jestem pewna	Nie	Tak	Nie	-2	Tak	Nie, nie palę	Nie	Tak	Tak
Tak	Tak	Tak	Tak	8	Nie	Nie	Tak	Nie	Nie	Nie	Nie	-2	Tak	Nie, nie palę	Nie	Tak	Tak
Nie	Tak	Tak	Tak	9	Tak	Nie	Tak	Nie	Nie	Nie	Tak	Prezerwatywa, diafragma	-2	Nie, nie palę	Nie	Nie	Nie
Tak	Tak	Tak	Tak	10	Tak	Nie	Tak	Tak	Tak	Nie	Nie	-2	Tak	Nie, nie palę	Nie	Tak	Tak
Tak	Tak	Tak	Tak	10	Tak	Nie	Tak	Nie	Nie	Nie	Nie	-2	Nie jest to konieczne. Nie mam partnera i jestem abstynentką seksualną	Nie, nie palę	Nie	Tak	Tak
Tak	Tak	Tak	Tak	8	Tak	Nie jestem pewna	Tak	Nie jestem pewna	Nie	Nie	Nie	-2	Tak	Nie, nie palę	Nie	Nie	Nie
Tak	Tak	Tak	Tak	6	Tak	Nie	Nie	Nie	Tak	Tak	Nie	-2	Tak	Nie, nie palę	Nie	Tak	Nie
Tak	Tak	Tak	Tak	7	Nie jestem pewna	Nie	Tak	Nie	Nie	Nie	Nie	-2	Nie jest to konieczne. Nie mam partnera i jestem abstynentką seksualną	Nie, nie palę	Nie	Nie	Nie
Tak	Tak	Tak	Tak	8	Tak	Nie	Tak	Nie	Tak	Nie	Nie	-2	Tak	Nie, nie palę	Nie	Tak	Tak
Tak	Tak	Tak	Nie	8	Tak	Nie jestem pewna	Tak	Nie	Nie	Tak	Nie	-2	Nie jest to konieczne. Nie mam partnera i jestem abstynentką seksualną	Nie, nie palę	Nie	Tak	Nie
Tak	Tak	Tak	Tak	6	Tak	Nie	Tak	Nie	Nie	Nie	Nie	-2	Nie jest to konieczne. Nie mam partnera i jestem abstynentką seksualną	Nie, nie palę	Nie	Tak	Nie
Tak	Tak	Tak	Tak	9	Tak	Nie	Tak	Nie	Nie	Nie	Nie	-2	Tak	Tak	Nie	Tak	Tak
Nie	Tak	Tak	Tak	9	Tak	Nie jestem pewna	Tak	Nie	Nie	Nie	Nie	-2	Nie jest to konieczne. Nie mam partnera i jestem abstynentką seksualną	Nie, nie palę	Nie	Nie	Nie
Tak	Tak	Tak	Tak	10	Tak	Nie	Tak	Nie	Nie	Nie	Nie	-2	Tak	Nie, tylko sporadycznie (mniej niż 1x dziennie)	Nie	Tak	Nie
Tak	Tak	Tak	Tak	7	Nie jestem pewna	Nie	Tak	Nie	Nie	Nie	Nie	-2	Nie	Nie, nie palę	Nie	Nie	Tak
Tak	Tak	Tak	Tak	8	Nie jestem pewna	Nie jestem pewna	Tak	Nie	Nie	Nie	Nie	-2	Nie	Nie, nie palę	Nie	Nie	Nie
Nie	Nie jestem pewna	Nie	Tak	8	Tak	Nie	Tak	Nie	Nie	Nie	Nie	-2	Tak	Nie, nie palę	Nie	Tak	Nie
Tak	Tak	Tak	Nie	8	Nie	Nie	Tak	Nie	Nie	Tak	Nie	-2	Nie	Nie, nie palę	Nie	Tak	Tak
Nie	Tak	Tak	Tak	8	Tak	Nie	Tak	Nie	Nie jestem pewna	Nie	Nie	-2	Nie jest to konieczne. Nie mam partnera i jestem abstynentką seksualną	Nie, tylko sporadycznie (mniej niż 1x dziennie)	Nie	Nie	Nie
Tak	Tak	Tak	Nie	8	Nie	Nie jestem pewna	Tak	Nie jestem pewna	Nie	Nie	Nie	-2	Tak	Nie, nie palę	Nie	Tak	Tak
Tak	Tak	Tak	Tak	10	Nie	Nie	Tak	Tak	Nie	Tak	Nie	-2	Tak	Nie, nie palę	Nie	Tak	Tak
Tak	Tak	Tak	Tak	8	Tak	Tak, tylko PMS	Tak	Nie	Nie	Tak	Nie	-2	Nie	Nie, nie palę	Nie	Tak	Nie
Tak	Tak	Tak	Tak	8	Tak	Nie	Tak	Tak	Nie	Tak	Nie	-2	Nie jest to konieczne. Nie mam partnera i jestem abstynentką seksualną	Nie, nie palę	Nie	Tak	Tak
Tak	Tak	Tak	Tak	9	Nie	Nie	Tak	Nie	Nie	Nie	Nie	-2	Nie	Nie, nie palę	Nie	Tak	Nie
Tak	Tak	Tak	Tak	6	Tak	Nie jestem pewna	Tak	Nie	Nie	Nie	Nie	-2	Nie	Nie, nie palę	Nie	Tak	Tak
Tak	Nie	Nie	Tak	2	Tak	Nie	Nie	Nie	Nie	Nie	Nie	-2	Nie jest to konieczne. Nie mam partnera i jestem abstynentką seksualną	Nie, nie palę	Nie	Tak	Nie
Tak	Tak	Tak	Tak	9	Tak	Nie	Tak	Nie	Nie	Nie	Nie	-2	Tak	Nie, nie palę	Nie	Tak	Nie
Tak	Nie	Tak	Tak	8	Tak	Nie	Tak	Nie	Nie	Nie	Nie	-2	Nie jest to konieczne. Nie mam partnera i jestem abstynentką seksualną	Nie, nie palę	Nie	Tak	Tak
Tak	Tak	Tak	Tak	10	Tak	Nie	Tak	Nie	Nie	Nie	Nie	-2	Nie jest to konieczne. Nie mam partnera i jestem abstynentką seksualną	Nie, nie palę	Nie	Nie	Nie
Tak	Tak	Tak	Tak	10	Tak	Nie jestem pewna	Tak	Nie jestem pewna	Tak	Nie	Nie	-2	Nie	Nie, nie palę	Nie	Tak	Tak
Tak	Tak	Tak	Nie	8	Tak	Nie	Tak	Nie jestem pewna	Nie	Nie	Nie	-2	Nie jest to konieczne. Nie mam partnera i jestem abstynentką seksualną	Nie, nie palę	Nie	Nie	Nie
Tak	Nie jestem pewna	Nie	Nie	10	Nie jestem pewna	Nie	Tak	Nie	Nie	Tak	Nie	-2	Tak	Tak	Nie	Tak	Tak
Tak	Tak	Tak	Tak	7	Tak	Nie	Tak	Nie	Nie	Nie	Nie	-2	Nie	Nie, nie palę	Nie	Tak	Tak
Tak	Tak	Tak	Tak	7	Nie	Nie	Tak	Nie	Nie	Tak	Tak	Prezerwatywa, diafragma	-2	Nie, nie palę	Nie	Tak	Nie
Tak	Tak	Tak	Tak	7	Nie	Nie	Tak	Nie	Nie	Nie	Nie	-2	Nie	Nie, nie palę	Nie	Tak	Tak
Tak	Tak	Tak	Tak	9	Nie	Nie	Tak	Nie	Nie	Nie	Nie	-2	Nie jest to konieczne. Nie mam partnera i jestem abstynentką seksualną	Nie, nie palę	Nie	Tak	Nie
-1	-2	-2	-2	-2	-2	-2	-2	-2	-2	-2	-2	-2	-2	-2	-2	-2	-2
Tak	Nie	Tak	Tak	9	Tak	Tak, PMS i dysmenorrhoea	Tak	Nie	Nie	Tak	Nie	-2	Tak	Nie, nie palę	Nie	Tak	Nie
Tak	Tak	Tak	Tak	10	Nie	Nie jestem pewna	Tak	Nie jestem pewna	Nie	Nie	Tak	Antykoncepcję hormonalną (np. pigułki, krążek dopochwowy, hormonalna wkładka wewnątrzmaciczna lub podobne)	Nie	Nie, tylko sporadycznie (mniej niż 1x dziennie)	Nie	Nie	Nie
Tak	Tak	Tak	Tak	9	Tak	Nie	Tak	Nie	Nie	Nie	Nie	-2	Nie jest to konieczne. Nie mam partnera i jestem abstynentką seksualną	Nie, nie palę	Nie	Nie	Nie
Tak	Tak	Tak	Nie	5	Tak	Tak, tylko PMS	Tak	Nie	Nie	Nie	Tak	Prezerwatywa, diafragma	-2	Nie, nie palę	Nie	Nie	Nie
Tak	Tak	Tak	Tak	9	Tak	Nie	Tak	Nie jestem pewna	Nie	Nie	Nie	-2	Tak	Tak	Nie	Tak	Nie
Tak	Tak	Tak	Tak	10	Tak	Nie	Tak	Tak	Tak	Tak	Nie	-2	Nie	Nie, nie palę	Nie	Tak	Tak
Tak	Tak	Tak	Nie	8	Tak	Nie	Tak	Nie	Nie	Nie	Nie	-2	Nie jest to konieczne. Nie mam partnera i jestem abstynentką seksualną	Nie, nie palę	Nie	Tak	Tak
Tak	Tak	-1	-2	-2	-2	-2	-2	-2	-2	-2	-2	-2	-2	-2	-2	-2	-2
Tak	Tak	Tak	Tak	10	Tak	Nie jestem pewna	Tak	Nie	Nie	Nie	Tak	Prezerwatywa, diafragma	-2	Nie, nie palę	Nie	Tak	Tak
Tak	Nie jestem pewna	Tak	Tak	10	Tak	Nie jestem pewna	Tak	Nie	Nie	Tak	Nie	-2	Nie	Tak	Nie	Nie	Nie
Tak	Tak	Tak	Tak	8	Nie	Nie	Tak	Nie jestem pewna	Nie jestem pewna	Nie	Nie	-2	Tak	Nie, nie palę	Tak	Tak	Tak
Tak	Tak	Tak	Tak	8	Tak	Nie	Nie	Nie	Nie	Nie	Tak	Antykoncepcję hormonalną (np. pigułki, krążek dopochwowy, hormonalna wkładka wewnątrzmaciczna lub podobne)	Tak	Nie, nie palę	Nie	Tak	Tak
Tak	Tak	Tak	Tak	10	Tak	Nie	Tak	Nie	Nie	Nie	Nie	-2	Nie jest to konieczne. Nie mam partnera i jestem abstynentką seksualną	Nie, nie palę	Nie	Tak	Tak
Tak	Tak	Tak	Tak	6	Tak	Tak, tylko PMS	Tak	Nie	Tak	Nie	Nie	-2	Nie	Nie, nie palę	Nie	Tak	Tak
Tak	Tak	Tak	Tak	7	Tak	Nie	Tak	Nie	Nie	Nie	Nie	-2	Tak	Nie, nie palę	Nie	Tak	Tak
-1	-2	-2	-2	-2	-2	-2	-2	-2	-2	-2	-2	-2	-2	-2	-2	-2	-2
Tak	Tak	Tak	Nie	8	Tak	Nie	Tak	Nie	Nie	Nie	Nie	-2	Nie jest to konieczne. Nie mam partnera i jestem abstynentką seksualną	Nie, nie palę	Nie	Nie	Nie
Tak	Tak	Tak	Tak	7	Tak	Nie	Tak	Nie	Nie	Nie	Nie	-2	Tak	Nie, nie palę	Nie	Nie	Nie
Tak	Tak	Tak	Tak	9	Nie	Nie jestem pewna	Tak	Nie	Nie	Nie	Nie	-2	Tak	Tak	Nie	Tak	Tak
Nie	Tak	Tak	Nie	10	Tak	Nie	Tak	Nie	Nie	Nie	Nie	-2	Tak	Nie, nie palę	Nie	Tak	Nie
Tak	Tak	Tak	Tak	10	Nie	Nie	Tak	Nie	Nie	Tak	Nie	-2	Nie	Nie, nie palę	Nie	Tak	Tak
Tak	Tak	Tak	Tak	10	Tak	Nie	Tak	Nie	Nie	Nie	Nie	-2	Nie jest to konieczne. Nie mam partnera i jestem abstynentką seksualną	Nie, nie palę	Nie	Nie	Tak
Tak	Tak	Nie	Tak	6	Tak	Nie	Nie	Nie	Nie	Nie	Nie	-2	Tak	Nie, nie palę	Nie	Tak	Nie
Tak	Tak	Tak	Tak	10	Nie	Nie jestem pewna	Tak	Nie jestem pewna	Nie	Tak	Nie	-2	Tak	Nie, nie palę	Nie	Tak	Tak
Tak	Tak	Tak	Tak	10	Tak	Tak, tylko PMS	Tak	Nie jestem pewna	Nie	Tak	Nie	-2	Nie	Nie, tylko sporadycznie (mniej niż 1x dziennie)	Nie	Tak	Tak
Tak	Tak	Tak	Tak	9	Tak	Nie jestem pewna	Tak	Nie	Nie	Nie	Nie	-2	Tak	Nie, nie palę	Nie	Tak	Tak
-1	-2	-2	-2	-2	-2	-2	-2	-2	-2	-2	-2	-2	-2	-2	-2	-2	-2
Tak	Tak	Tak	Tak	8	Tak	Nie jestem pewna	Tak	Nie	Nie	Nie	Tak	Antykoncepcję hormonalną (np. pigułki, krążek dopochwowy, hormonalna wkładka wewnątrzmaciczna lub podobne)	Nie	Nie, tylko sporadycznie (mniej niż 1x dziennie)	Nie	Tak	Tak
Tak	Tak	Nie	Tak	5	Tak	Nie jestem pewna	Nie	Nie	Nie	Nie	Nie	-2	Nie jest to konieczne. Nie mam partnera i jestem abstynentką seksualną	Nie, nie palę	Nie	Nie	Nie
Nie	Nie jestem pewna	Nie	Nie	8	Tak	Nie	Tak	Nie	Nie	Tak	Nie	-2	Nie	Nie, nie palę	Nie	Nie	Tak
Tak	Tak	Tak	Tak	10	Tak	Tak, PMS i dysmenorrhoea	Tak	Nie	Tak	Tak	Nie	-2	Tak	Nie, nie palę	Nie	Tak	Tak
Tak	Tak	Tak	Tak	9	Nie	Nie	Tak	Tak	Nie	Nie	Nie	-2	Tak	Tak	Nie	Nie	Nie
Tak	Tak	Tak	Tak	9	Tak	Nie	Tak	Nie	Nie	Nie	Tak	Antykoncepcję hormonalną (np. pigułki, krążek dopochwowy, hormonalna wkładka wewnątrzmaciczna lub podobne)	Nie	Nie, nie palę	Nie	Nie	Nie
Tak	Tak	Tak	Nie	8	Nie	Nie	Tak	Nie	Nie	Tak	Tak	Antykoncepcję hormonalną (np. pigułki, krążek dopochwowy, hormonalna wkładka wewnątrzmaciczna lub podobne)	Nie	Nie, nie palę	Nie	Tak	Tak
Tak	-1	-2	-2	-2	-2	-2	-2	-2	-2	-2	-2	-2	-2	-2	-2	-2	-2
Tak	Tak	Tak	Nie	10	Tak	Tak, PMS i dysmenorrhoea	Tak	Nie	Nie	Nie	Nie	-2	Nie jest to konieczne. Nie mam partnera i jestem abstynentką seksualną	Nie, nie palę	Nie	Tak	Tak
Tak	Tak	Tak	Tak	8	Tak	Nie	Tak	Nie	Nie	Nie	Nie	-2	Tak	Tak	Nie	Tak	Tak
Tak	Tak	Tak	Tak	8	Tak	Nie jestem pewna	Tak	Tak	Tak	Tak	Nie	-2	Nie	Nie, nie palę	Nie	Tak	Tak
-1	-2	-2	-2	-2	-2	-2	-2	-2	-2	-2	-2	-2	-2	-2	-2	-2	-2
Tak	Tak	Tak	Tak	10	Tak	Nie	Tak	Tak	Tak	Tak	Nie	-2	Nie	Nie, nie palę	Nie	Tak	Tak
Tak	Nie jestem pewna	Tak	Tak	6	Tak	Nie	Nie	Nie	Nie	Nie	Nie	-2	Nie	Tak	Nie	Tak	Tak
Tak	Nie	Tak	Tak	10	Tak	Nie jestem pewna	Tak	Nie	Nie	Nie	Tak	Antykoncepcję hormonalną (np. pigułki, krążek dopochwowy, hormonalna wkładka wewnątrzmaciczna lub podobne)	Nie	Nie, nie palę	Nie	Nie	Tak
Tak	Tak	Tak	Tak	6	Nie jestem pewna	Nie	Nie	Nie	Nie	Nie	Tak	Prezerwatywa, diafragma	-2	Tak	Nie	Tak	Nie
Tak	Tak	Tak	Tak	10	Tak	Nie	Tak	Nie	Nie	Nie	Nie	-2	Tak	Nie, nie palę	Nie	Tak	Tak
Tak	Tak	Tak	Tak	7	Tak	Nie	Tak	Nie jestem pewna	Nie	Tak	Nie	-2	Nie jest to konieczne. Nie mam partnera i jestem abstynentką seksualną	Tak	Nie	Tak	Tak
Tak	Nie	Tak	Nie	7	Tak	Nie jestem pewna	Nie	Nie jestem pewna	Nie	Nie	Nie	-2	Tak	Nie, nie palę	Nie	Nie	Tak
Tak	-1	-2	-2	-2	-2	-2	-2	-2	-2	-2	-2	-2	-2	-2	-2	-2	-2
Tak	Tak	Tak	Nie	7	Tak	Nie	Tak	Nie	Nie	Nie	Nie	-2	Nie jest to konieczne. Nie mam partnera i jestem abstynentką seksualną	Nie, nie palę	Nie	Tak	Tak
Tak	Tak	Tak	Tak	8	Tak	Nie	Tak	Nie	Nie	Nie	Nie	-2	Tak	Nie, nie palę	Nie	Tak	Nie
Nie	Tak	Tak	Tak	10	Nie	Nie jestem pewna	Tak	Nie jestem pewna	Nie	Nie	Nie	-2	Nie jest to konieczne. Nie mam partnera i jestem abstynentką seksualną	Nie, nie palę	Nie	Tak	Tak
Tak	Tak	Nie	Tak	8	Nie jestem pewna	Nie	Tak	Nie	Nie	Nie	Tak	Antykoncepcję hormonalną (np. pigułki, krążek dopochwowy, hormonalna wkładka wewnątrzmaciczna lub podobne)	Nie	Nie, tylko sporadycznie (mniej niż 1x dziennie)	Nie	Nie	Nie
Nie	Tak	Tak	Tak	5	Nie	Nie jestem pewna	Tak	Nie	Tak	Nie	Nie	-2	Nie	Nie, nie palę	Nie	Tak	Nie
-1	-2	-2	-2	-2	-2	-2	-2	-2	-2	-2	-2	-2	-2	-2	-2	-2	-2
Tak	Tak	Tak	Nie	4	Tak	Nie	Tak	Nie	Nie	Nie	Nie	-2	Nie	Nie, nie palę	Nie	Nie	Nie
Tak	Tak	Tak	Tak	9	Tak	Nie	Tak	Nie	Nie	Tak	Nie	-2	Tak	Nie, nie palę	Nie	Tak	Tak
Tak	Nie jestem pewna	Tak	Tak	5	Tak	Nie	Tak	Nie	Nie	Nie	Nie	-2	Nie	Nie, nie palę	Nie	Nie	Tak
Tak	Tak	Tak	Nie	10	Nie	Nie	Tak	Nie	Nie	Nie	Nie	-2	Nie jest to konieczne. Nie mam partnera i jestem abstynentką seksualną	Nie, nie palę	Nie	Tak	Tak
Tak	Tak	Tak	Tak	10	Tak	Nie	Tak	Nie	Nie	Nie	Nie	-2	Nie jest to konieczne. Nie mam partnera i jestem abstynentką seksualną	Nie, nie palę	Nie	Tak	Tak
Tak	Tak	Tak	Tak	10	Tak	Nie jestem pewna	Tak	Nie jestem pewna	Nie	Nie	Nie	-2	Nie	Nie, nie palę	Nie	Tak	Tak
Tak	Tak	Tak	Tak	7	Nie	Nie	Nie	Nie	Nie	Nie	Nie	-2	Nie jest to konieczne. Nie mam partnera i jestem abstynentką seksualną	Nie, nie palę	Nie	Tak	Tak
Tak	Tak	Tak	Nie	10	Nie jestem pewna	Nie	Tak	Nie	Nie	Nie	Nie	-2	Nie jest to konieczne. Nie mam partnera i jestem abstynentką seksualną	Nie, nie palę	Nie	Tak	Tak
Tak	Tak	Tak	Tak	8	Tak	Nie jestem pewna	Tak	Nie	Nie	Nie	Nie	-2	Tak	Nie, nie palę	Nie	Tak	Nie
Tak	Tak	Tak	Nie	8	Nie	Nie	Tak	Nie	Nie	Tak	Nie	-2	Nie	Nie, nie palę	Nie	Tak	Tak
Tak	Tak	Tak	Tak	10	Nie	Nie	Tak	Nie	Nie	Nie	Nie	-2	Nie jest to konieczne. Nie mam partnera i jestem abstynentką seksualną	Nie, nie palę	Nie	Tak	Tak
Tak	Tak	Tak	Tak	8	Tak	Nie	Tak	Nie	Nie	Nie	Nie	-2	Tak	Nie, nie palę	Nie	Tak	Tak
Tak	Tak	Tak	Tak	10	Tak	Nie	Tak	Nie	Nie	Nie	Tak	Antykoncepcję hormonalną (np. pigułki, krążek dopochwowy, hormonalna wkładka wewnątrzmaciczna lub podobne)	Nie jest to konieczne. Nie mam partnera i jestem abstynentką seksualną	Nie, nie palę	Nie	Tak	Tak
Tak	Tak	Tak	Tak	8	Nie jestem pewna	Tak, tylko PMS	Tak	Nie	Nie	Tak	Tak	Antykoncepcję hormonalną (np. pigułki, krążek dopochwowy, hormonalna wkładka wewnątrzmaciczna lub podobne)	Tak	Nie, nie palę	Nie	Tak	Tak
Tak	-1	-2	-2	-2	-2	-2	-2	-2	-2	-2	-2	-2	-2	-2	-2	-2	-2
Tak	Tak	Tak	Tak	10	Tak	Nie jestem pewna	Tak	Nie	Tak	Nie	Tak	Antykoncepcję hormonalną (np. pigułki, krążek dopochwowy, hormonalna wkładka wewnątrzmaciczna lub podobne)	Nie	Tak	Nie	Tak	Tak
Tak	Tak	Tak	Tak	9	Tak	Nie	Tak	Nie	Nie	Nie	Tak	Antykoncepcję hormonalną (np. pigułki, krążek dopochwowy, hormonalna wkładka wewnątrzmaciczna lub podobne)	Nie	Nie, nie palę	Nie	Tak	Nie
Tak	Tak	Tak	Tak	8	Tak	Nie jestem pewna	Tak	Nie	Nie	Tak	Tak	Antykoncepcję hormonalną (np. pigułki, krążek dopochwowy, hormonalna wkładka wewnątrzmaciczna lub podobne)	Tak	Nie, nie palę	Nie	Tak	Nie
Tak	Tak	Tak	Nie	9	Tak	Nie jestem pewna	Tak	Nie jestem pewna	Nie jestem pewna	Tak	Nie	-2	Nie jest to konieczne. Nie mam partnera i jestem abstynentką seksualną	Nie, nie palę	Nie	Tak	Nie
Tak	Tak	Tak	Tak	10	Tak	Tak, tylko dysmenorrhoea	Tak	Nie	Nie	Nie	Nie	-2	Nie jest to konieczne. Nie mam partnera i jestem abstynentką seksualną	Nie, nie palę	Nie	Tak	Tak
Tak	Nie jestem pewna	Tak	Tak	10	Tak	Nie	Tak	Nie	Nie	Tak	Nie	-2	Nie jest to konieczne. Nie mam partnera i jestem abstynentką seksualną	Nie, nie palę	Nie	Nie	Nie
Tak	Tak	Tak	Tak	9	Nie	Nie jestem pewna	Tak	Nie	Nie	Nie	Tak	Prezerwatywa, diafragma	-2	Nie, nie palę	Nie	Nie	Nie
Tak	Tak	Tak	Nie	7	Nie	Nie	Tak	Nie	Nie	Nie	Nie	-2	Tak	Nie, nie palę	Nie	Tak	Tak
Tak	Tak	Tak	Tak	9	Tak	Nie	Tak	Nie	Nie	Nie	Nie	-2	Tak	Tak	Nie	Tak	Tak
Tak	Tak	Tak	Nie	10	Tak	Nie	Tak	Nie	Nie	Nie	Tak	Antykoncepcję hormonalną (np. pigułki, krążek dopochwowy, hormonalna wkładka wewnątrzmaciczna lub podobne)	Tak	Nie, nie palę	Nie	Tak	Tak
Tak	Tak	Tak	Tak	10	Tak	Nie	Tak	Tak	Nie	Nie	Nie	-2	Tak	Nie, nie palę	Nie	Tak	Tak
Tak	Tak	Tak	Tak	10	Tak	Nie	Tak	Nie	Nie	Nie	Nie	-2	Nie	Tak	Nie	Nie	Nie
Tak	Tak	Tak	Tak	10	Tak	Nie	Tak	Nie	Nie	Nie	Nie	-2	Nie jest to konieczne. Nie mam partnera i jestem abstynentką seksualną	Tak	Nie	Nie	Nie
Nie	Tak	Nie	Tak	0	Tak	Nie jestem pewna	Nie	Nie	Nie	Tak	Nie	-2	Nie	Nie, nie palę	Nie	Nie	Nie
Tak	Nie jestem pewna	Tak	Tak	10	Tak	Nie	Tak	Nie	Nie	Nie	Nie	-2	Nie jest to konieczne. Nie mam partnera i jestem abstynentką seksualną	Nie, tylko sporadycznie (mniej niż 1x dziennie)	Nie	Tak	Nie
Nie	Nie	Tak	Tak	9	Tak	Nie	Tak	Nie	Nie	Nie	Nie	-2	Nie jest to konieczne. Nie mam partnera i jestem abstynentką seksualną	Nie, nie palę	Nie	Tak	Nie
Tak	Tak	Tak	Tak	6	Nie jestem pewna	Nie	Tak	Nie	Nie	Nie	Nie	-2	Nie jest to konieczne. Nie mam partnera i jestem abstynentką seksualną	Nie, nie palę	Nie	Nie	Nie
Tak	Tak	Tak	Tak	8	Nie jestem pewna	Nie	Tak	Nie	Nie	Nie	Nie	-2	Tak	Nie, nie palę	Nie	Tak	Tak
Tak	Tak	Tak	Tak	8	Tak	Nie	Tak	Tak	Nie	Tak	Nie	-2	Nie jest to konieczne. Nie mam partnera i jestem abstynentką seksualną	Nie, nie palę	Nie	Tak	Tak
Tak	Nie	Tak	Tak	8	Tak	Nie	Tak	Nie	Nie	Tak	Nie	-2	Tak	Nie, tylko sporadycznie (mniej niż 1x dziennie)	Nie	Tak	Tak
Tak	Tak	Tak	Tak	8	Tak	Nie jestem pewna	Tak	Nie jestem pewna	Nie	Nie	Tak	Prezerwatywa, diafragma	-2	Nie, nie palę	Nie	Nie	Nie
Tak	Tak	Tak	Tak	10	Nie	Nie	Tak	Nie	Nie	Nie	Nie	-2	Nie jest to konieczne. Nie mam partnera i jestem abstynentką seksualną	Nie, nie palę	Nie	Tak	Tak
Tak	Nie	Tak	Tak	7	Nie	Nie	Tak	Nie	Nie	Nie	Nie	-2	Tak	Tak	Nie	Tak	Nie
-1	-2	-2	-2	-2	-2	-2	-2	-2	-2	-2	-2	-2	-2	-2	-2	-2	-2
Tak	Nie	Tak	Nie	8	Tak	Nie	Tak	Nie	Nie	Tak	Nie	-2	Tak	Nie, nie palę	Nie	Tak	Tak
Tak	Nie	Nie	Nie	8	Nie jestem pewna	Nie jestem pewna	Tak	Nie jestem pewna	Nie	Nie	Nie	-2	Nie jest to konieczne. Nie mam partnera i jestem abstynentką seksualną	Tak	Nie	Nie	Nie
Tak	Tak	Tak	Tak	10	Tak	Tak, PMS i dysmenorrhoea	Tak	Nie	Nie	Tak	Tak	Antykoncepcję hormonalną (np. pigułki, krążek dopochwowy, hormonalna wkładka wewnątrzmaciczna lub podobne)	Nie	Nie, nie palę	Nie	Tak	Tak
Tak	Tak	Tak	Tak	8	Tak	Nie	Tak	Nie	Nie	Nie	Tak	Antykoncepcję hormonalną (np. pigułki, krążek dopochwowy, hormonalna wkładka wewnątrzmaciczna lub podobne)	Tak	Nie, nie palę	Nie	Tak	Nie
Tak	Tak	Tak	Tak	9	Tak	Nie	Tak	Nie	Nie	Nie	Nie	-2	Nie jest to konieczne. Nie mam partnera i jestem abstynentką seksualną	Nie, nie palę	Nie	Tak	Tak
Tak	Tak	Tak	Tak	9	Tak	Nie	Tak	Nie	Nie	Nie	Nie	-2	Nie jest to konieczne. Nie mam partnera i jestem abstynentką seksualną	Nie, nie palę	Nie	Tak	Tak
Tak	Tak	Tak	Tak	9	Tak	Nie	Tak	Tak	Nie	Nie	Nie	-2	Nie jest to konieczne. Nie mam partnera i jestem abstynentką seksualną	Nie, nie palę	Nie	Tak	Tak
Tak	Tak	Tak	Tak	10	Tak	Nie	Tak	Nie	Tak	Nie	Nie	-2	Nie jest to konieczne. Nie mam partnera i jestem abstynentką seksualną	Nie, nie palę	Nie	Nie	Nie
Tak	Tak	Tak	Tak	7	Tak	Nie	Nie	Nie jestem pewna	Nie	Nie	Nie	-2	Nie jest to konieczne. Nie mam partnera i jestem abstynentką seksualną	Nie, nie palę	Nie	Nie	Nie
Tak	Tak	Tak	Tak	8	Tak	Nie jestem pewna	Nie	Nie	Nie	Nie	Tak	Prezerwatywa, diafragma	-2	Nie, tylko sporadycznie (mniej niż 1x dziennie)	Nie	Tak	Nie
Tak	Tak	Tak	Tak	8	Tak	Nie	Tak	Nie	Nie	Nie	Tak	Antykoncepcję hormonalną (np. pigułki, krążek dopochwowy, hormonalna wkładka wewnątrzmaciczna lub podobne)	Nie	Nie, nie palę	Nie	Tak	Tak
Tak	Tak	Nie	Nie	7	Tak	Nie	Tak	Nie	Nie	Tak	Nie	-2	Nie jest to konieczne. Nie mam partnera i jestem abstynentką seksualną	Nie, nie palę	Nie	Nie	Nie
Tak	Tak	Tak	Tak	7	Nie	Tak, tylko PMS	Tak	Nie	Nie	Nie	Nie	-2	Tak	Nie, nie palę	Nie	Nie	Nie
Tak	Nie jestem pewna	Tak	Tak	6	Nie jestem pewna	Nie jestem pewna	Nie	Nie	Nie	Nie	Nie	-2	Nie	Tak	Nie	Tak	Nie
Tak	Tak	Tak	Tak	8	Tak	Nie	Tak	Nie	Nie	Nie	Nie	-2	Tak	Nie, nie palę	Nie	Nie	Nie
Tak	Tak	Tak	Tak	7	Nie	Nie	Tak	Nie	Nie	Nie	Nie	-2	Nie jest to konieczne. Nie mam partnera i jestem abstynentką seksualną	Nie, nie palę	Nie	Nie	Nie
Tak	Tak	Nie	Nie	9	Tak	Nie	Tak	Nie	Nie	Tak	Nie	-2	Tak	Nie, nie palę	Nie	Tak	Tak
Tak	Tak	Tak	Tak	8	Tak	Nie	Tak	Nie jestem pewna	Nie	Tak	Nie	-2	Nie jest to konieczne. Nie mam partnera i jestem abstynentką seksualną	Nie, nie palę	Nie	Tak	Tak
Tak	Tak	Tak	Nie	10	Nie	Nie	Tak	Nie	Nie	Nie	Tak	Antykoncepcję hormonalną (np. pigułki, krążek dopochwowy, hormonalna wkładka wewnątrzmaciczna lub podobne)	Tak	Nie, nie palę	Nie	Tak	Tak
Tak	Tak	Tak	Tak	7	Tak	Nie	Tak	Nie	Nie	Nie	Nie	-2	Tak	Nie, nie palę	Nie	Tak	Nie
Tak	Tak	Tak	Tak	9	Tak	Tak, PMS i dysmenorrhoea	Tak	Tak	Tak	Tak	Nie	-2	Tak	Nie, nie palę	Nie	Tak	Tak
Tak	Tak	Tak	Tak	7	Nie jestem pewna	Nie	Tak	Nie	Nie	Nie	Tak	Antykoncepcję hormonalną (np. pigułki, krążek dopochwowy, hormonalna wkładka wewnątrzmaciczna lub podobne)	Nie	Nie, nie palę	Nie	Nie	Nie
Tak	Tak	Tak	Tak	9	Tak	Nie	Tak	Nie	Nie	Nie	Nie	-2	Nie jest to konieczne. Nie mam partnera i jestem abstynentką seksualną	Nie, nie palę	Nie	Tak	Nie
Tak	Tak	Tak	Tak	10	Tak	Nie	Tak	Nie	Tak	Nie	Nie	-2	Tak	Nie, nie palę	Nie	Tak	Nie
Tak	Nie	Nie	Tak	6	Tak	Nie	Nie	Nie	-1	-2	-2	-2	-2	-2	-2	-2	-2
Tak	Nie jestem pewna	Tak	Tak	9	Tak	Nie	Tak	Nie	Nie	Nie	Nie	-2	Nie	Tak	Nie	Tak	Tak
Tak	Tak	Tak	Tak	9	Tak	Nie jestem pewna	Tak	Nie	Tak	Nie	Nie	-2	Nie jest to konieczne. Nie mam partnera i jestem abstynentką seksualną	Nie, nie palę	Nie	Tak	Tak
Tak	Tak	Tak	Tak	10	Nie	Nie	Tak	Tak	Nie	Tak	Tak	Prezerwatywa, diafragma	-2	Nie, nie palę	Nie	Tak	Tak
Tak	Nie jestem pewna	Nie	Tak	8	Tak	Nie	Nie	Nie	Nie	Nie	Nie	-2	Nie jest to konieczne. Nie mam partnera i jestem abstynentką seksualną	Nie, tylko sporadycznie (mniej niż 1x dziennie)	Nie	Tak	Nie
Tak	Tak	Tak	Tak	9	Tak	Nie	Tak	Nie	Nie	Nie	Nie	-2	Nie jest to konieczne. Nie mam partnera i jestem abstynentką seksualną	Nie, nie palę	Nie	Tak	Nie
Tak	Tak	Tak	Tak	8	Tak	Nie	Tak	Tak	Nie	Nie	Nie	-2	Nie jest to konieczne. Nie mam partnera i jestem abstynentką seksualną	Nie, nie palę	Nie	Tak	Tak
Tak	Tak	Tak	Tak	7	Tak	Nie jestem pewna	Tak	Nie	Nie	Nie	Tak	Antykoncepcję hormonalną (np. pigułki, krążek dopochwowy, hormonalna wkładka wewnątrzmaciczna lub podobne)	Nie	Nie, nie palę	Nie	Tak	Nie
Tak	Tak	Tak	Tak	9	Tak	Nie	Tak	Nie	Nie	Nie	Nie	-2	Nie jest to konieczne. Nie mam partnera i jestem abstynentką seksualną	Nie, nie palę	Nie	Tak	Tak
Tak	Tak	Tak	Tak	7	Tak	Nie	Tak	Nie	Nie	Nie	Nie	-2	Nie jest to konieczne. Nie mam partnera i jestem abstynentką seksualną	Nie, tylko sporadycznie (mniej niż 1x dziennie)	Nie	Nie	Tak
Tak	Tak	Tak	Nie	7	Tak	Nie jestem pewna	Tak	Nie jestem pewna	Nie	Nie	Nie	-2	Tak	Nie, nie palę	Nie	Tak	Tak
Tak	Tak	Tak	Tak	10	Tak	Nie	Tak	Nie	Nie	Nie	Nie	-2	Nie jest to konieczne. Nie mam partnera i jestem abstynentką seksualną	Nie, tylko sporadycznie (mniej niż 1x dziennie)	Nie	Nie	Tak
Tak	Nie	Tak	Tak	9	Tak	Nie	Tak	Nie	Nie	Tak	Nie	-2	Tak	Nie, nie palę	Nie	Nie	Tak
Tak	Tak	Tak	Tak	10	Tak	Nie	Tak	Tak	Nie	Tak	Nie	-2	Tak	Tak	Nie	Nie	Nie
Tak	Tak	Tak	Tak	10	Tak	Nie	Tak	Nie jestem pewna	Nie	Nie	Nie	-2	Nie jest to konieczne. Nie mam partnera i jestem abstynentką seksualną	Nie, nie palę	Nie	Tak	Tak
Tak	Tak	Nie	Nie	7	Nie jestem pewna	Nie jestem pewna	Tak	Nie jestem pewna	Nie	Nie	Nie	-2	Tak	Tak	Nie	Tak	Nie
Tak	Tak	Tak	Tak	9	Nie jestem pewna	Nie	Tak	Nie	Nie	Nie	Tak	Antykoncepcję hormonalną (np. pigułki, krążek dopochwowy, hormonalna wkładka wewnątrzmaciczna lub podobne)	Tak	Nie, nie palę	Nie	Tak	Tak
Tak	Tak	Tak	Nie	10	Tak	Nie	Tak	Nie	Nie	Nie	Nie	-2	Tak	Tak	Nie	Tak	Tak
Tak	Tak	Tak	Tak	10	Tak	Tak, tylko PMS	Tak	Nie	Nie	Nie	Tak	Antykoncepcję hormonalną (np. pigułki, krążek dopochwowy, hormonalna wkładka wewnątrzmaciczna lub podobne)	Nie jest to konieczne. Nie mam partnera i jestem abstynentką seksualną	Nie, nie palę	Nie	Tak	Tak
Tak	Tak	Tak	Tak	8	Tak	Nie	Tak	Nie	Nie	Nie	Nie	-2	Tak	Nie, nie palę	Nie	Tak	Nie
Tak	Nie jestem pewna	Tak	Tak	10	Tak	Nie jestem pewna	Tak	Tak	Tak	Nie	Nie	-2	Nie jest to konieczne. Nie mam partnera i jestem abstynentką seksualną	Tak	Nie	Nie	Tak
Tak	Tak	Tak	Tak	7	Tak	Nie	Tak	Nie	Nie	Nie	Nie	-2	Tak	Nie, nie palę	Nie	Tak	Tak
Tak	Tak	Tak	Tak	7	Nie	Nie	Tak	Nie	Tak	Tak	Nie	-2	Nie	Nie, nie palę	Nie	Tak	Nie
Tak	Tak	Tak	Tak	9	Tak	Nie	Tak	Nie	Nie jestem pewna	Nie	Nie	-2	Nie	Nie, nie palę	Nie	Tak	Tak
Tak	Tak	Tak	Tak	10	Tak	Nie	Tak	Nie	Nie	Nie	Tak	Antykoncepcję hormonalną (np. pigułki, krążek dopochwowy, hormonalna wkładka wewnątrzmaciczna lub podobne)	Nie	Tak	Nie	Nie	Nie
Tak	Tak	Tak	Tak	7	Tak	Nie	Tak	Nie	Nie	Nie	Nie	-2	Nie	Nie, nie palę	Nie	Tak	Tak
Tak	Nie	Tak	Tak	10	Nie jestem pewna	Nie jestem pewna	Tak	Nie	Tak	Nie	Nie	-2	Nie	Tak	Nie	Nie	Tak
Tak	Tak	Tak	Tak	9	Tak	Nie	Tak	Nie	Nie	Nie	Nie	-2	Tak	Tak	Nie	Tak	Tak
Tak	Tak	Tak	Tak	9	Nie	Tak, tylko PMS	Tak	Nie jestem pewna	Nie	Nie	Nie	-2	Tak	Nie, nie palę	Nie	Tak	Nie
Tak	Tak	Tak	Tak	10	Tak	Nie	Tak	Nie	Tak	Nie	Tak	Antykoncepcję hormonalną (np. pigułki, krążek dopochwowy, hormonalna wkładka wewnątrzmaciczna lub podobne)	Tak	Nie, nie palę	Nie	Tak	Tak
Tak	Tak	Tak	Tak	8	Nie	Nie	Tak	Nie	Nie	Nie	Nie	-2	Nie jest to konieczne. Nie mam partnera i jestem abstynentką seksualną	Nie, nie palę	Nie	Tak	Tak
Tak	Nie jestem pewna	-1	-2	-2	-2	-2	-2	-2	-2	-2	-2	-2	-2	-2	-2	-2	-2
Tak	Tak	Tak	Nie	8	Nie	Nie	Tak	Nie	Tak	Tak	Nie	-2	Nie	Nie, nie palę	Nie	Tak	Tak
Tak	Tak	Tak	Tak	9	Tak	Nie	Tak	Nie	Nie	Nie	Nie	-2	Tak	Nie, nie palę	Nie	Tak	Tak
Tak	Tak	Nie	Tak	7	Tak	Nie	Tak	Nie	Nie	Nie	Tak	Antykoncepcję hormonalną (np. pigułki, krążek dopochwowy, hormonalna wkładka wewnątrzmaciczna lub podobne)	Nie	Tak	Nie	Tak	Nie
Tak	Tak	Tak	Tak	8	Tak	Tak, tylko PMS	Tak	Nie	Nie	Tak	Tak	Antykoncepcję hormonalną (np. pigułki, krążek dopochwowy, hormonalna wkładka wewnątrzmaciczna lub podobne)	Tak	Tak	Nie	Tak	Tak
Tak	Tak	Tak	Tak	6	Tak	Nie	Tak	Nie jestem pewna	Nie	Nie	Nie	-2	Tak	Nie, nie palę	Nie	Nie	Nie
Tak	Tak	Tak	Tak	8	Tak	Nie	Tak	Nie	Nie	Nie	Nie	-2	Nie jest to konieczne. Nie mam partnera i jestem abstynentką seksualną	Nie, nie palę	Tak	Tak	Nie
Tak	-1	-2	-2	-2	-2	-2	-2	-2	-2	-2	-2	-2	-2	-2	-2	-2	-2
Tak	Tak	Tak	Nie	10	Nie jestem pewna	Nie	Tak	Nie	Nie	Nie	Nie	-2	Tak	Nie, nie palę	Nie	Tak	Tak
Tak	Tak	Tak	Tak	9	Tak	Nie	Tak	Nie	Nie	Nie	Tak	Prezerwatywa, diafragma	-2	Nie, nie palę	Nie	Tak	Tak
Tak	Nie	Tak	Tak	-1	-2	-2	-2	-2	-2	-2	-2	-2	-2	-2	-2	-2	-2
Tak	Tak	Tak	Tak	7	Tak	Nie	Nie	Nie jestem pewna	Nie	Nie	Tak	Antykoncepcję hormonalną (np. pigułki, krążek dopochwowy, hormonalna wkładka wewnątrzmaciczna lub podobne)	Nie	Nie, nie palę	Nie	Nie	Tak
-1	-2	-2	-2	-2	-2	-2	-2	-2	-2	-2	-2	-2	-2	-2	-2	-2	-2
Nie	Tak	Tak	Tak	7	Tak	Nie	Nie	Nie	Nie	Nie	Nie	-2	Nie jest to konieczne. Nie mam partnera i jestem abstynentką seksualną	Nie, nie palę	Nie	Tak	Tak
Tak	Tak	Tak	Tak	8	Nie	Nie	Tak	Tak	Nie	Tak	Tak	Antykoncepcję hormonalną (np. pigułki, krążek dopochwowy, hormonalna wkładka wewnątrzmaciczna lub podobne)	Nie	Nie, nie palę	Nie	Nie	Nie
-1	-2	-2	-2	-2	-2	-2	-2	-2	-2	-2	-2	-2	-2	-2	-2	-2	-2
Tak	Tak	Tak	Tak	8	Nie	Nie	Tak	Tak	Nie	Tak	Nie	-2	Nie	Tak	Nie	Tak	Tak
Tak	Nie jestem pewna	Tak	Tak	10	Tak	Nie	Tak	Nie	Nie	Nie	Nie	-2	Nie jest to konieczne. Nie mam partnera i jestem abstynentką seksualną	Nie, nie palę	Nie	Nie	Nie
Tak	Tak	Tak	Tak	8	Tak	Nie	Tak	Nie	Nie	Nie	Nie	-2	Nie jest to konieczne. Nie mam partnera i jestem abstynentką seksualną	Nie, nie palę	Nie	Tak	Tak
Tak	Tak	Tak	Tak	8	Nie jestem pewna	Nie	Tak	Nie	Nie	Tak	Nie	-2	Nie jest to konieczne. Nie mam partnera i jestem abstynentką seksualną	Nie, nie palę	Nie	Tak	Nie
-1	-2	-2	-2	-2	-2	-2	-2	-2	-2	-2	-2	-2	-2	-2	-2	-2	-2
Tak	Tak	Tak	Tak	6	Nie jestem pewna	Nie	Tak	Nie	Nie	Nie	Nie	-2	Tak	Nie, nie palę	Nie	Tak	Tak
Tak	Tak	Tak	Tak	10	Tak	Tak, PMS i dysmenorrhoea	Tak	Tak	Nie	Tak	Tak	Antykoncepcję hormonalną (np. pigułki, krążek dopochwowy, hormonalna wkładka wewnątrzmaciczna lub podobne)	Nie jest to konieczne. Nie mam partnera i jestem abstynentką seksualną	Nie, tylko sporadycznie (mniej niż 1x dziennie)	Nie	Tak	Tak
Tak	Tak	Tak	Nie	6	Tak	Nie	Tak	Nie	Nie	Nie	Tak	Prezerwatywa, diafragma	-2	Nie, nie palę	Nie	Nie	Nie
Tak	Tak	Tak	Tak	8	Nie	Nie jestem pewna	Tak	Nie jestem pewna	Nie	Tak	Nie	-2	Tak	Nie, nie palę	Nie	Tak	Tak
Tak	Nie	Tak	Tak	9	Tak	Nie jestem pewna	Tak	Nie	Nie	Nie	Nie	-2	Tak	Tak	Nie	Tak	Tak
Tak	Tak	Tak	Nie	7	Nie	Nie	Tak	Nie	Nie	Nie	Tak	Prezerwatywa, diafragma	-2	Nie, nie palę	Nie	Tak	Nie
Tak	Tak	Tak	Tak	8	Tak	Nie	Tak	Nie	Nie	Nie	Tak	Antykoncepcję hormonalną (np. pigułki, krążek dopochwowy, hormonalna wkładka wewnątrzmaciczna lub podobne)	Nie	Nie, nie palę	Nie	Nie	Nie
Tak	Nie	Tak	Nie	9	Nie	Nie	Tak	Nie	Nie	Nie	Nie	-2	Nie jest to konieczne. Nie mam partnera i jestem abstynentką seksualną	Nie, nie palę	Nie	Tak	Tak
Tak	Tak	Nie	Nie	10	Tak	Nie jestem pewna	Tak	Nie	Nie	Nie	Nie	-2	Nie jest to konieczne. Nie mam partnera i jestem abstynentką seksualną	Tak	Nie	Nie	Tak
-1	-2	-2	-2	-2	-2	-2	-2	-2	-2	-2	-2	-2	-2	-2	-2	-2	-2
Tak	Tak	Tak	Nie	7	Tak	Nie	Tak	Nie	Nie	Nie	Nie	-2	Tak	Tak	Nie	Nie	Tak
Tak	Tak	Tak	Tak	8	Tak	Nie jestem pewna	Tak	Nie	Nie	Nie	Nie	-2	Nie	Nie, nie palę	Nie	Tak	Tak
Tak	Tak	Tak	Tak	5	Tak	Nie jestem pewna	Tak	Nie	Tak	Nie	Nie	-2	Nie	Tak	Nie	Nie	Tak
Tak	Tak	Tak	Tak	10	Tak	Nie	Tak	Nie jestem pewna	Nie	Tak	Nie	-2	Tak	Nie, nie palę	Nie	Tak	Tak
Tak	Tak	Tak	Tak	10	Tak	Nie	Tak	Tak	Nie	Tak	Nie	-2	Nie	Nie, nie palę	Nie	Nie	Nie
Tak	Tak	Tak	Tak	8	Tak	Nie	Tak	Nie	Nie	Nie	Nie	-2	Tak	Nie, nie palę	Nie	Tak	Tak
Tak	Nie jestem pewna	Tak	Tak	9	Tak	-1	-2	-2	-2	-2	-2	-2	-2	-2	-2	-2	-2
Tak	Nie	Tak	Nie	10	Tak	Nie jestem pewna	Tak	Nie	Nie	Tak	Nie	-2	Tak	Nie, nie palę	Nie	Tak	Tak
Tak	Nie	Tak	Tak	7	Nie	Nie	Tak	Nie	Nie	Nie	Nie	-2	Nie jest to konieczne. Nie mam partnera i jestem abstynentką seksualną	Nie, nie palę	Nie	Tak	Tak
Tak	Tak	Tak	Tak	8	Tak	Nie	Tak	Nie	Nie	Nie	Nie	-2	Nie	Nie, nie palę	Nie	Tak	Tak
Tak	Tak	Tak	Nie	4	Tak	Nie	Tak	Nie	Nie	Nie	Tak	Antykoncepcję hormonalną (np. pigułki, krążek dopochwowy, hormonalna wkładka wewnątrzmaciczna lub podobne)	Tak	Nie, nie palę	Nie	Tak	Nie
Nie	Tak	Tak	Tak	5	Tak	Nie jestem pewna	Tak	Nie	Tak	Nie	Tak	Antykoncepcję hormonalną (np. pigułki, krążek dopochwowy, hormonalna wkładka wewnątrzmaciczna lub podobne)	Nie	Nie, nie palę	Nie	Tak	Tak
Tak	Tak	Tak	Tak	9	Tak	Nie	Tak	Nie	Nie	Nie	Nie	-2	Tak	Nie, nie palę	Nie	Nie	Nie
Tak	Tak	Tak	Tak	10	Tak	Tak, PMS i dysmenorrhoea	Tak	Nie	Nie	Tak	Tak	Antykoncepcję hormonalną (np. pigułki, krążek dopochwowy, hormonalna wkładka wewnątrzmaciczna lub podobne)	Tak	Tak	Nie	Tak	Nie
Tak	Tak	Tak	Tak	8	Nie	Tak, tylko PMS	Tak	Nie	Nie	Tak	Nie	-2	Tak	Nie, nie palę	Nie	Tak	Tak
-1	-2	-2	-2	-2	-2	-2	-2	-2	-2	-2	-2	-2	-2	-2	-2	-2	-2
Tak	Tak	Tak	Tak	10	Tak	Nie	Tak	Nie	Nie	Nie	Tak	Prezerwatywa, diafragma	-2	Tak	Nie	Tak	Nie
Tak	Tak	Tak	Tak	6	Nie jestem pewna	Nie	Tak	Nie	Nie	Tak	Nie	-2	Nie	Tak	Nie	Nie	Tak
Tak	Tak	Tak	Tak	8	Nie	Nie	Tak	Nie	Nie	Nie	Nie	-2	Tak	Nie, nie palę	Nie	Nie	Nie
Tak	Tak	Tak	Tak	10	Tak	Nie jestem pewna	Tak	Nie jestem pewna	Nie	Nie	Tak	Antykoncepcję hormonalną (np. pigułki, krążek dopochwowy, hormonalna wkładka wewnątrzmaciczna lub podobne)	Nie jest to konieczne. Nie mam partnera i jestem abstynentką seksualną	Tak	Nie	Tak	Tak
Tak	Nie jestem pewna	Tak	Tak	8	Tak	Nie	Nie	Tak	Nie	Nie	Nie	-2	Nie	Nie, nie palę	Nie	Tak	Tak
Tak	Tak	-1	-2	-2	-2	-2	-2	-2	-2	-2	-2	-2	-2	-2	-2	-2	-2
Tak	Tak	Tak	Nie	7	Tak	Nie	Tak	Nie	Nie	Nie	Nie	-2	-1	-2	-2	-2	-2
Nie	Nie jestem pewna	Tak	Tak	10	Nie jestem pewna	Nie	Tak	Nie	Nie	Tak	Nie	-2	Tak	Nie, tylko sporadycznie (mniej niż 1x dziennie)	Nie	Tak	Tak
Tak	Tak	Tak	Tak	8	Nie jestem pewna	Nie	Tak	Nie	Nie	Nie	Nie	-2	Tak	Nie, nie palę	Nie	Nie	Nie
Tak	Tak	Tak	Nie	9	Tak	Nie	Tak	Nie	Nie	Nie	Tak	Prezerwatywa, diafragma	-2	Nie, nie palę	Nie	Nie	Nie
Tak	Tak	Tak	Tak	9	Tak	Nie	Tak	Nie	Nie	Nie	Nie	-2	Nie jest to konieczne. Nie mam partnera i jestem abstynentką seksualną	Tak	Nie	Nie	Nie
Tak	Tak	Tak	Tak	7	Nie jestem pewna	Nie	Tak	Tak	Nie	Tak	Nie	-2	Tak	Nie, nie palę	Nie	Tak	Tak
Tak	Tak	Tak	Tak	9	Tak	Nie	Tak	Nie	Nie	Nie	Nie	-2	Nie jest to konieczne. Nie mam partnera i jestem abstynentką seksualną	Nie, tylko sporadycznie (mniej niż 1x dziennie)	Nie	Tak	Nie
Tak	Tak	Tak	Tak	10	Nie	Nie	Tak	Tak	Nie	Nie	Nie	-2	Nie	Nie, nie palę	Nie	Tak	Tak
Tak	Tak	Tak	Tak	8	Nie	Nie	Tak	Tak	Nie	Nie	Nie	-2	Tak	Nie, nie palę	Nie	Tak	Tak
Tak	Nie jestem pewna	Tak	Tak	10	Tak	Tak, tylko PMS	Tak	Nie	Tak	Nie	Nie	-2	Tak	Nie, nie palę	Nie	Tak	Tak
Tak	Tak	Tak	Nie	8	Tak	Nie	Tak	Nie	Nie	Nie	Nie	-2	Tak	Nie, nie palę	Nie	Tak	Tak
Tak	Tak	Tak	Nie	8	Nie	Nie	Tak	Nie	Nie	Nie	Nie	-2	Nie jest to konieczne. Nie mam partnera i jestem abstynentką seksualną	Nie, nie palę	Nie	Tak	Tak
Tak	Nie jestem pewna	Tak	Tak	5	Tak	Nie jestem pewna	Nie	Nie	Nie	Tak	Nie	-2	Nie	Nie, nie palę	Nie	Tak	Tak
Tak	Tak	Tak	Tak	7	Nie jestem pewna	Nie	Tak	Nie	Nie	Tak	Tak	Prezerwatywa, diafragma	-2	Nie, nie palę	Nie	Tak	Tak
Nie	Tak	Tak	Tak	8	Tak	Nie	Tak	Nie	Nie	Nie	Nie	-2	Nie jest to konieczne. Nie mam partnera i jestem abstynentką seksualną	Nie, nie palę	Nie	Nie	Tak
Tak	Tak	Tak	Nie	9	Nie	Nie	Tak	Nie	Nie	Nie	Nie	-2	Tak	Nie, nie palę	Nie	Tak	Tak
Tak	Tak	Tak	Tak	8	Nie jestem pewna	Nie	Tak	Nie	Tak	Nie	Nie	-2	Nie	Nie, nie palę	Nie	Nie	Tak
Tak	Tak	Tak	Tak	9	Tak	Nie	Tak	Nie	Nie	Nie	Tak	Prezerwatywa, diafragma	-2	Nie, nie palę	Nie	Tak	Tak
Tak	Tak	Tak	Tak	8	Tak	Tak, tylko PMS	Tak	Tak	Tak	Tak	Nie	-2	Tak	Nie, nie palę	Nie	Tak	Tak
Tak	Tak	Tak	Nie	7	Nie	Nie	Nie	Nie	Nie	Nie	Nie	-2	Nie jest to konieczne. Nie mam partnera i jestem abstynentką seksualną	Nie, nie palę	Nie	Nie	Nie
Tak	Tak	Tak	Tak	9	Tak	Tak, PMS i dysmenorrhoea	Tak	Nie	Nie	Nie	Nie	-2	Nie jest to konieczne. Nie mam partnera i jestem abstynentką seksualną	Nie, nie palę	Nie	Tak	Tak
Tak	Tak	Tak	Tak	8	Nie	Nie	Tak	Nie	Nie	Nie	Nie	-2	Tak	Nie, nie palę	Nie	Tak	Tak
Tak	Tak	Tak	Tak	9	Tak	Nie jestem pewna	Tak	Nie	Nie	Nie	Nie	-2	Nie jest to konieczne. Nie mam partnera i jestem abstynentką seksualną	Nie, nie palę	Nie	Tak	Tak
Tak	Tak	Tak	Tak	10	Nie	Tak, tylko PMS	Tak	Nie	Nie	Nie	Nie	-2	Nie	Nie, tylko sporadycznie (mniej niż 1x dziennie)	Nie	Tak	Tak
Tak	Tak	Tak	Nie	7	Nie	Nie	Tak	Nie	Nie	Nie	Tak	Antykoncepcję hormonalną (np. pigułki, krążek dopochwowy, hormonalna wkładka wewnątrzmaciczna lub podobne)	Nie jest to konieczne. Nie mam partnera i jestem abstynentką seksualną	Nie, nie palę	Nie	Tak	Tak
Tak	Tak	Tak	Tak	7	Nie jestem pewna	Nie	Tak	Nie	Nie	Tak	Nie	-2	Nie jest to konieczne. Nie mam partnera i jestem abstynentką seksualną	Nie, nie palę	Nie	Tak	Tak
Tak	Nie	Tak	Tak	8	Tak	Nie	Tak	Nie	Nie	Nie	Nie	-2	Nie	Nie, nie palę	Nie	Tak	Tak
Tak	Tak	Tak	Tak	8	Tak	Nie	Tak	Nie	Nie	Nie	Nie	-2	Nie	Nie, nie palę	Nie	Nie	Nie
Tak	Tak	Tak	Tak	9	Nie	Nie	Tak	Nie	Nie	Nie	Nie	-2	Tak	Nie, tylko sporadycznie (mniej niż 1x dziennie)	Nie	Tak	Tak
Tak	Tak	Tak	Tak	6	Tak	Nie	Tak	Nie	Nie	Nie	Nie	-2	Nie jest to konieczne. Nie mam partnera i jestem abstynentką seksualną	Nie, nie palę	Nie	Tak	Tak
Tak	Nie jestem pewna	Tak	Tak	9	Tak	Nie	Tak	Tak	Tak	Nie	Nie	-2	Nie	Tak	Nie	Tak	Nie
Tak	Tak	Tak	Tak	10	Nie	Nie	Tak	Nie	Nie	Tak	Nie	-2	Nie	Nie, nie palę	Nie	Tak	Tak
Tak	Tak	Tak	Nie	5	Tak	Nie jestem pewna	Tak	Nie	Tak	Tak	Nie	-2	Nie	Nie, nie palę	Nie	Tak	Tak
Tak	Tak	Tak	Tak	10	Tak	Nie jestem pewna	Tak	Nie	Tak	Tak	Nie	-2	Nie	Nie, nie palę	Nie	Tak	Tak
Tak	Tak	Tak	Tak	9	Tak	Nie	Tak	Nie	Nie	Nie	Tak	Prezerwatywa, diafragma	-2	Tak	Nie	Tak	Tak
Tak	Tak	Tak	Tak	7	Tak	Nie jestem pewna	Tak	Nie	Nie	Nie	Tak	Niehormonalna wkładka wewnątrzmaciczna (np. miedziana, złota)	Tak	Nie, nie palę	Nie	Tak	Tak
Tak	Tak	Tak	Nie	9	Nie	Nie	Tak	Nie	Nie	Nie	Nie	-2	Nie jest to konieczne. Nie mam partnera i jestem abstynentką seksualną	Nie, nie palę	Nie	Nie	Tak
Tak	Tak	Tak	Tak	9	Tak	Nie	Tak	Tak	Nie	Nie	Tak	Antykoncepcję hormonalną (np. pigułki, krążek dopochwowy, hormonalna wkładka wewnątrzmaciczna lub podobne)	Tak	Nie, tylko sporadycznie (mniej niż 1x dziennie)	Nie	Nie	Tak
Tak	Tak	Tak	Nie	10	Tak	Nie	Tak	Nie	Nie	Tak	Nie	-2	Nie	Tak	Nie	Tak	Tak
Tak	Tak	Tak	Tak	7	Tak	Nie	Tak	Nie jestem pewna	Nie	Nie	Nie	-2	Tak	Nie, nie palę	Nie	Nie	Nie
Tak	Nie jestem pewna	Tak	Tak	10	Tak	Nie	Tak	Nie	Nie	Nie	Nie	-2	Tak	Nie, nie palę	Nie	Tak	Tak
Tak	Tak	Tak	Tak	9	Tak	Nie	Tak	Nie	Nie	Nie	Tak	Antykoncepcję hormonalną (np. pigułki, krążek dopochwowy, hormonalna wkładka wewnątrzmaciczna lub podobne)	Nie	Tak	Nie	Nie	Nie
Tak	Tak	Tak	Tak	8	Tak	Nie jestem pewna	Tak	Nie jestem pewna	Nie	Nie	Nie	-2	Nie	Nie, nie palę	Nie	Nie	Tak
Nie	Tak	Tak	Nie	9	Tak	Tak, tylko PMS	Tak	Nie jestem pewna	Nie	Tak	Nie	-2	Nie jest to konieczne. Nie mam partnera i jestem abstynentką seksualną	Nie, nie palę	Nie	Tak	Nie
Tak	Tak	Tak	Tak	10	Nie jestem pewna	Nie	Tak	Nie	Nie	Tak	Tak	Antykoncepcję hormonalną (np. pigułki, krążek dopochwowy, hormonalna wkładka wewnątrzmaciczna lub podobne)	Nie	Nie, tylko sporadycznie (mniej niż 1x dziennie)	Nie	Nie	Nie
Tak	Tak	Tak	Tak	7	Nie	Nie	Nie	Nie	Nie	Tak	Nie	-2	Nie	Nie, nie palę	Nie	Tak	Nie
Tak	Tak	Tak	Tak	7	Tak	Nie	Tak	Nie	Nie	Nie	Tak	Antykoncepcję hormonalną (np. pigułki, krążek dopochwowy, hormonalna wkładka wewnątrzmaciczna lub podobne)	Tak	Nie, nie palę	Nie	Tak	Tak
Tak	Tak	Tak	Nie	10	Tak	Nie	Tak	Nie jestem pewna	Nie	Nie	Nie	-2	Tak	Nie, nie palę	Nie	Nie	Nie
Tak	Tak	Tak	Tak	8	Tak	Tak, tylko PMS	Tak	Nie	Nie	Nie	Tak	Prezerwatywa, diafragma	-2	Nie, nie palę	Nie	Nie	Nie
Tak	Nie jestem pewna	Tak	Tak	9	Tak	Nie	Tak	Nie	Nie	Nie	Nie	-2	Nie jest to konieczne. Nie mam partnera i jestem abstynentką seksualną	Tak	Nie	Tak	Tak
Nie	Nie jestem pewna	Tak	Tak	8	Tak	Nie	Tak	Nie	Nie	Nie	Nie	-2	Nie jest to konieczne. Nie mam partnera i jestem abstynentką seksualną	Nie, nie palę	Nie	Nie	Nie
Tak	Tak	Tak	Tak	7	Tak	Nie	Tak	Nie	Tak	Nie	Tak	Antykoncepcję hormonalną (np. pigułki, krążek dopochwowy, hormonalna wkładka wewnątrzmaciczna lub podobne)	Nie jest to konieczne. Nie mam partnera i jestem abstynentką seksualną	Nie, nie palę	Nie	Tak	Nie
Tak	Tak	Tak	Tak	8	Nie	Nie jestem pewna	Tak	Nie jestem pewna	Nie	Nie	Nie	-2	Nie jest to konieczne. Nie mam partnera i jestem abstynentką seksualną	Nie, nie palę	Nie	Nie	Tak
Tak	Tak	Tak	Tak	8	Nie	Nie jestem pewna	Tak	Nie	Nie	Nie	Nie	-2	Tak	Nie, nie palę	Nie	Nie	Tak
Tak	Tak	Tak	Tak	9	Tak	Nie	Tak	Nie	Nie	Nie	Nie	-2	Nie jest to konieczne. Nie mam partnera i jestem abstynentką seksualną	Nie, nie palę	Nie	Tak	Tak
Tak	Tak	Tak	Tak	10	Tak	Nie	Tak	Nie	Nie	Tak	Tak	Antykoncepcję hormonalną (np. pigułki, krążek dopochwowy, hormonalna wkładka wewnątrzmaciczna lub podobne)	Tak	Nie, nie palę	Nie	Tak	Tak
Nie	Tak	Tak	Tak	8	Tak	Nie	Tak	Nie	Tak	Nie	Nie	-2	Tak	Nie, nie palę	Nie	Nie	Tak
Tak	Tak	Tak	Tak	8	Nie	Nie	Tak	Nie	Tak	Nie	Nie	-2	Nie	Nie, nie palę	Nie	Nie	Nie
Tak	Tak	Tak	Tak	8	Nie jestem pewna	Nie	Tak	Nie	Nie	Nie	Nie	-2	Nie jest to konieczne. Nie mam partnera i jestem abstynentką seksualną	Nie, nie palę	Nie	Tak	Tak
Tak	Tak	Nie	Nie	1	Nie	Nie	Nie	Nie	Tak	Nie	Nie	-2	Tak	Nie, nie palę	Nie	Nie	Nie
Tak	Tak	Nie	Nie	8	Tak	Nie	Tak	Nie	Nie	Tak	Nie	-2	Nie	Nie, nie palę	Nie	Tak	Nie
Tak	Nie	Tak	Tak	10	Tak	Nie	Tak	Nie	Nie	Tak	Tak	Antykoncepcję hormonalną (np. pigułki, krążek dopochwowy, hormonalna wkładka wewnątrzmaciczna lub podobne)	Nie	Nie, nie palę	Nie	Tak	Nie
Tak	Tak	Tak	Tak	10	Tak	Nie jestem pewna	Tak	Nie	Nie	Tak	Nie	-2	Tak	Nie, nie palę	Nie	Nie	Nie
Tak	Nie	Tak	Tak	7	Tak	Nie	Tak	Nie	Nie	Nie	Tak	Antykoncepcję hormonalną (np. pigułki, krążek dopochwowy, hormonalna wkładka wewnątrzmaciczna lub podobne)	Tak	Nie, nie palę	Nie	Tak	Tak
Tak	Tak	Tak	Tak	10	Tak	Nie	Tak	Nie	Nie jestem pewna	Nie	Nie	-2	Tak	Tak	Nie	Tak	Tak
Tak	Tak	Tak	Tak	9	Nie	Nie jestem pewna	Tak	Nie	Nie	Tak	Nie	-2	Nie	Nie, nie palę	Nie	Tak	Nie
Tak	Tak	Tak	Tak	9	Nie jestem pewna	Nie	Tak	Nie	Nie	Nie	Nie	-2	Nie jest to konieczne. Nie mam partnera i jestem abstynentką seksualną	Nie, nie palę	Nie	Tak	Tak
Tak	Tak	Tak	Nie	8	Tak	Nie	Tak	Nie	Nie	Tak	Nie	-2	Nie	Nie, nie palę	Nie	Tak	Tak
Tak	Tak	Tak	Tak	10	Tak	Nie	Tak	Nie	Nie	Nie	Tak	Antykoncepcję hormonalną (np. pigułki, krążek dopochwowy, hormonalna wkładka wewnątrzmaciczna lub podobne)	Nie	Tak	Nie	Tak	Nie
Tak	Nie jestem pewna	Tak	Tak	10	Tak	Nie	Tak	Nie jestem pewna	Nie	Tak	Nie	-2	Tak	Tak	Nie	Tak	Tak
Tak	Tak	Tak	Tak	9	Tak	Nie	Tak	Nie	Nie	Nie	Tak	Antykoncepcję hormonalną (np. pigułki, krążek dopochwowy, hormonalna wkładka wewnątrzmaciczna lub podobne)	Nie	Nie, nie palę	Nie	Nie	Nie
Tak	Tak	Tak	Tak	9	Tak	Tak, tylko PMS	Tak	Nie	Nie	Nie	Nie	-2	Nie	Tak	Nie	Nie	Nie
Tak	Tak	Tak	Tak	10	Tak	Nie	Tak	Nie	Nie	Nie	Nie	-2	Nie	Nie, nie palę	Nie	Tak	Nie
Tak	Tak	Tak	Tak	9	Tak	Nie	Tak	Nie	Nie	Tak	Nie	-2	Nie	Nie, nie palę	Nie	Tak	Tak
Tak	Tak	Tak	Tak	7	Nie	Nie	Tak	Nie	Nie	Nie	Tak	Antykoncepcję hormonalną (np. pigułki, krążek dopochwowy, hormonalna wkładka wewnątrzmaciczna lub podobne)	Tak	Nie, tylko sporadycznie (mniej niż 1x dziennie)	Nie	Tak	Nie
Tak	Tak	Tak	Tak	8	Tak	Nie jestem pewna	Tak	Nie	Nie	Nie	Nie	-2	Nie jest to konieczne. Nie mam partnera i jestem abstynentką seksualną	Tak	Nie	Nie	Nie
Tak	Tak	Tak	Tak	8	Tak	Nie	Tak	Nie	Nie	Tak	Nie	-2	Nie jest to konieczne. Nie mam partnera i jestem abstynentką seksualną	Nie, nie palę	Nie	Nie	Nie
Tak	Tak	Tak	Tak	9	Nie jestem pewna	Nie jestem pewna	Tak	Nie	Nie	Tak	Nie	-2	Tak	Nie, nie palę	Nie	Tak	Nie
Tak	Tak	Tak	Tak	10	Tak	Nie	Tak	Nie	Nie	Tak	Nie	-2	Nie	Nie, nie palę	Nie	Nie	Tak
Nie	Tak	Tak	Tak	10	Tak	Nie	Tak	Tak	Nie	Tak	Nie	-2	Nie	Nie, nie palę	Nie	Tak	Tak
Tak	Nie jestem pewna	Tak	Tak	10	Tak	Nie	-1	-2	-2	-2	-2	-2	-2	-2	-2	-2	-2
Tak	Tak	Tak	Nie	8	Tak	Nie	Tak	Nie	Nie	Tak	Tak	Prezerwatywa, diafragma	-2	Nie, nie palę	Nie	Tak	Tak
Tak	Nie	Tak	Tak	9	Nie	Nie	Tak	Nie	Nie	Nie	Nie	-2	Nie	Nie, nie palę	Nie	Tak	Tak
Tak	Tak	Tak	Tak	8	Tak	Nie jestem pewna	Tak	Nie jestem pewna	Nie	Nie	Nie	-2	Nie jest to konieczne. Nie mam partnera i jestem abstynentką seksualną	Nie, nie palę	Nie	Tak	Tak
Tak	Tak	Tak	Tak	6	Tak	Nie	Tak	Nie	Nie	Nie	Nie	-2	Nie	Nie, nie palę	Nie	Nie	Tak
Tak	Tak	Tak	Tak	9	Tak	Nie	Tak	Tak	Nie	Nie	Nie	-2	Nie	Nie, nie palę	Nie	Nie	Tak
Tak	Tak	Tak	Tak	10	Nie jestem pewna	Nie	Nie	Nie	Nie	Tak	Nie	-2	Tak	Tak	Nie	Tak	Tak
Tak	Tak	Tak	Tak	10	Tak	Nie	Tak	Nie jestem pewna	Nie	Nie	Nie	-2	Nie jest to konieczne. Nie mam partnera i jestem abstynentką seksualną	Nie, nie palę	Nie	Tak	Tak
Tak	Tak	Tak	Tak	10	Tak	Nie	Tak	Nie	Nie	Nie	Tak	Prezerwatywa, diafragma	-2	Nie, nie palę	Nie	Tak	Nie
Tak	Tak	Tak	Tak	10	Tak	Nie	Tak	Nie	Nie	Nie	Tak	Prezerwatywa, diafragma	-2	Tak	Nie	Tak	Tak
Tak	Nie	Tak	-1	-2	-2	-2	-2	-2	-2	-2	-2	-2	-2	-2	-2	-2	-2
Tak	Tak	Tak	Tak	9	Tak	Nie	Tak	Nie	Nie	Nie	Nie	-2	Nie	Nie, nie palę	Nie	Tak	Nie
Tak	Tak	Tak	Tak	8	Nie	Nie	Tak	Nie	Nie	Nie	Nie	-2	Nie jest to konieczne. Nie mam partnera i jestem abstynentką seksualną	Nie, nie palę	Nie	Tak	Nie
Tak	Tak	Tak	Tak	8	Nie jestem pewna	Tak, tylko PMS	Tak	Nie	Nie	Nie	Nie	-2	Nie	Tak	Nie	Nie	Nie
Tak	Tak	Tak	Tak	8	Tak	Nie	Tak	Nie	Nie	Tak	Tak	Prezerwatywa, diafragma	-2	Nie, nie palę	Nie	Tak	Tak
Tak	Tak	Tak	Tak	9	Tak	Nie	Tak	Nie	Nie	Nie	Nie	-2	Tak	Tak	Nie	Tak	Tak
Tak	Tak	Tak	Nie	8	Tak	Nie	Tak	Nie jestem pewna	Nie	Nie	Nie	-2	Nie	Nie, nie palę	Nie	Nie	Nie
Tak	Tak	Tak	Nie	10	Nie jestem pewna	Nie jestem pewna	Tak	Nie	Nie	Nie	Nie	-2	Tak	Nie, nie palę	Nie	Tak	Tak
Tak	Tak	Tak	Nie	10	Tak	Nie jestem pewna	Tak	Nie	Tak	Tak	Nie	-2	Nie	Tak	Nie	Tak	Tak
Tak	Tak	Tak	Tak	5	Nie jestem pewna	Nie	Tak	Nie	Nie	Tak	Tak	Inne metody	-2	Nie, nie palę	Nie	Tak	Tak
Tak	Tak	Tak	Tak	9	Nie	Nie	Tak	Nie	Nie	Nie	Nie	-2	Nie jest to konieczne. Nie mam partnera i jestem abstynentką seksualną	Nie, nie palę	Nie	Tak	Nie
Tak	Tak	Tak	Tak	6	Tak	Nie	Tak	Nie	Nie	Nie	Nie	-2	Nie jest to konieczne. Nie mam partnera i jestem abstynentką seksualną	Nie, nie palę	Nie	Tak	Nie
Tak	Nie	Tak	Tak	8	Nie	Nie	Tak	Nie	Nie	Nie	Nie	-2	Nie jest to konieczne. Nie mam partnera i jestem abstynentką seksualną	Nie, nie palę	Nie	Nie	Nie
Tak	Tak	Tak	Nie	7	Nie jestem pewna	Nie	Tak	Tak	Nie	Nie	Tak	Antykoncepcję hormonalną (np. pigułki, krążek dopochwowy, hormonalna wkładka wewnątrzmaciczna lub podobne)	Tak	Tak	Nie	Tak	Tak
Tak	Tak	Tak	Tak	8	Nie	Nie	Nie	Nie	Nie	Tak	Nie	-2	Nie	Nie, nie palę	Nie	Nie	Nie
Tak	Tak	Tak	Tak	7	Tak	Nie	Tak	Nie	Tak	Nie	Nie	-2	Tak	Tak	Nie	Tak	Nie
Tak	Tak	Tak	Tak	5	Tak	Nie	Nie	Nie	Nie	Tak	Tak	Antykoncepcję hormonalną (np. pigułki, krążek dopochwowy, hormonalna wkładka wewnątrzmaciczna lub podobne)	Tak	Nie, tylko sporadycznie (mniej niż 1x dziennie)	Nie	Nie	Tak
Tak	Tak	Tak	Tak	8	Nie	Nie	Tak	Nie jestem pewna	Nie	Nie	Nie	-2	Tak	Nie, nie palę	Nie	Nie	Nie
Tak	Nie	Tak	Tak	8	Nie jestem pewna	Tak, tylko PMS	Tak	Nie	Tak	Tak	Nie	-2	Nie	Nie, nie palę	Nie	Tak	Tak
Tak	Tak	Tak	Nie	9	Nie	Nie	Tak	Nie	Nie	Nie	Nie	-2	Tak	Nie, nie palę	Nie	Tak	Tak
Tak	Tak	Tak	Tak	10	Tak	Nie	Tak	Nie	Nie	Tak	Nie	-2	Tak	Nie, nie palę	Nie	Tak	Nie
Tak	Tak	Tak	Tak	6	Tak	Nie	Nie	Nie	Nie jestem pewna	Tak	Nie	-2	Nie	Nie, nie palę	Nie	Nie	Nie
Tak	Tak	Tak	Tak	8	Nie jestem pewna	Nie	Tak	Nie	Nie	Nie	Nie	-2	Nie	Nie, nie palę	Nie	Nie	Tak
-1	-2	-2	-2	-2	-2	-2	-2	-2	-2	-2	-2	-2	-2	-2	-2	-2	-2
Tak	Tak	Tak	Tak	8	Tak	Nie	Tak	Nie	Nie	Nie	Nie	-2	Tak	Nie, nie palę	Nie	Tak	Tak
Tak	Tak	Tak	Tak	5	Nie	Nie	Tak	Nie	Nie	Nie	Nie	-2	Tak	Nie, nie palę	Nie	Tak	Tak
Tak	Tak	Tak	Tak	10	Tak	Nie	Tak	Nie	Nie	Nie	Tak	Antykoncepcję hormonalną (np. pigułki, krążek dopochwowy, hormonalna wkładka wewnątrzmaciczna lub podobne)	Tak	Nie, nie palę	Nie	Tak	Nie
Tak	Nie jestem pewna	Tak	Nie	10	Tak	Nie jestem pewna	Tak	Nie jestem pewna	Nie	Nie	Nie	-2	Nie jest to konieczne. Nie mam partnera i jestem abstynentką seksualną	Nie, tylko sporadycznie (mniej niż 1x dziennie)	Nie	Tak	Tak
Tak	Tak	Tak	Tak	10	Tak	Nie	Tak	Nie	Nie	Nie	Nie	-2	Tak	Nie, nie palę	Nie	Tak	Tak
Tak	Tak	Tak	Tak	8	Nie	Nie jestem pewna	Tak	Nie	Nie	Nie	Nie	-2	Tak	Nie, nie palę	Nie	Nie	Nie
Tak	Tak	Tak	Tak	10	Tak	Nie jestem pewna	Tak	Nie	Nie	Tak	Nie	-2	Nie jest to konieczne. Nie mam partnera i jestem abstynentką seksualną	Nie, tylko sporadycznie (mniej niż 1x dziennie)	Nie	Tak	Tak
Nie	Nie jestem pewna	Tak	Tak	10	Tak	Nie	Tak	Nie	Nie	Nie	Nie	-2	Nie	Tak	Nie	Nie	Tak
Tak	Tak	Tak	Tak	10	Nie jestem pewna	Nie	Nie	Nie	Nie	Tak	Nie	-2	Nie jest to konieczne. Nie mam partnera i jestem abstynentką seksualną	Nie, nie palę	Nie	Tak	Tak
Tak	Tak	Tak	Tak	10	Tak	Nie	Nie	Nie jestem pewna	Nie jestem pewna	Nie	Nie	-2	Nie	Nie, nie palę	Nie	Nie	Tak
Tak	Nie jestem pewna	Tak	Tak	10	Nie	Nie	Tak	Nie	Nie	Nie	Nie	-2	Tak	Nie, nie palę	Nie	Tak	Tak
Tak	Tak	Tak	Tak	7	Tak	Nie	Tak	Nie	Nie	Nie	Nie	-2	Tak	Nie, nie palę	Nie	Tak	Tak
Tak	Tak	Tak	Tak	8	Nie	Nie	Tak	Nie	Nie	Nie	Nie	-2	Nie	Nie, nie palę	Nie	Tak	Tak
Tak	Tak	Tak	Tak	7	Nie	Nie	Tak	Nie	Nie	Nie	Nie	-2	Tak	Nie, nie palę	Nie	Tak	Tak
Tak	Tak	Tak	Nie	9	Tak	Nie	Tak	Nie	Nie	Nie	Nie	-2	Tak	Nie, nie palę	Nie	Nie	Nie
Tak	Tak	Tak	Tak	8	Tak	Nie	Tak	Nie	Nie	Tak	Nie	-2	Nie	Nie, nie palę	Nie	Nie	Nie
Tak	Tak	Tak	Nie	8	Tak	Nie	Tak	Tak	Nie	Tak	Tak	Antykoncepcję hormonalną (np. pigułki, krążek dopochwowy, hormonalna wkładka wewnątrzmaciczna lub podobne)	Nie	Nie, nie palę	Nie	Nie	Nie
Tak	Tak	Tak	Tak	6	Tak	Nie jestem pewna	Nie	Nie jestem pewna	Nie	Tak	Nie	-2	Nie	Nie, nie palę	Nie	Nie	Tak
Nie	Nie	Nie	Nie	5	Nie	Nie	Nie	Nie	Nie	Nie	Nie	-2	Nie	Nie, nie palę	Nie	Nie	Nie
Tak	Tak	Tak	Tak	9	Tak	Nie	Tak	Nie	Tak	Tak	Nie	-2	Tak	Nie, tylko sporadycznie (mniej niż 1x dziennie)	Nie	Tak	Tak
Tak	Nie jestem pewna	Tak	Tak	8	Tak	Nie	Tak	Nie	Nie	Tak	Nie	-2	Nie	Nie, nie palę	Nie	Tak	Nie
Tak	Tak	Tak	Tak	10	Tak	Nie	Tak	Nie	Nie	Nie	Nie	-2	Nie	Nie, nie palę	Nie	Nie	Nie
Tak	Tak	Tak	Tak	4	Nie	Nie	Tak	Nie	Nie	Nie	Nie	-2	Nie jest to konieczne. Nie mam partnera i jestem abstynentką seksualną	Nie, nie palę	Nie	Tak	Tak
Tak	Tak	Tak	Tak	9	Tak	Nie	Tak	Nie	Nie	Nie	Nie	-2	Nie jest to konieczne. Nie mam partnera i jestem abstynentką seksualną	Nie, nie palę	Nie	Tak	Tak
Tak	Nie jestem pewna	Tak	Nie	10	Nie	Nie	Tak	Nie	Nie	Nie	Nie	-2	Nie jest to konieczne. Nie mam partnera i jestem abstynentką seksualną	Nie, nie palę	Nie	Tak	Tak
Tak	Tak	Tak	Tak	10	Tak	Nie jestem pewna	Tak	Nie	Nie	Nie	Nie	-2	Nie jest to konieczne. Nie mam partnera i jestem abstynentką seksualną	Nie, nie palę	Nie	Tak	Tak
Tak	Tak	Tak	Tak	6	Tak	Nie jestem pewna	Tak	Nie	Nie	Nie	Nie	-2	Nie	Nie, nie palę	Nie	Nie	Tak
Tak	Tak	Tak	Tak	10	Tak	Nie	Tak	Nie	Nie	Nie	Nie	-2	Tak	Nie, tylko sporadycznie (mniej niż 1x dziennie)	Nie	Tak	Tak
Tak	Nie jestem pewna	Tak	Tak	8	Nie jestem pewna	Nie	Tak	Nie	Nie	Nie	Nie	-2	Tak	Tak	Nie	Tak	Nie
Tak	Nie jestem pewna	Tak	Nie	9	Tak	Tak, tylko PMS	Nie	Nie	Nie	Nie	Nie	-2	Tak	Nie, tylko sporadycznie (mniej niż 1x dziennie)	Nie	Tak	Tak
Tak	Tak	Nie	Tak	8	Nie	Nie	Tak	Nie	Nie	Nie	Tak	Prezerwatywa, diafragma	-2	Nie, tylko sporadycznie (mniej niż 1x dziennie)	Nie	Nie	Tak
Tak	Tak	Tak	Tak	5	Tak	Nie	Nie	Nie	Nie	Nie	Nie	-2	Nie jest to konieczne. Nie mam partnera i jestem abstynentką seksualną	Nie, nie palę	Nie	Tak	Nie
Tak	Tak	Tak	Nie	10	Tak	Tak, tylko dysmenorrhoea	Tak	Nie jestem pewna	Nie	Tak	Tak	Antykoncepcję hormonalną (np. pigułki, krążek dopochwowy, hormonalna wkładka wewnątrzmaciczna lub podobne)	Nie	Nie, tylko sporadycznie (mniej niż 1x dziennie)	Nie	Nie	Nie
Tak	Tak	Tak	Tak	6	Nie	Nie	Tak	Nie	Nie	Nie	Nie	-2	Nie	Tak	Nie	Tak	Nie
Tak	Tak	Tak	Tak	9	Tak	Nie	Tak	Nie	Nie	Nie	Nie	-2	Nie jest to konieczne. Nie mam partnera i jestem abstynentką seksualną	Nie, nie palę	Nie	Tak	Tak
Tak	Tak	Tak	Tak	9	Tak	Nie	Tak	Nie	Nie	Nie	Nie	-2	Nie jest to konieczne. Nie mam partnera i jestem abstynentką seksualną	Nie, nie palę	Nie	Tak	Tak
Tak	Tak	Tak	Tak	10	Tak	Tak, PMS i dysmenorrhoea	Tak	Tak	Nie	Tak	Tak	Antykoncepcję hormonalną (np. pigułki, krążek dopochwowy, hormonalna wkładka wewnątrzmaciczna lub podobne)	Nie	Nie, nie palę	Nie	Tak	Tak
Tak	Nie	Tak	Tak	10	Tak	Nie	Tak	Tak	Nie	Nie	Nie	-2	Tak	Nie, nie palę	Nie	Tak	Tak
Tak	Tak	Tak	Nie	10	Nie	Nie	Tak	Nie	Nie	Nie	Nie	-2	Nie jest to konieczne. Nie mam partnera i jestem abstynentką seksualną	Nie, nie palę	Nie	Tak	Nie
Tak	Tak	Tak	Tak	10	Nie	Nie jestem pewna	Tak	Nie	Nie	Nie	Nie	-2	Nie jest to konieczne. Nie mam partnera i jestem abstynentką seksualną	Nie, nie palę	Nie	Tak	Nie
Tak	Nie	Tak	Nie	7	Tak	Tak, tylko PMS	Nie	Nie	Nie	Nie	Nie	-2	Nie	Nie, nie palę	Nie	Nie	Tak
Tak	Tak	Tak	Tak	8	Tak	Nie	Nie	Nie	Nie	Nie	Tak	Prezerwatywa, diafragma	-2	Nie, tylko sporadycznie (mniej niż 1x dziennie)	Nie	Tak	Tak
Tak	Nie jestem pewna	Nie	Tak	8	Tak	Nie jestem pewna	Nie	Nie	Nie	Nie	Nie	-2	Nie jest to konieczne. Nie mam partnera i jestem abstynentką seksualną	Nie, nie palę	Nie	Tak	Tak
Tak	Tak	Tak	Tak	7	Tak	Nie jestem pewna	Tak	Nie	Nie	Nie	Nie	-2	Tak	Nie, nie palę	Nie	Nie	Nie
Tak	Tak	Tak	Tak	10	Tak	Nie	Tak	Nie	Nie	Nie	Nie	-2	Nie jest to konieczne. Nie mam partnera i jestem abstynentką seksualną	Nie, nie palę	Nie	Tak	Nie
Tak	Tak	Tak	Tak	9	Tak	Nie	Tak	Nie	Tak	Nie	Nie	-2	Tak	Nie, nie palę	Nie	Tak	Nie
Tak	Tak	Tak	Nie	8	Tak	Nie	Tak	Nie	Nie	Nie	Nie	-2	Tak	Tak	Nie	Tak	Nie
Tak	Tak	Tak	Tak	10	Tak	Nie	Tak	Nie jestem pewna	Tak	Nie	Nie	-2	Tak	Nie, nie palę	Nie	Tak	Tak
Tak	Tak	Tak	Tak	9	Tak	Nie jestem pewna	Tak	Nie	Nie	Nie	Nie	-2	Nie jest to konieczne. Nie mam partnera i jestem abstynentką seksualną	Tak	Nie	Tak	Tak
Tak	Tak	Tak	Tak	8	Tak	Nie	Tak	Nie	Nie	Nie	Nie	-2	Nie jest to konieczne. Nie mam partnera i jestem abstynentką seksualną	Nie, nie palę	Nie	Tak	Nie
Tak	Tak	Tak	Tak	8	Tak	Nie	Tak	Nie	Nie	Nie	Tak	Prezerwatywa, diafragma	-2	Nie, nie palę	Nie	Tak	Tak
Tak	Tak	Tak	Tak	10	Tak	Nie	Tak	Nie	Tak	Tak	Tak	Antykoncepcję hormonalną (np. pigułki, krążek dopochwowy, hormonalna wkładka wewnątrzmaciczna lub podobne)	Nie	Nie, nie palę	Nie	Nie	Nie
Tak	Tak	Tak	Tak	10	Tak	Nie	Tak	Nie	Nie	Nie	Tak	Prezerwatywa, diafragma	-2	Tak	Nie	Tak	Tak
Tak	Nie jestem pewna	Tak	Tak	8	Nie	Nie	Tak	Nie	Nie	Nie	Nie	-2	Nie	Nie, tylko sporadycznie (mniej niż 1x dziennie)	Nie	Tak	Nie
Tak	Tak	Tak	Tak	10	Tak	Nie	Tak	Nie	Nie	Nie	Tak	Prezerwatywa, diafragma	-2	Nie, tylko sporadycznie (mniej niż 1x dziennie)	Nie	Tak	Nie
Tak	Tak	Tak	Nie	7	Tak	Nie	Tak	Nie	Nie	Nie	Tak	Antykoncepcję hormonalną (np. pigułki, krążek dopochwowy, hormonalna wkładka wewnątrzmaciczna lub podobne)	Nie	Nie, nie palę	Nie	Tak	Nie
Tak	Tak	Tak	Tak	9	Tak	Nie	Tak	Nie	Nie	Nie	Nie	-2	Tak	Nie, nie palę	Nie	Tak	Tak
Tak	Tak	Tak	Tak	9	Tak	Nie	Tak	Nie	Nie	Tak	Nie	-2	Nie jest to konieczne. Nie mam partnera i jestem abstynentką seksualną	Nie, nie palę	Nie	Tak	Tak
Tak	Nie jestem pewna	Tak	Tak	7	Tak	Nie	Nie	Nie jestem pewna	Nie	Nie	Nie	-2	Nie jest to konieczne. Nie mam partnera i jestem abstynentką seksualną	Nie, nie palę	Nie	Tak	Tak
Tak	Tak	Tak	Tak	8	Nie jestem pewna	Nie jestem pewna	Tak	Nie jestem pewna	Nie	Nie	Nie	-2	Tak	Nie, nie palę	Nie	Nie	Nie
Tak	Tak	Tak	Tak	10	Tak	Nie jestem pewna	Tak	Nie	Nie	Nie	Nie	-2	Tak	Tak	Nie	Tak	Tak
Tak	Tak	Tak	Tak	8	Nie	Nie	Tak	Nie jestem pewna	Nie	Tak	Tak	Prezerwatywa, diafragma	-2	Nie, nie palę	Nie	Tak	Tak
Tak	Tak	Tak	Tak	10	Nie	Nie	Tak	Nie	Nie	Nie	Nie	-2	Tak	Nie, tylko sporadycznie (mniej niż 1x dziennie)	Nie	Tak	Nie
Tak	Tak	Tak	Tak	10	Nie	Nie	Tak	Nie	Nie	Tak	Nie	-2	Nie jest to konieczne. Nie mam partnera i jestem abstynentką seksualną	Nie, nie palę	Nie	Nie	Tak
Tak	Tak	Tak	Tak	10	Tak	Nie	Tak	Nie	Nie	Nie	Nie	-2	Tak	Nie, nie palę	Nie	Nie	Nie
Tak	Tak	Tak	Nie	9	Nie	Nie	Tak	Nie	Nie	Nie	Nie	-2	Nie jest to konieczne. Nie mam partnera i jestem abstynentką seksualną	Nie, nie palę	Nie	Nie	Tak
Tak	Tak	Tak	Tak	9	Tak	Nie jestem pewna	Tak	Tak	Nie	Tak	Nie	-2	Tak	Tak	Nie	Tak	Tak
Tak	Nie jestem pewna	Tak	Tak	9	Nie	Nie	Tak	Nie	Nie	Nie	Nie	-2	Nie jest to konieczne. Nie mam partnera i jestem abstynentką seksualną	Nie, nie palę	Nie	Tak	Tak
Tak	Nie jestem pewna	Tak	Nie	8	Nie jestem pewna	Nie jestem pewna	Tak	Nie	Nie	Nie	Nie	-2	Nie jest to konieczne. Nie mam partnera i jestem abstynentką seksualną	Nie, nie palę	Nie	Tak	Nie
Tak	Tak	Tak	Tak	9	Tak	Nie	Tak	Nie	Nie	Nie	Nie	-2	Tak	Nie, nie palę	Nie	Tak	Tak
Tak	Tak	Tak	Tak	7	Tak	Tak, tylko PMS	Tak	Nie	Nie	Nie	Nie	-2	Tak	Nie, nie palę	Nie	Tak	Tak
Tak	Tak	Tak	Tak	10	Tak	Tak, tylko dysmenorrhoea	Tak	Nie	Nie	Nie	Nie	-2	Nie jest to konieczne. Nie mam partnera i jestem abstynentką seksualną	Nie, nie palę	Nie	Tak	Tak
Tak	Tak	Tak	Nie	10	Nie	Nie	Tak	Nie	Nie	Nie	Tak	Antykoncepcję hormonalną (np. pigułki, krążek dopochwowy, hormonalna wkładka wewnątrzmaciczna lub podobne)	Tak	Nie, nie palę	Nie	Tak	Nie
Tak	Tak	Tak	Tak	8	Tak	Nie	Tak	Nie	Nie	Nie	Nie	-2	Nie jest to konieczne. Nie mam partnera i jestem abstynentką seksualną	Nie, nie palę	Nie	Nie	Nie
Tak	Tak	Tak	Tak	9	Tak	Nie	Tak	Nie	Nie	Nie	Tak	Antykoncepcję hormonalną (np. pigułki, krążek dopochwowy, hormonalna wkładka wewnątrzmaciczna lub podobne)	Nie jest to konieczne. Nie mam partnera i jestem abstynentką seksualną	Tak	Nie	Tak	Tak
Tak	Nie jestem pewna	Tak	Tak	10	Tak	Nie jestem pewna	Tak	Nie	Nie jestem pewna	Nie	Nie	-2	Nie jest to konieczne. Nie mam partnera i jestem abstynentką seksualną	Nie, nie palę	Nie	Nie	Tak
Tak	Tak	Tak	Tak	9	Nie	Nie	Tak	Nie	Nie	Nie	Nie	-2	Nie jest to konieczne. Nie mam partnera i jestem abstynentką seksualną	Nie, nie palę	Nie	Tak	Tak
Tak	Tak	Tak	Tak	10	Tak	Nie	Tak	Nie	Nie	Nie	Nie	-2	Tak	Nie, nie palę	Nie	Tak	Tak
Tak	Tak	Tak	Tak	5	Tak	Nie	Tak	Nie	Nie	Tak	Nie	-2	Tak	Nie, nie palę	Nie	Tak	Tak
Tak	Tak	Tak	Tak	7	Tak	Nie	Tak	Nie	Nie	Nie	Nie	-2	Nie	Nie, nie palę	Nie	Tak	Nie
Tak	Tak	Tak	Nie	10	Nie	Nie	Tak	Nie	Nie	Tak	Nie	-2	Nie	Nie, nie palę	Nie	Nie	Tak
Tak	Nie jestem pewna	Tak	Tak	10	Nie jestem pewna	Nie	Tak	Nie jestem pewna	Nie	Tak	Nie	-2	Tak	Nie, nie palę	Nie	Tak	Nie
Tak	Tak	Tak	Tak	9	Tak	Nie jestem pewna	Tak	Nie	Nie	Tak	Nie	-2	Nie	Nie, nie palę	Nie	Nie	Nie
Tak	Tak	Tak	Tak	10	Tak	Nie jestem pewna	Tak	Nie	Tak	Nie	Tak	Antykoncepcję hormonalną (np. pigułki, krążek dopochwowy, hormonalna wkładka wewnątrzmaciczna lub podobne)	Nie	Nie, nie palę	Nie	Nie	Tak
Tak	Tak	Tak	Tak	7	Nie jestem pewna	Nie	Tak	Nie	Nie	Nie	Nie	-2	Tak	Nie, nie palę	Nie	Tak	Tak
Tak	Tak	Tak	Tak	10	Nie	Nie	Tak	Nie	Nie	Tak	Nie	-2	Tak	Nie, tylko sporadycznie (mniej niż 1x dziennie)	Nie	Nie	Tak
Tak	Tak	Tak	Tak	9	Tak	Nie	Tak	Nie	Nie	Nie	Nie	-2	Nie	Tak	Nie	Nie	Nie
Tak	Tak	Tak	Tak	9	Nie jestem pewna	Nie	Tak	Nie	Nie	Nie	Tak	Antykoncepcję hormonalną (np. pigułki, krążek dopochwowy, hormonalna wkładka wewnątrzmaciczna lub podobne)	Tak	Nie, nie palę	Nie	Tak	Tak
Tak	Nie	Tak	Tak	10	Tak	Nie jestem pewna	Tak	Nie	Nie	Tak	Nie	-2	Tak	Nie, tylko sporadycznie (mniej niż 1x dziennie)	Nie	Tak	Nie
Tak	Tak	Tak	Tak	10	Tak	Tak, tylko PMS	Tak	Nie	Nie	Nie	Tak	Inne metody	-2	Nie, nie palę	Nie	Tak	Tak
Tak	Tak	Tak	Tak	8	Tak	Tak, tylko PMS	Tak	Nie	Tak	Nie	Nie	-2	Nie jest to konieczne. Nie mam partnera i jestem abstynentką seksualną	Nie, nie palę	Tak	Tak	Tak
Tak	Tak	Tak	Tak	10	Tak	Tak, PMS i dysmenorrhoea	Tak	Tak	Nie jestem pewna	Tak	Nie	-2	Tak	Nie, nie palę	Nie	Tak	Tak
Tak	Tak	Tak	Nie	9	Tak	Nie	Tak	Nie	Nie	Nie	Tak	Antykoncepcję hormonalną (np. pigułki, krążek dopochwowy, hormonalna wkładka wewnątrzmaciczna lub podobne)	Nie	Nie, nie palę	Nie	Nie	Nie
Tak	Tak	Tak	Tak	6	Tak	Nie	Tak	Nie	Nie	Nie	Nie	-2	Tak	Nie, nie palę	Nie	Tak	Tak
Tak	Nie jestem pewna	Tak	Tak	7	Nie jestem pewna	Nie	Tak	Nie	Nie	Tak	Nie	-2	Nie	Nie, nie palę	Nie	Tak	Tak
Tak	Tak	Tak	Nie	6	Nie	Nie	Tak	Nie	Nie	Nie	Nie	-2	Tak	Nie, nie palę	Nie	Tak	Tak
Tak	Tak	Tak	Nie	7	Nie	Nie	Tak	Nie	Nie	Nie	Nie	-2	Nie jest to konieczne. Nie mam partnera i jestem abstynentką seksualną	Nie, nie palę	Nie	Nie	Nie
Tak	Tak	Tak	Nie	9	Tak	Nie	Tak	Nie	Nie	Nie	Nie	-2	Tak	Nie, nie palę	Nie	Tak	Tak
Tak	Tak	Tak	Tak	10	Tak	Nie	Tak	Nie	Nie jestem pewna	Nie	Nie	-2	Nie	Nie, nie palę	Nie	Tak	Tak
Tak	Nie	Tak	Tak	7	Tak	Tak, tylko PMS	Nie	Nie	Nie	Nie	Nie	-2	Nie	Nie, nie palę	Nie	Nie	Nie
Tak	Nie jestem pewna	Tak	Nie	10	Tak	Nie	Tak	Nie	Nie	Nie	Tak	Prezerwatywa, diafragma	-2	Nie, tylko sporadycznie (mniej niż 1x dziennie)	Nie	Tak	Tak
Tak	Tak	Tak	Tak	10	Tak	Nie	Tak	Nie	Nie	Nie	Nie	-2	Tak	Nie, nie palę	Nie	Tak	Tak
Tak	Nie	Tak	Tak	7	Tak	Nie	Tak	Nie	Nie	Nie	Nie	-2	Nie jest to konieczne. Nie mam partnera i jestem abstynentką seksualną	Nie, nie palę	Nie	Tak	Tak
Tak	Tak	Tak	Tak	8	Nie jestem pewna	Nie	Tak	Nie	Nie	Nie	Nie	-2	Tak	Tak	Nie	Tak	Tak
Tak	Nie	Tak	Tak	10	Tak	Nie jestem pewna	Tak	Nie	Tak	Nie	Nie	-2	Tak	Nie, nie palę	Nie	Tak	Tak
Tak	Tak	Tak	Tak	6	Tak	Nie	Tak	Nie	Nie	Nie	Nie	-2	Nie	Nie, nie palę	Nie	Nie	Nie
Tak	Tak	Tak	Tak	9	Nie	Nie	Nie	Nie	Nie	Nie	Nie	-2	Tak	Nie, nie palę	Nie	Tak	Tak
Tak	Tak	Tak	Tak	9	Tak	Nie	Tak	Tak	Nie jestem pewna	Tak	Nie	-2	Nie	Nie, nie palę	Nie	Tak	Nie
Tak	Tak	Tak	Tak	10	Tak	Nie	Tak	Nie	Nie	Tak	Tak	Antykoncepcję hormonalną (np. pigułki, krążek dopochwowy, hormonalna wkładka wewnątrzmaciczna lub podobne)	Tak	Nie, nie palę	Nie	Nie	Nie
Tak	Tak	Tak	Tak	8	Nie jestem pewna	Tak, PMS i dysmenorrhoea	Tak	Nie	Nie	Nie	Nie	-2	Nie jest to konieczne. Nie mam partnera i jestem abstynentką seksualną	Nie, tylko sporadycznie (mniej niż 1x dziennie)	Nie	Nie	Tak
Tak	Tak	Tak	Tak	8	Tak	Nie	Tak	Nie jestem pewna	Nie	Nie	Nie	-2	Tak	Nie, tylko sporadycznie (mniej niż 1x dziennie)	Nie	Tak	Tak
Tak	Tak	Tak	Tak	8	Tak	Nie jestem pewna	Tak	Nie	Nie	Nie	Nie	-2	Tak	Nie, tylko sporadycznie (mniej niż 1x dziennie)	Nie	Tak	Nie
Tak	Tak	Tak	Tak	9	Tak	Nie	Tak	Nie	Nie	Nie	Nie	-2	Nie	Tak	Nie	Tak	Tak
Tak	Tak	Tak	Tak	7	Tak	Nie	Tak	Nie	Nie	Nie	Nie	-2	Tak	Nie, nie palę	Nie	Tak	Tak
Tak	Tak	Tak	Tak	9	Tak	Nie	Tak	Nie	Tak	Nie	Nie	-2	-1	-2	-2	-2	-2
Tak	Tak	Nie	Tak	9	Nie	Nie	Tak	Tak	Nie	Tak	Tak	Antykoncepcję hormonalną (np. pigułki, krążek dopochwowy, hormonalna wkładka wewnątrzmaciczna lub podobne)	Tak	Nie, nie palę	Nie	Tak	Tak
Tak	Tak	Tak	Tak	7	Tak	Nie	Tak	Nie	Nie	Nie	Nie	-2	Nie jest to konieczne. Nie mam partnera i jestem abstynentką seksualną	Tak	Nie	Tak	Tak
Tak	Tak	Tak	Tak	8	Tak	Nie jestem pewna	Tak	Nie	Nie	Nie	Tak	Antykoncepcję hormonalną (np. pigułki, krążek dopochwowy, hormonalna wkładka wewnątrzmaciczna lub podobne)	Nie	Nie, nie palę	Nie	Tak	Tak
Tak	Nie jestem pewna	Tak	Tak	9	Tak	Tak, PMS i dysmenorrhoea	Tak	Tak	Nie	Nie	Tak	Antykoncepcję hormonalną (np. pigułki, krążek dopochwowy, hormonalna wkładka wewnątrzmaciczna lub podobne)	Nie	Tak	Nie	Tak	Tak
Tak	Tak	Tak	Tak	10	Tak	Tak, tylko PMS	Tak	Nie	Nie	Tak	Tak	Antykoncepcję hormonalną (np. pigułki, krążek dopochwowy, hormonalna wkładka wewnątrzmaciczna lub podobne)	Tak	Nie, tylko sporadycznie (mniej niż 1x dziennie)	Nie	Nie	Tak
Tak	Tak	Tak	Tak	9	Nie	Nie	Tak	Nie	Nie	Nie	Nie	-2	Tak	Nie, nie palę	Nie	Nie	Nie
Tak	Nie	Nie	Nie	9	Tak	Nie jestem pewna	Tak	Tak	Tak	Nie	Nie	-2	Tak	Nie, nie palę	Tak	Tak	Nie
Tak	Tak	Tak	Nie	7	Tak	Nie	Tak	Nie	Nie	Tak	Nie	-2	Nie jest to konieczne. Nie mam partnera i jestem abstynentką seksualną	Nie, nie palę	Nie	Tak	Tak
Tak	Tak	Tak	Tak	9	Tak	Nie	Tak	Nie	Nie	Nie	Nie	-2	Tak	Tak	Nie	Nie	Nie
Tak	Tak	Tak	Tak	7	Nie	Nie jestem pewna	Tak	Nie	Nie	Tak	Tak	Prezerwatywa, diafragma	-2	Nie, nie palę	Nie	Tak	Tak
Tak	Tak	Tak	Tak	7	Tak	Nie	Tak	Nie	Nie	Tak	Nie	-2	Tak	Nie, nie palę	Nie	Tak	Tak
Nie	Tak	Nie	Tak	10	Tak	Nie	Tak	Nie	Tak	Nie	Nie	-2	Nie jest to konieczne. Nie mam partnera i jestem abstynentką seksualną	Nie, nie palę	Nie	Tak	Tak
Tak	Tak	Tak	Tak	10	Tak	Nie jestem pewna	Tak	Nie jestem pewna	Nie	Tak	Nie	-2	Nie jest to konieczne. Nie mam partnera i jestem abstynentką seksualną	Tak	Nie	Nie	Nie
Tak	Tak	Tak	Tak	8	Nie	Nie	Tak	Nie	Nie	Nie	Nie	-2	Nie jest to konieczne. Nie mam partnera i jestem abstynentką seksualną	Nie, nie palę	Nie	Tak	Tak
Nie	Tak	Tak	Tak	10	Tak	Nie	Nie	Nie	Nie	Nie	Nie	-2	Nie	Nie, tylko sporadycznie (mniej niż 1x dziennie)	Nie	Nie	Nie
Tak	Tak	Tak	Nie	8	Tak	Nie	Tak	Nie	Nie	Tak	Nie	-2	Tak	Nie, tylko sporadycznie (mniej niż 1x dziennie)	Nie	Tak	Tak
Tak	Tak	Tak	Tak	9	Tak	Nie	Tak	Nie	Nie	Nie	Tak	Prezerwatywa, diafragma	-2	Nie, nie palę	Nie	Tak	Tak
Tak	Tak	Tak	Tak	7	Nie	Nie	Tak	Nie	Nie	Nie	Nie	-2	Nie	Nie, nie palę	Nie	Nie	Tak
Tak	Tak	Tak	Tak	9	Tak	Nie	Tak	Nie	Nie	Nie	Nie	-2	Tak	Nie, nie palę	Nie	Tak	Tak
Tak	Tak	Tak	Tak	9	Tak	Nie	Tak	Nie	Nie	Nie	Nie	-2	Tak	Nie, nie palę	Nie	Tak	Tak
Tak	Tak	Tak	Tak	10	Tak	Nie	Tak	Nie	Nie	Tak	Nie	-2	Nie	Tak	Nie	Tak	Tak
Tak	Tak	Tak	Tak	8	Nie	Nie	Tak	Nie	Nie	Nie	Nie	-2	Nie	Nie, nie palę	Nie	Tak	Tak
Tak	Tak	Tak	Nie	10	Tak	Nie	Tak	Nie	Nie	Nie	Tak	Antykoncepcję hormonalną (np. pigułki, krążek dopochwowy, hormonalna wkładka wewnątrzmaciczna lub podobne)	Tak	Nie, nie palę	Nie	Tak	Tak
-1	-2	-2	-2	-2	-2	-2	-2	-2	-2	-2	-2	-2	-2	-2	-2	-2	-2
Tak	Tak	Tak	Nie	10	Nie jestem pewna	Nie	Tak	Nie	Nie	Nie	Nie	-2	Nie jest to konieczne. Nie mam partnera i jestem abstynentką seksualną	Nie, nie palę	Nie	Tak	Nie
Tak	Tak	Tak	Tak	7	Tak	Tak, tylko PMS	Tak	Nie jestem pewna	Nie	Nie	Tak	Antykoncepcję hormonalną (np. pigułki, krążek dopochwowy, hormonalna wkładka wewnątrzmaciczna lub podobne)	Nie	Nie, nie palę	Nie	Tak	Tak
Tak	Tak	Nie	Nie	9	Tak	Nie jestem pewna	Nie	Nie jestem pewna	Nie	Nie	Nie	-2	Nie jest to konieczne. Nie mam partnera i jestem abstynentką seksualną	Nie, nie palę	Nie	Nie	Nie
Tak	Tak	Nie	Nie	2	Tak	Nie	Nie	Nie	Tak	Nie	Nie	-2	Nie	Tak	Nie	Nie	Nie
Tak	Tak	Tak	Nie	10	Tak	Nie	Tak	Nie	Nie	Nie	Nie	-2	Nie	Nie, nie palę	Nie	Nie	Tak
Tak	Tak	Tak	Tak	7	Tak	Nie	Tak	Nie	Nie	Tak	Tak	Prezerwatywa, diafragma	-2	Nie, tylko sporadycznie (mniej niż 1x dziennie)	Nie	Tak	Tak
Tak	Tak	Tak	Tak	8	Tak	Nie	Tak	Nie	Nie	Nie	Nie	-2	Tak	Nie, nie palę	Nie	Tak	Tak
Tak	Tak	Tak	Tak	8	Tak	Nie jestem pewna	Tak	Nie	Nie	Nie	Nie	-2	Tak	Nie, tylko sporadycznie (mniej niż 1x dziennie)	Nie	Tak	Tak
Tak	Nie jestem pewna	Tak	Tak	9	Tak	Nie	Tak	Nie	Nie	Tak	Tak	Prezerwatywa, diafragma	-2	Tak	Nie	Tak	Tak
Tak	Tak	Tak	Nie	7	Tak	Nie	Tak	Nie	Nie	Nie	Nie	-2	Nie	Nie, nie palę	Nie	Tak	Nie
Tak	Tak	Tak	Tak	8	Nie jestem pewna	Nie	Tak	Nie	Nie	Nie	Nie	-2	Nie jest to konieczne. Nie mam partnera i jestem abstynentką seksualną	Nie, nie palę	Nie	Nie	Nie
Tak	Tak	Tak	Tak	10	Tak	Nie	Tak	Nie	Nie	Nie	Nie	-2	Nie	Nie, nie palę	Nie	Nie	Tak
Tak	Tak	Tak	Nie	9	Tak	Nie jestem pewna	Tak	Nie jestem pewna	Nie	Nie	Tak	Antykoncepcję hormonalną (np. pigułki, krążek dopochwowy, hormonalna wkładka wewnątrzmaciczna lub podobne)	Nie	Tak	Nie	Tak	Tak
Tak	Tak	Tak	Tak	9	Tak	Nie jestem pewna	Tak	Tak	Nie	Nie	Nie	-2	Nie	Nie, nie palę	Nie	Tak	Tak
Tak	Tak	Tak	Tak	10	Nie	Nie	Tak	Nie	Nie	Nie	Nie	-2	Nie jest to konieczne. Nie mam partnera i jestem abstynentką seksualną	Nie, tylko sporadycznie (mniej niż 1x dziennie)	Nie	Tak	Tak
Tak	Nie	Tak	Tak	10	Tak	Nie	Tak	Tak	Nie	Nie	Nie	-2	Nie	Nie, nie palę	Nie	Tak	Nie
Tak	Tak	Tak	Tak	10	Nie	Tak, tylko PMS	Tak	Tak	Tak	Nie	Nie	-2	Nie	Nie, nie palę	Nie	Nie	Tak
Tak	Tak	Tak	Tak	9	Nie	Nie	Tak	Nie	Nie	Nie	Nie	-2	Tak	Nie, nie palę	Nie	Tak	Tak
Tak	Tak	Tak	Tak	8	Tak	Nie	Tak	Nie	Nie	Nie	Nie	-2	Tak	Nie, nie palę	Nie	Nie	Nie
Tak	Tak	Tak	Tak	9	Tak	Nie	Tak	Nie	Nie	Tak	Nie	-2	Nie	Tak	Nie	Tak	Tak
Tak	Tak	Tak	Tak	9	Tak	Nie jestem pewna	Tak	Nie	Nie	Nie	Nie	-2	Nie	Nie, tylko sporadycznie (mniej niż 1x dziennie)	Nie	Tak	Tak
-1	-2	-2	-2	-2	-2	-2	-2	-2	-2	-2	-2	-2	-2	-2	-2	-2	-2
-1	-2	-2	-2	-2	-2	-2	-2	-2	-2	-2	-2	-2	-2	-2	-2	-2	-2
Tak	Tak	Tak	Nie	8	Tak	Nie	Tak	Nie	Nie	Nie	Nie	-2	Nie jest to konieczne. Nie mam partnera i jestem abstynentką seksualną	Nie, nie palę	Nie	Tak	Tak
-1	-2	-2	-2	-2	-2	-2	-2	-2	-2	-2	-2	-2	-2	-2	-2	-2	-2
Tak	Nie	Tak	Tak	10	Tak	Nie	Nie	Nie	Nie	Nie	Nie	-2	Nie jest to konieczne. Nie mam partnera i jestem abstynentką seksualną	Nie, nie palę	Nie	Tak	Tak
-1	-1	-2	-2	-2	-2	-2	-2	-2	-2	-2	-2	-2	-2	-2	-2	-2	-2
Tak	Tak	Tak	Tak	8	Nie	Nie	Tak	Nie	Nie	Nie	Nie	-2	Tak	Tak	Nie	Nie	Tak
Tak	Tak	Tak	Nie	9	Tak	Nie	Tak	Nie	Nie	Tak	Nie	-2	Tak	Nie, tylko sporadycznie (mniej niż 1x dziennie)	Nie	Tak	Nie
Tak	Tak	Tak	Nie	10	Nie	Nie jestem pewna	Tak	Nie	Tak	Nie	Nie	-2	Nie	Nie, tylko sporadycznie (mniej niż 1x dziennie)	Nie	Nie	Tak
Tak	Tak	Tak	Tak	8	Nie	Nie	Tak	Nie	Nie	Tak	Nie	-2	Nie jest to konieczne. Nie mam partnera i jestem abstynentką seksualną	Nie, nie palę	Nie	Tak	Tak
Tak	Tak	Tak	Tak	5	Tak	Nie	Tak	Nie	Nie	Nie	Nie	-2	Tak	Nie, nie palę	Nie	Tak	Tak
Tak	Tak	Tak	Tak	10	Nie jestem pewna	Nie	Tak	Nie	Nie	Nie	Nie	-2	Tak	Tak	Nie	Tak	Nie
Tak	Tak	Tak	Tak	9	Tak	Nie jestem pewna	Tak	Nie	Nie	Nie	Nie	-2	Nie jest to konieczne. Nie mam partnera i jestem abstynentką seksualną	Nie, nie palę	Nie	Tak	Tak
Tak	Tak	Tak	Tak	10	Tak	Tak, PMS i dysmenorrhoea	Tak	Nie	Nie	Nie	Tak	Antykoncepcję hormonalną (np. pigułki, krążek dopochwowy, hormonalna wkładka wewnątrzmaciczna lub podobne)	Tak	Nie, tylko sporadycznie (mniej niż 1x dziennie)	Nie	Tak	Tak
Tak	Tak	Tak	Tak	8	Tak	Nie jestem pewna	Tak	Nie	Nie	Nie	Nie	-2	Nie jest to konieczne. Nie mam partnera i jestem abstynentką seksualną	Nie, tylko sporadycznie (mniej niż 1x dziennie)	Nie	Tak	Tak
Tak	Tak	Tak	Nie	7	Tak	Nie jestem pewna	Nie	Nie	Nie	Nie	Nie	-2	Nie	Nie, nie palę	Nie	Nie	Nie
Tak	Tak	Tak	Tak	7	Tak	Tak, PMS i dysmenorrhoea	Tak	Tak	Nie	Nie	Tak	Antykoncepcję hormonalną (np. pigułki, krążek dopochwowy, hormonalna wkładka wewnątrzmaciczna lub podobne)	Tak	Nie, nie palę	Nie	Tak	Nie
Tak	Tak	Tak	Nie	7	Nie	Nie jestem pewna	Nie	Nie	Nie	Nie	Nie	-2	Nie jest to konieczne. Nie mam partnera i jestem abstynentką seksualną	Nie, tylko sporadycznie (mniej niż 1x dziennie)	Nie	Tak	Tak
Tak	Tak	Tak	Tak	10	Nie	Nie	Tak	Nie	Nie	Tak	Nie	-2	Nie jest to konieczne. Nie mam partnera i jestem abstynentką seksualną	Tak	Nie	Tak	Tak
Tak	Tak	Nie	Tak	7	Tak	Nie	Tak	Nie jestem pewna	Nie	Tak	Nie	-2	Tak	Nie, tylko sporadycznie (mniej niż 1x dziennie)	Nie	Nie	Tak
Tak	Tak	Tak	Tak	8	Tak	Nie jestem pewna	Tak	Nie	Tak	Nie	Nie	-2	Tak	Nie, nie palę	Nie	Tak	Tak
Tak	Tak	Tak	Tak	9	Nie jestem pewna	Nie	Tak	Nie	Nie	Nie	Nie	-2	Nie jest to konieczne. Nie mam partnera i jestem abstynentką seksualną	Nie, nie palę	Nie	Tak	Tak
Tak	Tak	Tak	Tak	9	Tak	Nie	Tak	Nie jestem pewna	Nie	Tak	Nie	-2	Tak	Nie, tylko sporadycznie (mniej niż 1x dziennie)	Nie	Tak	Tak
Tak	Tak	Tak	Tak	10	Tak	Tak, tylko PMS	Tak	Nie	Nie	Nie	Nie	-2	Nie	Nie, tylko sporadycznie (mniej niż 1x dziennie)	Nie	Nie	Nie
Tak	Tak	Tak	Tak	7	Tak	Nie	Tak	Nie	Nie	Nie	Nie	-2	Tak	Tak	Nie	Tak	Tak
Tak	Tak	Tak	Nie	10	Nie	Nie	Tak	Nie	Nie	Tak	Nie	-2	Tak	Nie, nie palę	Nie	Tak	Nie
Tak	Tak	Tak	Tak	9	Nie	Nie jestem pewna	Tak	Nie jestem pewna	Nie	Tak	Nie	-2	Tak	Nie, nie palę	Nie	Tak	Tak
Nie	Tak	Tak	Tak	10	Tak	Nie jestem pewna	Nie	Nie jestem pewna	Nie	Nie	Nie	-2	Nie jest to konieczne. Nie mam partnera i jestem abstynentką seksualną	Nie, nie palę	Nie	Tak	Tak
Tak	Tak	Tak	Tak	10	Tak	Nie	Tak	Nie	Tak	Nie	Nie	-2	Tak	Nie, nie palę	Nie	Tak	Tak
-1	-2	-2	-2	-2	-2	-2	-2	-2	-2	-2	-2	-2	-2	-2	-2	-2	-2
Nie	Tak	Tak	Tak	9	Tak	Nie	Tak	Nie	Nie	Tak	Nie	-2	Tak	Nie, nie palę	Nie	Nie	Nie
Tak	Tak	Tak	Tak	8	Tak	Nie jestem pewna	Tak	Tak	Nie	Tak	Tak	Antykoncepcję hormonalną (np. pigułki, krążek dopochwowy, hormonalna wkładka wewnątrzmaciczna lub podobne)	Nie	Nie, nie palę	Nie	Tak	Tak
Tak	Tak	Tak	Tak	7	Tak	Tak, tylko dysmenorrhoea	Tak	Nie jestem pewna	Nie	Nie	Nie	-2	Nie jest to konieczne. Nie mam partnera i jestem abstynentką seksualną	Nie, nie palę	Nie	Tak	Nie
Tak	Tak	Tak	Tak	10	Tak	Nie	Tak	Nie	Nie	Nie	Nie	-2	Tak	Tak	Nie	Tak	Tak
Tak	Tak	Tak	Tak	8	Tak	Nie jestem pewna	Tak	Nie	Nie	Nie	Nie	-2	Tak	Nie, nie palę	Nie	Tak	Tak
-1	-2	-2	-2	-2	-2	-2	-2	-2	-2	-2	-2	-2	-2	-2	-2	-2	-2
Tak	Tak	Tak	Tak	10	Nie jestem pewna	Nie	Tak	Nie	Nie	Nie	Nie	-2	Tak	Nie, tylko sporadycznie (mniej niż 1x dziennie)	Nie	Tak	Tak
Tak	Nie jestem pewna	Tak	Tak	6	Tak	Nie	Tak	Nie	Nie	Nie	Nie	-2	Nie	Tak	Nie	Nie	Tak
Tak	Tak	Tak	Tak	10	Tak	Nie	Tak	Nie	Nie	Nie	Nie	-2	Nie jest to konieczne. Nie mam partnera i jestem abstynentką seksualną	Nie, nie palę	Nie	Tak	Tak
Tak	Tak	Tak	Tak	8	Tak	Nie jestem pewna	Tak	Nie	Nie	Nie	Nie	-2	Nie	Nie, nie palę	Nie	Tak	Tak
Tak	Tak	Tak	Tak	5	Nie	Nie	Tak	Tak	Tak	Tak	Nie	-2	Nie	Tak	Nie	Nie	Nie
Tak	Tak	Tak	Tak	10	Tak	Nie	Tak	Nie	Nie	Nie	Nie	-2	Tak	Nie, nie palę	Nie	Tak	Tak
Tak	Tak	Tak	Tak	9	Nie	Nie jestem pewna	Tak	Nie jestem pewna	Nie	Nie	Nie	-2	Nie	Tak	Nie	Tak	Tak
Tak	Tak	Tak	Tak	9	Tak	Nie	Tak	Nie	Nie	Nie	Nie	-2	Tak	Nie, nie palę	Nie	Tak	Tak
Tak	Tak	Tak	Tak	8	Tak	Nie	Tak	Tak	Nie	Nie	Nie	-2	Nie	Nie, nie palę	Nie	Tak	Tak
Tak	Tak	Tak	Tak	10	Tak	Nie	Tak	Nie	Nie	Nie	Nie	-2	Tak	Nie, nie palę	Nie	Nie	Nie
Tak	Tak	Tak	Tak	9	Tak	Nie	Tak	Nie	Nie	Nie	Nie	-2	Tak	Nie, nie palę	Nie	Tak	Tak
Tak	Tak	Tak	Tak	8	Tak	Nie	Tak	Nie	Nie	Nie	Nie	-2	Tak	Nie, nie palę	Nie	Tak	Tak
Tak	Tak	Tak	Tak	9	Tak	Nie	Tak	Nie	Nie	Nie	Nie	-2	Nie jest to konieczne. Nie mam partnera i jestem abstynentką seksualną	Nie, nie palę	Nie	Tak	Tak
Tak	Tak	Tak	Tak	8	Tak	Nie	Tak	Nie	Nie	Nie	Nie	-2	Tak	Nie, nie palę	Nie	Tak	Tak
Tak	Tak	Tak	Tak	10	Tak	Tak, tylko dysmenorrhoea	Tak	Nie jestem pewna	Nie jestem pewna	Nie	Tak	Antykoncepcję hormonalną (np. pigułki, krążek dopochwowy, hormonalna wkładka wewnątrzmaciczna lub podobne)	Tak	Nie, nie palę	Nie	Tak	Tak
Tak	Tak	Tak	Nie	9	Nie jestem pewna	Nie jestem pewna	Tak	Nie	Nie	Tak	Nie	-2	Nie	Nie, nie palę	Nie	Tak	Nie
Tak	Tak	Tak	Tak	10	Tak	Nie	Tak	Nie	Tak	Nie	Tak	Antykoncepcję hormonalną (np. pigułki, krążek dopochwowy, hormonalna wkładka wewnątrzmaciczna lub podobne)	Nie jest to konieczne. Nie mam partnera i jestem abstynentką seksualną	Nie, nie palę	Nie	Tak	Tak
Tak	Tak	Tak	Tak	9	Nie	Nie jestem pewna	Tak	Tak	Nie	Nie	Nie	-2	Tak	Tak	Nie	Tak	Tak
Tak	Tak	Nie	Tak	8	Tak	Nie	Tak	Nie	Nie	Tak	Nie	-2	Nie	Tak	Nie	Tak	Tak
Tak	Tak	Tak	Tak	9	Tak	Tak, tylko PMS	Nie	Nie	Nie	Tak	Nie	-2	Nie	Nie, nie palę	Nie	Tak	Nie
Tak	Tak	Tak	Tak	7	Nie	Nie jestem pewna	Tak	Nie jestem pewna	Nie	Nie	Nie	-2	Tak	Nie, nie palę	Nie	Tak	Tak
Tak	Tak	Tak	Tak	7	Tak	Nie	Tak	Nie	Nie	Nie	Nie	-2	Tak	Nie, nie palę	Nie	Tak	Tak
Tak	Tak	Tak	Tak	9	Tak	Nie	Tak	Nie	Nie	Nie	Nie	-2	Nie jest to konieczne. Nie mam partnera i jestem abstynentką seksualną	Nie, nie palę	Nie	Nie	Nie
Tak	Tak	Tak	Tak	10	Tak	Nie	Tak	Nie	Nie	Nie	Tak	Antykoncepcję hormonalną (np. pigułki, krążek dopochwowy, hormonalna wkładka wewnątrzmaciczna lub podobne)	Tak	Nie, tylko sporadycznie (mniej niż 1x dziennie)	Nie	Tak	Tak
Tak	Tak	Tak	Tak	8	Nie jestem pewna	Nie	Tak	Nie	Nie	Nie	Nie	-2	Nie jest to konieczne. Nie mam partnera i jestem abstynentką seksualną	Nie, nie palę	Nie	Tak	Tak
Tak	Tak	Tak	Nie	8	Nie	Nie	Tak	Nie	Nie	Tak	Nie	-2	Nie jest to konieczne. Nie mam partnera i jestem abstynentką seksualną	Nie, nie palę	Nie	Tak	Nie
Tak	Tak	Tak	Tak	4	Tak	Nie jestem pewna	Tak	Nie	Nie	Nie	Nie	-2	Tak	Nie, nie palę	Nie	Tak	Tak
Tak	Tak	Tak	Tak	8	Tak	Nie	Tak	Nie	Nie	Nie	Nie	-2	Nie	Nie, nie palę	Nie	Tak	Tak
Tak	Tak	Tak	Tak	10	Nie	Nie	Tak	Nie	Nie	Tak	Nie	-2	Tak	Nie, tylko sporadycznie (mniej niż 1x dziennie)	Nie	Nie	Nie
Tak	Nie jestem pewna	Tak	Tak	7	Nie jestem pewna	Nie	Tak	Nie	Tak	Tak	Nie	-2	Nie	Tak	Nie	Tak	Tak
Tak	Tak	Tak	Tak	8	Tak	Nie	Tak	Nie	Nie	Nie	Nie	-2	Tak	Nie, nie palę	Nie	Nie	Nie
Tak	Nie jestem pewna	Tak	Tak	10	Tak	Nie jestem pewna	Tak	Nie jestem pewna	Nie	Tak	Nie	-2	Tak	Tak	Nie	Nie	Nie
Tak	Tak	Tak	Tak	8	Tak	Nie jestem pewna	Tak	Nie	Nie	Nie	Tak	Prezerwatywa, diafragma	-2	Nie, nie palę	Nie	Tak	Tak
Tak	Tak	Tak	Tak	9	Tak	Nie	Tak	Tak	Nie	Nie	Tak	Antykoncepcję hormonalną (np. pigułki, krążek dopochwowy, hormonalna wkładka wewnątrzmaciczna lub podobne)	Nie jest to konieczne. Nie mam partnera i jestem abstynentką seksualną	Nie, nie palę	Nie	Nie	Nie
Tak	Tak	Tak	Tak	9	Tak	Nie	Tak	Nie	Nie	Nie	Nie	-2	Nie	Nie, nie palę	Nie	Tak	Tak
Tak	Tak	Tak	Tak	9	Tak	Nie	Tak	Nie	Tak	Nie	Tak	Antykoncepcję hormonalną (np. pigułki, krążek dopochwowy, hormonalna wkładka wewnątrzmaciczna lub podobne)	Tak	Nie, tylko sporadycznie (mniej niż 1x dziennie)	Nie	Tak	Tak
Tak	Tak	Tak	Tak	10	Nie	Nie	Tak	Nie	Nie	Tak	Tak	Prezerwatywa, diafragma	-2	Nie, nie palę	Nie	Tak	Tak
Tak	Tak	Tak	Tak	8	Tak	Nie jestem pewna	Tak	Nie	Nie	Tak	Nie	-2	Tak	Nie, nie palę	Nie	Tak	Tak
Tak	Tak	Tak	Tak	9	Tak	Nie	Tak	Nie	Nie	Nie	Nie	-2	Tak	Nie, nie palę	Nie	Tak	Nie
Tak	Tak	Tak	Tak	7	Tak	Nie	Tak	Nie	Tak	Nie	Nie	-2	Nie	Nie, nie palę	Nie	Nie	Nie
Tak	Tak	Tak	Tak	10	Tak	Tak, tylko dysmenorrhoea	Tak	Nie	Nie	Tak	Nie	-2	Tak	Nie, nie palę	Nie	Nie	Tak
Tak	Tak	Tak	Tak	8	Tak	Nie	Tak	Nie	Nie	Nie	Tak	Prezerwatywa, diafragma	-2	Nie, nie palę	Nie	Tak	Tak
Tak	Tak	Tak	Tak	8	Tak	Nie	Tak	Nie jestem pewna	Nie	Tak	Nie	-2	Nie jest to konieczne. Nie mam partnera i jestem abstynentką seksualną	Nie, nie palę	Nie	Tak	Nie
Tak	Tak	Tak	Tak	10	Tak	Tak, PMS i dysmenorrhoea	Tak	Tak	Nie jestem pewna	Tak	Nie	-2	Nie jest to konieczne. Nie mam partnera i jestem abstynentką seksualną	Nie, nie palę	Nie	Tak	Tak
Tak	Tak	Tak	Tak	8	Nie jestem pewna	Nie	Tak	Nie	Nie	Nie	Nie	-2	Nie jest to konieczne. Nie mam partnera i jestem abstynentką seksualną	Nie, tylko sporadycznie (mniej niż 1x dziennie)	Nie	-1	-2
Tak	Tak	Tak	Tak	8	Nie jestem pewna	Nie	Tak	Nie	Tak	Nie	Nie	-2	Tak	Tak	Nie	Nie	Nie
Tak	Tak	Tak	Tak	9	Nie	Tak, tylko PMS	Tak	Nie	Tak	Nie	Nie	-2	Nie	Nie, nie palę	Nie	Nie	Tak
Tak	Tak	Tak	Tak	5	Tak	Nie	Nie	Nie	Nie	Nie	Nie	-2	Nie	Nie, tylko sporadycznie (mniej niż 1x dziennie)	Nie	Nie	Nie
Nie	Tak	Tak	Nie	8	Tak	Nie	Tak	Nie	Nie	Nie	Nie	-2	Nie jest to konieczne. Nie mam partnera i jestem abstynentką seksualną	Nie, nie palę	Nie	Nie	Nie
Tak	Tak	Tak	Tak	8	Nie	Nie	Tak	Nie	Nie	Nie	Nie	-2	Nie	Nie, nie palę	Nie	Tak	Tak
Tak	Tak	Tak	Tak	7	Nie	Nie	Tak	Nie	Nie	Nie	Nie	-2	Nie jest to konieczne. Nie mam partnera i jestem abstynentką seksualną	Tak	Nie	Tak	Tak
Tak	Tak	Tak	Tak	10	Tak	Nie	Tak	Nie	Nie	Nie	Nie	-2	Nie	Nie, nie palę	Nie	Tak	Tak
Tak	Nie	Tak	Nie	10	Nie	Tak, tylko PMS	Tak	Nie	Nie	Nie	Nie	-2	Tak	Nie, nie palę	Nie	Nie	Tak
Tak	Tak	Tak	Tak	10	Tak	Nie	Tak	Nie	Nie	Nie	Nie	-2	Nie jest to konieczne. Nie mam partnera i jestem abstynentką seksualną	Nie, tylko sporadycznie (mniej niż 1x dziennie)	Nie	Tak	Tak
Tak	Tak	Tak	Tak	8	Tak	Nie	Tak	Nie	Nie jestem pewna	Nie	Nie	-2	Tak	Nie, nie palę	Nie	Tak	Tak
Tak	Tak	Tak	Nie	9	Nie	Nie	Tak	Nie	Nie	Nie	Nie	-2	Tak	Tak	Nie	Tak	Nie
Tak	Tak	Tak	Tak	10	Tak	Nie	Tak	Nie	Nie	Nie	Nie	-2	Tak	Nie, nie palę	Nie	Tak	Nie
Tak	Nie jestem pewna	Tak	Tak	10	Tak	Nie jestem pewna	Tak	Nie	Nie	Nie	Nie	-2	Nie jest to konieczne. Nie mam partnera i jestem abstynentką seksualną	Nie, nie palę	Nie	Nie	Tak
Tak	Tak	Nie	Nie	6	Tak	Nie	Tak	Nie	Nie	Nie	Nie	-2	Nie jest to konieczne. Nie mam partnera i jestem abstynentką seksualną	Nie, tylko sporadycznie (mniej niż 1x dziennie)	Nie	Nie	Nie
Tak	Tak	Tak	Tak	10	Nie	Nie	Tak	Nie	Nie	Nie	Nie	-2	Nie jest to konieczne. Nie mam partnera i jestem abstynentką seksualną	Nie, nie palę	Nie	Tak	Nie
Tak	Tak	Tak	Tak	9	Tak	Nie	Tak	Nie	Nie	Nie	Tak	Antykoncepcję hormonalną (np. pigułki, krążek dopochwowy, hormonalna wkładka wewnątrzmaciczna lub podobne)	Tak	Nie, nie palę	Nie	Tak	Tak
Tak	Nie jestem pewna	Tak	Nie	1	Tak	Nie	Tak	Nie jestem pewna	Nie	Nie	Nie	-2	Nie	Tak	Nie	Tak	Tak
Tak	Nie jestem pewna	Tak	Tak	10	Nie	Nie	Tak	Nie	Nie	Nie	Nie	-2	Tak	Tak	Nie	Nie	Tak
Tak	Nie jestem pewna	Tak	Tak	10	Tak	Nie	Tak	Nie	Nie	Nie	Tak	Antykoncepcję hormonalną (np. pigułki, krążek dopochwowy, hormonalna wkładka wewnątrzmaciczna lub podobne)	Tak	Nie, nie palę	Nie	Tak	Tak
Tak	Tak	Tak	Nie	10	Nie jestem pewna	Nie	Tak	Nie jestem pewna	Nie	Nie	Tak	Antykoncepcję hormonalną (np. pigułki, krążek dopochwowy, hormonalna wkładka wewnątrzmaciczna lub podobne)	Tak	Nie, tylko sporadycznie (mniej niż 1x dziennie)	Nie	Tak	Tak
Tak	Tak	Tak	Tak	9	Tak	Nie jestem pewna	Tak	Nie	Nie	Tak	Nie	-2	Tak	Nie, nie palę	Nie	Nie	Nie
Tak	Tak	Tak	Nie	6	Nie jestem pewna	Nie	Tak	Nie	Nie	Nie	Nie	-2	Nie jest to konieczne. Nie mam partnera i jestem abstynentką seksualną	Nie, tylko sporadycznie (mniej niż 1x dziennie)	Nie	Nie	Nie
Tak	Tak	Tak	Tak	9	Nie	Nie	Tak	Nie	Tak	Nie	Tak	Antykoncepcję hormonalną (np. pigułki, krążek dopochwowy, hormonalna wkładka wewnątrzmaciczna lub podobne)	Nie jest to konieczne. Nie mam partnera i jestem abstynentką seksualną	Nie, nie palę	Nie	Nie	Nie
Tak	Tak	Tak	Tak	8	Nie	Nie	Tak	Nie	Nie	Nie	Nie	-2	Nie jest to konieczne. Nie mam partnera i jestem abstynentką seksualną	Nie, nie palę	Nie	Tak	Tak
Tak	Tak	Tak	Nie	7	Nie jestem pewna	Nie	Tak	Nie	Nie	Nie	Nie	-2	Nie jest to konieczne. Nie mam partnera i jestem abstynentką seksualną	Nie, nie palę	Nie	Nie	Nie
Tak	Tak	Tak	Nie	7	Tak	Nie jestem pewna	Tak	Nie jestem pewna	Nie	Nie	Nie	-2	Tak	Nie, nie palę	Nie	Nie	Nie
Tak	Tak	Tak	Tak	8	Nie jestem pewna	Nie	Tak	Nie	Nie	Tak	Nie	-2	Tak	Tak	Nie	Tak	Tak
Tak	Tak	Tak	Tak	9	Tak	Nie	Tak	Nie	Nie	Nie	Nie	-2	Nie jest to konieczne. Nie mam partnera i jestem abstynentką seksualną	Nie, nie palę	Nie	Nie	Nie
Tak	Nie	Tak	Nie	10	Tak	Nie	Tak	Nie	Nie	Nie	Nie	-2	Tak	Nie, nie palę	Nie	Tak	Tak
Nie	Tak	Tak	Tak	10	Tak	Nie	Tak	Nie	Nie	Nie	Nie	-2	Nie jest to konieczne. Nie mam partnera i jestem abstynentką seksualną	Nie, nie palę	Nie	Tak	Tak
Tak	Tak	Tak	Tak	10	Nie	Nie	Tak	Nie	Nie	Nie	Nie	-2	Nie	Tak	Nie	Nie	Tak
Tak	Tak	Tak	Tak	9	Tak	Nie	Tak	Nie	Nie	Nie	Nie	-2	Tak	Nie, nie palę	Nie	Tak	Tak
Tak	Tak	Tak	Tak	8	Tak	Nie jestem pewna	Tak	Nie	Nie	Nie	Nie	-2	Nie jest to konieczne. Nie mam partnera i jestem abstynentką seksualną	Nie, nie palę	Nie	Tak	Nie
Tak	Tak	Tak	Tak	8	Nie	Nie	Nie	Nie	Nie	Nie	Nie	-2	Nie jest to konieczne. Nie mam partnera i jestem abstynentką seksualną	Nie, nie palę	Nie	Nie	Nie
Tak	Tak	Tak	Nie	10	Nie	Nie	Tak	Nie	Nie	Nie	Nie	-2	Nie	Nie, nie palę	Nie	Tak	Nie
Tak	Tak	Nie	Nie	6	Tak	Nie jestem pewna	Tak	Nie	-1	-2	-2	-2	-2	-2	-2	-2	-2
Tak	Tak	Tak	Tak	10	Tak	Nie	Tak	Nie	Nie	Nie	Nie	-2	Tak	Nie, nie palę	Nie	Tak	Tak
Tak	Nie jestem pewna	Tak	Tak	9	Tak	Nie jestem pewna	Tak	Nie	Nie	Nie	Tak	Antykoncepcję hormonalną (np. pigułki, krążek dopochwowy, hormonalna wkładka wewnątrzmaciczna lub podobne)	Tak	Nie, nie palę	Nie	Tak	Nie
Tak	Tak	Tak	Nie	10	Tak	Nie	Tak	Nie	Nie	Nie	Nie	-2	Tak	Nie, nie palę	Nie	Tak	Nie
-1	-2	-2	-2	-2	-2	-2	-2	-2	-2	-2	-2	-2	-2	-2	-2	-2	-2
-1	-2	-2	-2	-2	-2	-2	-2	-2	-2	-2	-2	-2	-2	-2	-2	-2	-2
Tak	Tak	Tak	Tak	9	Tak	Nie jestem pewna	Tak	Nie	Nie	Nie	Nie	-2	Nie	Nie, nie palę	Nie	Tak	Tak
Tak	Tak	Tak	Tak	10	Tak	Nie jestem pewna	Tak	Nie	Nie	Tak	Nie	-2	Tak	Nie, tylko sporadycznie (mniej niż 1x dziennie)	Nie	Tak	Nie
Tak	Nie jestem pewna	Tak	Tak	9	Nie	Nie	Tak	Nie	Tak	Nie	Nie	-2	Tak	Nie, nie palę	Nie	Tak	Tak
Tak	Nie	Tak	Tak	8	Nie jestem pewna	Nie	Tak	Nie	Nie	Nie	Nie	-2	Tak	Nie, tylko sporadycznie (mniej niż 1x dziennie)	Nie	Nie	Tak
Tak	Tak	Tak	Tak	7	Tak	Nie	Tak	Nie	Nie	Nie	Tak	Antykoncepcję hormonalną (np. pigułki, krążek dopochwowy, hormonalna wkładka wewnątrzmaciczna lub podobne)	Nie	Nie, nie palę	Nie	Tak	Nie
Tak	Nie	Tak	Nie	9	Nie	Nie	Tak	Nie	Nie	Tak	Nie	-2	Nie jest to konieczne. Nie mam partnera i jestem abstynentką seksualną	Tak	Nie	Tak	Nie
Tak	Tak	Tak	Nie	9	Nie jestem pewna	Tak, tylko dysmenorrhoea	Tak	Tak	Nie	Nie	Nie	-2	Tak	Nie, nie palę	Nie	Tak	Tak
Tak	Tak	Tak	Tak	8	Nie	Nie	Tak	Nie	Nie	Nie	Nie	-2	Nie jest to konieczne. Nie mam partnera i jestem abstynentką seksualną	Tak	Nie	Tak	Tak
Nie	Tak	Tak	Tak	10	Nie	Nie	Tak	Nie	Nie	Nie	Nie	-2	Tak	Nie, nie palę	Nie	Tak	Nie
Nie	Nie	Tak	Tak	8	Tak	Nie	Tak	Nie	Nie	Nie	Nie	-2	Nie jest to konieczne. Nie mam partnera i jestem abstynentką seksualną	Nie, nie palę	Nie	Nie	Tak
Tak	Tak	Tak	Tak	6	Tak	Nie	Tak	Nie	Nie	Nie	Tak	Antykoncepcję hormonalną (np. pigułki, krążek dopochwowy, hormonalna wkładka wewnątrzmaciczna lub podobne)	Tak	Tak	Nie	Tak	Nie
Tak	Tak	Tak	Nie	10	Tak	Nie	Tak	Nie	Nie	Nie	Nie	-2	Nie jest to konieczne. Nie mam partnera i jestem abstynentką seksualną	Nie, nie palę	Nie	Nie	Nie
Tak	Tak	Tak	Tak	8	Nie	Nie	Tak	Nie	Nie	Nie	Nie	-2	Tak	Nie, nie palę	Nie	Tak	Nie
Tak	Tak	Tak	Tak	1	Tak	Nie	Tak	Nie	Nie	Tak	Tak	Antykoncepcję hormonalną (np. pigułki, krążek dopochwowy, hormonalna wkładka wewnątrzmaciczna lub podobne)	Tak	Tak	Nie	Nie	Nie
Tak	Tak	Nie	Nie	8	Nie	Nie	Tak	Nie	Nie	Nie	Nie	-2	Tak	Nie, nie palę	Nie	Nie	Nie
Tak	Tak	Nie	Tak	10	Nie jestem pewna	Nie	Tak	Nie	Nie	Nie	Nie	-2	Nie jest to konieczne. Nie mam partnera i jestem abstynentką seksualną	Nie, nie palę	Nie	Tak	Tak
Tak	Nie jestem pewna	Tak	Tak	10	Tak	Nie	Nie	Tak	Nie	Tak	Nie	-2	Nie	Tak	Nie	Tak	Tak
Tak	Tak	Tak	Tak	10	Nie	Nie jestem pewna	Tak	Nie	Nie	Nie	Tak	Antykoncepcję hormonalną (np. pigułki, krążek dopochwowy, hormonalna wkładka wewnątrzmaciczna lub podobne)	Nie jest to konieczne. Nie mam partnera i jestem abstynentką seksualną	Nie, nie palę	Nie	Tak	Tak
Tak	Tak	Tak	Tak	8	Nie jestem pewna	Nie	Tak	Nie	Nie	Nie	Nie	-2	Tak	Nie, nie palę	Nie	Tak	Nie
Tak	Tak	Tak	Nie	10	Tak	Nie	Tak	Nie	Nie	Nie	Nie	-2	Tak	Tak	Nie	Tak	Nie
Tak	Tak	Tak	Tak	10	Tak	Nie	Tak	Nie	Nie	Nie	Nie	-2	Nie jest to konieczne. Nie mam partnera i jestem abstynentką seksualną	Nie, nie palę	Nie	Tak	Tak
Tak	Tak	Tak	Tak	8	Tak	Nie	Tak	Nie	Nie	Nie	Nie	-2	Nie jest to konieczne. Nie mam partnera i jestem abstynentką seksualną	Nie, tylko sporadycznie (mniej niż 1x dziennie)	Nie	Nie	Nie
Tak	Tak	Tak	Nie	9	Tak	Nie	Nie	Nie	Nie	Nie	Nie	-2	Tak	Nie, tylko sporadycznie (mniej niż 1x dziennie)	Nie	Tak	Tak
Tak	Tak	Tak	Tak	10	Nie	Nie	Tak	Nie	Nie	Tak	Nie	-2	Nie	Tak	Nie	Tak	Tak
Tak	Tak	Nie	Tak	3	Nie	Nie	Nie	Nie	Nie	Nie	Nie	-2	Nie jest to konieczne. Nie mam partnera i jestem abstynentką seksualną	Tak	Nie	Nie	Nie
Tak	Nie jestem pewna	Tak	Tak	8	Tak	Nie	Nie	Nie	Nie	Tak	Nie	-2	Nie jest to konieczne. Nie mam partnera i jestem abstynentką seksualną	Nie, nie palę	Nie	Tak	Nie
Tak	Nie	Tak	Tak	7	Nie jestem pewna	Nie	Tak	Nie	Nie	Nie	Tak	Antykoncepcję hormonalną (np. pigułki, krążek dopochwowy, hormonalna wkładka wewnątrzmaciczna lub podobne)	Nie	Nie, nie palę	Nie	Tak	Nie
Tak	Tak	Tak	Tak	8	Nie	Nie	Tak	Nie	Nie	Tak	Nie	-2	Nie	Tak	Nie	Tak	Tak
Tak	Nie jestem pewna	Tak	Tak	10	Tak	Nie	Nie	Tak	Nie	Nie	Tak	Prezerwatywa, diafragma	-2	Nie, nie palę	Nie	Nie	Nie
Nie	Nie	Tak	Tak	6	Nie	Nie	Nie	Nie	Nie	Nie	Nie	-2	Tak	Nie, tylko sporadycznie (mniej niż 1x dziennie)	Nie	Tak	Nie
Tak	Tak	Tak	Nie	10	Nie jestem pewna	Nie	Tak	Nie	Nie	Nie	Nie	-2	Tak	Tak	Nie	Nie	Tak
Tak	Tak	Tak	Tak	10	Nie	Nie jestem pewna	Tak	Nie	Nie	Nie	Nie	-2	Tak	Nie, tylko sporadycznie (mniej niż 1x dziennie)	Nie	Nie	Tak
Tak	Tak	Tak	Tak	7	Tak	Nie	Tak	Nie	Nie	Nie	Nie	-2	Nie	Nie, nie palę	Nie	Tak	Tak
Tak	Tak	Tak	Tak	9	Nie	Nie jestem pewna	Tak	Nie	Nie	Tak	Nie	-2	Tak	Nie, nie palę	Nie	Tak	Nie
Tak	Tak	Tak	Tak	6	Nie jestem pewna	Nie	Tak	Nie	Nie	Nie	Nie	-2	Nie jest to konieczne. Nie mam partnera i jestem abstynentką seksualną	Nie, nie palę	Nie	Tak	Tak
Tak	Tak	Tak	Tak	8	Tak	Nie	Tak	Tak	Tak	Nie	Nie	-2	Nie	Tak	Nie	Nie	Tak
Tak	Tak	Tak	Tak	8	Nie jestem pewna	Nie	Tak	Nie	Nie	Nie	Nie	-2	Nie jest to konieczne. Nie mam partnera i jestem abstynentką seksualną	Nie, nie palę	Nie	Tak	Tak
Tak	Nie jestem pewna	Nie	Tak	7	Tak	Nie	Tak	Nie	Nie	Tak	Nie	-2	Nie jest to konieczne. Nie mam partnera i jestem abstynentką seksualną	Nie, nie palę	Nie	Tak	Nie
Tak	Tak	Tak	Tak	7	Tak	Nie	Tak	Nie	Nie	Nie	Nie	-2	Nie jest to konieczne. Nie mam partnera i jestem abstynentką seksualną	Nie, nie palę	Nie	Tak	Nie
Tak	Tak	Tak	Nie	6	Nie	Nie	Tak	Nie	Nie	Nie	Nie	-2	Tak	Tak	Nie	Tak	Tak
Tak	Tak	Tak	Tak	7	Nie	Nie	Tak	Nie	Nie	Nie	Nie	-2	Nie jest to konieczne. Nie mam partnera i jestem abstynentką seksualną	Tak	Nie	Tak	Nie
Tak	Tak	Tak	Tak	5	Tak	Nie jestem pewna	Tak	Nie jestem pewna	Nie	Nie	Nie	-2	Nie jest to konieczne. Nie mam partnera i jestem abstynentką seksualną	Nie, nie palę	Nie	Tak	Tak
Tak	Tak	Tak	Tak	5	Tak	Nie	Tak	Nie	Tak	Tak	Nie	-2	Nie	Tak	Nie	Tak	Tak
Tak	Tak	Tak	Nie	9	Nie jestem pewna	Nie	Tak	Nie	Nie	Nie	Nie	-2	Tak	Nie, nie palę	Nie	Nie	Nie
Tak	Tak	Nie	Nie	6	Nie	Nie	Tak	Nie	Nie	Tak	Nie	-2	Tak	Nie, tylko sporadycznie (mniej niż 1x dziennie)	Nie	Tak	Nie
Tak	Tak	Tak	Nie	9	Tak	Nie	Nie	Nie	Nie	Nie	Nie	-2	Nie jest to konieczne. Nie mam partnera i jestem abstynentką seksualną	Nie, nie palę	Nie	Tak	Nie
Tak	Tak	Tak	Tak	7	Tak	Nie jestem pewna	Tak	Nie	Nie	Nie	Nie	-2	Tak	Nie, nie palę	Nie	Nie	Nie
Tak	Tak	Tak	Tak	9	Tak	Nie	Tak	Nie	Nie	Nie	Nie	-2	Nie jest to konieczne. Nie mam partnera i jestem abstynentką seksualną	Nie, nie palę	Nie	Tak	Tak
Tak	Nie jestem pewna	Tak	Nie	6	Tak	Nie	Tak	Nie	Nie	Nie	Nie	-2	Nie jest to konieczne. Nie mam partnera i jestem abstynentką seksualną	Nie, nie palę	Nie	Nie	Nie
Tak	Tak	Tak	Tak	8	Tak	Tak, tylko PMS	Nie	Nie	Nie	Tak	Nie	-2	Tak	Nie, nie palę	Nie	Tak	Tak
Tak	Tak	Tak	Tak	8	Tak	Nie	Tak	Nie	Nie	Nie	Nie	-2	Tak	Nie, tylko sporadycznie (mniej niż 1x dziennie)	Nie	Tak	Nie
Nie	Tak	Tak	Tak	8	Tak	Tak, tylko PMS	Tak	Nie jestem pewna	Nie	Nie	Nie	-2	Nie jest to konieczne. Nie mam partnera i jestem abstynentką seksualną	Nie, nie palę	Nie	Nie	Tak
Tak	Tak	Tak	Tak	9	Tak	Nie	Tak	Nie	Nie	Nie	Nie	-2	Nie jest to konieczne. Nie mam partnera i jestem abstynentką seksualną	Nie, tylko sporadycznie (mniej niż 1x dziennie)	Nie	Nie	Nie
Tak	Tak	Tak	Tak	8	Tak	Nie	Tak	Nie	Nie	Tak	Nie	-2	Nie jest to konieczne. Nie mam partnera i jestem abstynentką seksualną	Nie, tylko sporadycznie (mniej niż 1x dziennie)	Nie	Nie	Nie
Tak	Tak	Tak	Tak	9	Tak	Nie	Tak	Nie	Nie	Nie	Tak	Prezerwatywa, diafragma	-2	Nie, tylko sporadycznie (mniej niż 1x dziennie)	Nie	Tak	Tak
Tak	Tak	Tak	Tak	10	Tak	Nie jestem pewna	Tak	Tak	Nie	Nie	Tak	Antykoncepcję hormonalną (np. pigułki, krążek dopochwowy, hormonalna wkładka wewnątrzmaciczna lub podobne)	Nie jest to konieczne. Nie mam partnera i jestem abstynentką seksualną	Nie, nie palę	Nie	Tak	Tak
Tak	Tak	Tak	Tak	6	Nie	Nie	Tak	Nie	Nie	Nie	Nie	-2	Nie	Nie, nie palę	Nie	Nie	Nie
Tak	Tak	Tak	Tak	10	Tak	Nie	Tak	Nie	Nie	Nie	Nie	-2	Nie jest to konieczne. Nie mam partnera i jestem abstynentką seksualną	Nie, nie palę	Nie	Nie	Nie
Tak	Tak	Tak	Nie	8	Tak	Nie	Tak	Nie	Nie	Nie	Nie	-2	Nie jest to konieczne. Nie mam partnera i jestem abstynentką seksualną	Nie, nie palę	Nie	Nie	Tak
Tak	Tak	Tak	Tak	7	Tak	Nie	Tak	Nie	Nie	Nie	Nie	-2	Nie	Nie, nie palę	Nie	Nie	Nie
Tak	Nie	Tak	Nie	2	Tak	Tak, tylko PMS	Tak	Tak	Tak	Tak	Tak	Antykoncepcję hormonalną (np. pigułki, krążek dopochwowy, hormonalna wkładka wewnątrzmaciczna lub podobne)	Tak	Tak	Tak	Tak	Tak
Tak	Tak	Tak	Tak	8	Tak	Nie jestem pewna	Tak	Nie jestem pewna	Nie	Tak	Nie	-2	Tak	Nie, nie palę	Nie	Tak	Tak
Tak	Tak	Tak	Nie	10	Tak	Nie	Tak	Nie jestem pewna	Nie	Nie	Nie	-2	Nie	Nie, nie palę	Nie	Nie	Nie
Tak	Tak	Tak	Tak	9	Nie	Nie jestem pewna	Tak	Nie	Nie	Nie	Nie	-2	Nie	Nie, nie palę	Nie	Nie	Nie
Tak	Tak	Nie	Tak	8	Nie	Nie jestem pewna	Tak	Nie	Nie	Nie	Nie	-2	Nie jest to konieczne. Nie mam partnera i jestem abstynentką seksualną	Nie, nie palę	Nie	Nie	Nie
Tak	Tak	Tak	Tak	8	Tak	Nie	Tak	Nie	Nie	Nie	Nie	-2	Nie	Nie, nie palę	Nie	Nie	Nie
Tak	Nie jestem pewna	Tak	Tak	8	Nie	Nie	Tak	Nie	Nie	Nie	Nie	-2	Nie	Nie, tylko sporadycznie (mniej niż 1x dziennie)	Nie	Nie	Nie
Tak	Tak	Tak	Tak	7	Tak	Nie jestem pewna	Tak	Nie jestem pewna	Nie	Nie	Nie	-2	Nie jest to konieczne. Nie mam partnera i jestem abstynentką seksualną	Nie, nie palę	Nie	Nie	Nie
Tak	Tak	Tak	Tak	8	Nie	Nie	Tak	Nie	Nie	Nie	Nie	-2	Tak	Nie, tylko sporadycznie (mniej niż 1x dziennie)	Nie	Tak	Tak
Tak	Nie jestem pewna	Tak	Tak	9	Nie jestem pewna	Nie	Nie	Nie	Nie	Nie	Nie	-2	Tak	Tak	Nie	Tak	Nie
Tak	Tak	Tak	Nie	10	Tak	Nie	Tak	Nie	Nie	Tak	Tak	Antykoncepcję hormonalną (np. pigułki, krążek dopochwowy, hormonalna wkładka wewnątrzmaciczna lub podobne)	Nie	Nie, nie palę	Nie	Tak	Nie
Tak	Nie	Tak	Tak	10	Nie	Nie jestem pewna	Nie	Nie	Nie	Nie	Nie	-2	Nie jest to konieczne. Nie mam partnera i jestem abstynentką seksualną	Nie, nie palę	Nie	Tak	Tak
Tak	Tak	Tak	Tak	7	Tak	Nie	Tak	Nie jestem pewna	Nie	Tak	Nie	-2	Tak	Nie, tylko sporadycznie (mniej niż 1x dziennie)	Nie	Tak	Tak
Tak	Tak	Tak	Tak	6	Nie	Nie	Tak	Nie	Nie	Nie	Nie	-2	Nie	Nie, nie palę	Nie	Tak	Tak
Tak	Tak	Nie	Tak	8	Tak	Nie	Tak	Nie	Nie	Nie	Nie	-2	Nie jest to konieczne. Nie mam partnera i jestem abstynentką seksualną	Nie, nie palę	Nie	Tak	Tak
Tak	Tak	Tak	Tak	9	Tak	Nie	Tak	Nie	Nie	Nie	Nie	-2	Tak	Nie, nie palę	Nie	Tak	Tak
Tak	Nie jestem pewna	Tak	Tak	6	Nie jestem pewna	Nie	Nie	Nie	Nie	Nie	Nie	-2	Nie jest to konieczne. Nie mam partnera i jestem abstynentką seksualną	Nie, tylko sporadycznie (mniej niż 1x dziennie)	Nie	Tak	Nie
Tak	Tak	Tak	Tak	9	Tak	Nie	Tak	Nie	Nie	Tak	Nie	-2	Tak	Tak	Nie	Nie	Nie
Tak	Tak	Tak	Tak	6	Tak	Nie	Tak	Nie	Nie	Tak	Nie	-2	Tak	Tak	Nie	Nie	Nie
Tak	Tak	Tak	Tak	10	Tak	Tak, tylko PMS	Tak	Nie jestem pewna	Nie	Nie	Nie	-2	Nie jest to konieczne. Nie mam partnera i jestem abstynentką seksualną	Nie, nie palę	Nie	Tak	Nie
Tak	Tak	Nie	Tak	5	Tak	Nie	Tak	Nie	Nie	Nie	Nie	-2	Nie jest to konieczne. Nie mam partnera i jestem abstynentką seksualną	Nie, nie palę	Nie	Tak	Nie
Tak	Nie jestem pewna	Tak	Tak	7	Tak	Nie	Tak	Nie	Tak	Nie	Nie	-2	Nie	Tak	Nie	Nie	Tak
Nie	Tak	Nie	Nie	8	Tak	Nie jestem pewna	Tak	Nie jestem pewna	Nie jestem pewna	Nie	Nie	-2	Nie jest to konieczne. Nie mam partnera i jestem abstynentką seksualną	Nie, nie palę	Nie	Tak	Tak
Tak	Tak	Tak	Tak	10	Tak	Nie	Tak	Nie	Nie	Nie	Nie	-2	Tak	Nie, nie palę	Nie	Tak	Nie
-1	-2	-2	-2	-2	-2	-2	-2	-2	-2	-2	-2	-2	-2	-2	-2	-2	-2
Tak	Tak	Tak	Tak	8	Tak	Nie	Tak	Nie jestem pewna	Tak	Nie	Nie	-2	Nie jest to konieczne. Nie mam partnera i jestem abstynentką seksualną	Nie, nie palę	Nie	Tak	Tak
Tak	Tak	Tak	Tak	9	Nie jestem pewna	Nie	Tak	Nie jestem pewna	Nie	Nie	Nie	-2	Nie jest to konieczne. Nie mam partnera i jestem abstynentką seksualną	Nie, nie palę	Nie	Tak	Tak
Tak	Nie	Tak	Tak	10	Tak	Nie	Tak	Nie	Nie	Nie	Nie	-2	Nie jest to konieczne. Nie mam partnera i jestem abstynentką seksualną	Nie, nie palę	Nie	Tak	Nie
Tak	Tak	Tak	Tak	6	Tak	Nie	Tak	Tak	Nie	Tak	Nie	-2	Nie	Nie, nie palę	Nie	Nie	Tak
Tak	Tak	Tak	Tak	7	Tak	Nie	Tak	Nie	Nie	Nie	Nie	-2	Nie	Nie, nie palę	Nie	Tak	Nie
Tak	Tak	Tak	Tak	7	Nie	Nie	Tak	Nie	Nie	Tak	Nie	-2	Nie jest to konieczne. Nie mam partnera i jestem abstynentką seksualną	Nie, nie palę	Nie	Tak	Tak
Tak	Tak	Tak	Tak	8	Tak	Nie jestem pewna	Tak	Nie jestem pewna	Nie	Nie	Nie	-2	Tak	Nie, nie palę	Nie	Nie	Nie
Tak	Tak	Nie	Tak	9	Tak	Nie	Tak	Nie jestem pewna	Nie	Nie	Nie	-2	Tak	Tak	Nie	Tak	Tak
Tak	Tak	Tak	Tak	6	Nie jestem pewna	Nie jestem pewna	Tak	Nie jestem pewna	Nie	Nie	Nie	-2	Nie jest to konieczne. Nie mam partnera i jestem abstynentką seksualną	Nie, nie palę	Nie	Tak	Tak
Tak	Tak	Tak	Tak	9	Tak	Nie	Tak	Nie jestem pewna	Nie	Nie	Tak	Antykoncepcję hormonalną (np. pigułki, krążek dopochwowy, hormonalna wkładka wewnątrzmaciczna lub podobne)	Tak	Nie, nie palę	Nie	Tak	Tak
Tak	Tak	Tak	Tak	8	Tak	Nie	Tak	Nie	Nie	Nie	Nie	-2	Tak	Nie, nie palę	Nie	Nie	Nie
Tak	Tak	Tak	Nie	10	Tak	Nie	Tak	Nie	Nie	Nie	Tak	Antykoncepcję hormonalną (np. pigułki, krążek dopochwowy, hormonalna wkładka wewnątrzmaciczna lub podobne)	Nie	Nie, nie palę	Nie	Nie	Nie
Tak	Tak	Tak	Tak	8	Nie	Nie	Tak	Nie	Nie	Nie	Nie	-2	Nie jest to konieczne. Nie mam partnera i jestem abstynentką seksualną	Nie, nie palę	Nie	Tak	Nie
Tak	Tak	Tak	Tak	10	Tak	Nie jestem pewna	Tak	Nie	Nie	Tak	Nie	-2	Tak	Nie, nie palę	Nie	Tak	Nie
Tak	Tak	Tak	Tak	8	Tak	Nie	Tak	Nie	Nie	Nie	Nie	-2	Tak	Nie, nie palę	Nie	Tak	Tak
Tak	Tak	Tak	Tak	9	Tak	Nie	Tak	Nie	Nie	Tak	Nie	-2	Nie	Nie, nie palę	Nie	Nie	Nie
Tak	Tak	Tak	Tak	8	Tak	Nie	Tak	Nie jestem pewna	Nie	Tak	Tak	Prezerwatywa, diafragma	-2	Nie, nie palę	Nie	Nie	Nie
Tak	Tak	Tak	Tak	8	Tak	Nie	Tak	Nie	Nie	Nie	Nie	-2	Tak	Nie, nie palę	Nie	Tak	Tak
Tak	Tak	Tak	Tak	9	Tak	Tak, PMS i dysmenorrhoea	Tak	Nie	Nie	Nie	Nie	-2	Tak	Nie, nie palę	Nie	Tak	Tak
Tak	Nie	Tak	Tak	8	Nie jestem pewna	Nie	Tak	Tak	Nie	Nie	Nie	-2	Nie jest to konieczne. Nie mam partnera i jestem abstynentką seksualną	Nie, nie palę	Nie	Nie	Nie
Tak	Nie jestem pewna	Nie	Tak	9	Tak	Nie	Tak	Nie	Nie	Tak	Nie	-2	Nie jest to konieczne. Nie mam partnera i jestem abstynentką seksualną	Nie, nie palę	Nie	Tak	Tak
Tak	Tak	Tak	Tak	8	Nie jestem pewna	Nie	Tak	Nie	Nie	Tak	Nie	-2	Nie	Tak	Nie	Tak	Nie
Tak	Tak	Tak	Tak	10	Nie	Tak, PMS i dysmenorrhoea	Tak	Tak	Nie	Nie	Tak	Antykoncepcję hormonalną (np. pigułki, krążek dopochwowy, hormonalna wkładka wewnątrzmaciczna lub podobne)	Nie	Nie, nie palę	Nie	Tak	Tak
Tak	Tak	Tak	Nie	9	Tak	Tak, tylko dysmenorrhoea	Tak	Nie	Nie	Tak	Nie	-2	Tak	Nie, nie palę	Nie	Tak	Nie
Tak	Tak	Tak	Tak	9	Tak	Nie	Tak	Nie	Nie	Nie	Nie	-2	Tak	Nie, nie palę	Nie	Tak	Tak
Tak	Tak	Tak	Nie	9	Tak	Nie	Tak	Nie	Nie	Nie	Nie	-2	Tak	Nie, nie palę	Nie	Tak	Nie
Tak	Tak	Tak	Tak	8	Nie	Nie jestem pewna	Tak	Nie	Nie	Tak	Nie	-2	Nie jest to konieczne. Nie mam partnera i jestem abstynentką seksualną	Tak	Nie	Nie	Nie
Tak	Tak	Tak	Tak	9	Tak	Nie	Tak	Nie	Nie	Nie	Nie	-2	Tak	Nie, nie palę	Nie	Tak	Tak
Tak	Tak	Tak	Tak	9	Tak	Nie	Tak	Nie	Nie	Tak	Nie	-2	-1	-2	-2	-2	-2
Tak	Tak	Tak	Tak	10	Nie	Nie	Nie	Nie	Nie	Nie	Nie	-2	Nie jest to konieczne. Nie mam partnera i jestem abstynentką seksualną	Nie, tylko sporadycznie (mniej niż 1x dziennie)	Nie	Tak	Nie
Tak	Tak	Tak	Tak	8	Tak	Nie	Tak	Nie	Nie	Nie	Nie	-2	Nie jest to konieczne. Nie mam partnera i jestem abstynentką seksualną	Nie, nie palę	Nie	Tak	Nie
Tak	Tak	Tak	Tak	9	Tak	Nie	Tak	Nie	Nie	Tak	Nie	-2	Tak	Nie, nie palę	Nie	Tak	Tak
Tak	Tak	Tak	Tak	10	Tak	Nie	Tak	Nie	Nie	Nie	Tak	Prezerwatywa, diafragma	-2	Nie, nie palę	Nie	Nie	Nie
Tak	Tak	Tak	Tak	10	Tak	Nie	Tak	Nie	Nie	Nie	Tak	Antykoncepcję hormonalną (np. pigułki, krążek dopochwowy, hormonalna wkładka wewnątrzmaciczna lub podobne)	Nie	Nie, nie palę	Nie	Nie	Nie
-1	-2	-2	-2	-2	-2	-2	-2	-2	-2	-2	-2	-2	-2	-2	-2	-2	-2
Tak	Tak	Tak	Tak	8	Tak	Nie	Tak	Nie	Nie	Nie	Nie	-2	Tak	Tak	Nie	Tak	Tak
Tak	Tak	Tak	Tak	9	Tak	Nie jestem pewna	Tak	Nie	Nie	Nie	Nie	-2	Nie	Nie, nie palę	Nie	Nie	Nie
Tak	Tak	Tak	Tak	10	Tak	Tak, tylko dysmenorrhoea	Tak	Tak	Nie	Nie	Tak	Antykoncepcję hormonalną (np. pigułki, krążek dopochwowy, hormonalna wkładka wewnątrzmaciczna lub podobne)	Nie jest to konieczne. Nie mam partnera i jestem abstynentką seksualną	Nie, nie palę	Nie	Nie	Nie
Tak	Nie jestem pewna	Tak	Nie	6	Tak	Nie	Nie	Nie	Nie	Nie	Nie	-2	Nie jest to konieczne. Nie mam partnera i jestem abstynentką seksualną	Nie, nie palę	Nie	Tak	Tak
Tak	Tak	Tak	Tak	7	Tak	Nie	Tak	Tak	Tak	Nie	Nie	-2	Nie	Nie, nie palę	Nie	Tak	Tak
Tak	Tak	Nie	Tak	3	Tak	Nie	Nie	Nie	Nie	Nie	Nie	-2	Nie jest to konieczne. Nie mam partnera i jestem abstynentką seksualną	Nie, nie palę	Nie	Tak	Tak
Tak	Tak	Tak	Tak	8	Tak	Nie	Tak	Nie	Nie	Tak	Tak	Prezerwatywa, diafragma	-2	Nie, nie palę	Nie	Tak	Tak
Tak	Nie jestem pewna	Tak	Tak	10	Nie	Nie	Tak	Nie jestem pewna	Nie	Nie	Nie	-2	Nie jest to konieczne. Nie mam partnera i jestem abstynentką seksualną	Tak	Nie	Tak	Tak
Tak	Nie jestem pewna	Tak	Tak	9	Nie jestem pewna	Nie	Tak	Nie	Nie	Nie	Nie	-2	Nie	Tak	Nie	Nie	Nie
Tak	Tak	Tak	Nie	10	Nie jestem pewna	Tak, tylko dysmenorrhoea	Tak	Tak	Nie	Nie	Tak	Antykoncepcję hormonalną (np. pigułki, krążek dopochwowy, hormonalna wkładka wewnątrzmaciczna lub podobne)	Nie	Nie, nie palę	Nie	Nie	Tak
Tak	Tak	Tak	Tak	8	Tak	Nie	Tak	Nie	Nie	Nie	Nie	-2	Tak	Nie, nie palę	Nie	Tak	Tak
Tak	Tak	Tak	Tak	8	Tak	Nie	Tak	Nie	Nie	Nie	Nie	-2	Nie jest to konieczne. Nie mam partnera i jestem abstynentką seksualną	Nie, tylko sporadycznie (mniej niż 1x dziennie)	Nie	Tak	Nie
Tak	Tak	Tak	Tak	8	Tak	Nie	Tak	Nie jestem pewna	Nie	Tak	Tak	Prezerwatywa, diafragma	-2	Nie, tylko sporadycznie (mniej niż 1x dziennie)	Nie	Tak	Nie
Tak	Tak	Tak	Nie	8	Nie	Nie	Tak	Nie	Nie	Nie	Nie	-2	Nie jest to konieczne. Nie mam partnera i jestem abstynentką seksualną	Nie, nie palę	Nie	Tak	Nie
Tak	Tak	Tak	Tak	7	Tak	Nie jestem pewna	Tak	Nie	Nie	Nie	Nie	-2	Tak	Nie, nie palę	Nie	Tak	Tak
Tak	Tak	Tak	Tak	6	Tak	Nie	Tak	Nie	Nie	Nie	Tak	Antykoncepcję hormonalną (np. pigułki, krążek dopochwowy, hormonalna wkładka wewnątrzmaciczna lub podobne)	Nie	Nie, nie palę	Nie	Nie	Nie
Tak	Tak	Tak	Tak	10	Tak	Nie	Tak	Nie	Nie	Tak	Tak	Antykoncepcję hormonalną (np. pigułki, krążek dopochwowy, hormonalna wkładka wewnątrzmaciczna lub podobne)	Tak	Nie, nie palę	Nie	Tak	Tak
Tak	Tak	Tak	Tak	10	Nie jestem pewna	Nie	Tak	Tak	Nie	Tak	Nie	-2	Tak	Tak	Nie	Tak	Tak
Tak	Tak	Tak	Tak	10	Tak	Nie	Tak	Nie	Nie	Nie	Nie	-2	Nie jest to konieczne. Nie mam partnera i jestem abstynentką seksualną	Nie, nie palę	Nie	Tak	Tak
Tak	Tak	Tak	Nie	9	Nie	Nie	Tak	Nie	Nie	Nie	Nie	-2	Tak	Nie, nie palę	Nie	Nie	Nie
Tak	Tak	Tak	Nie	9	Tak	Nie	Tak	Nie	Nie	Nie	Nie	-2	Nie jest to konieczne. Nie mam partnera i jestem abstynentką seksualną	Nie, nie palę	Nie	Nie	Nie
Tak	Tak	Tak	Nie	8	Tak	Nie	Tak	Nie	Nie	Tak	Tak	Antykoncepcję hormonalną (np. pigułki, krążek dopochwowy, hormonalna wkładka wewnątrzmaciczna lub podobne)	Tak	Nie, nie palę	Nie	Tak	Tak
Tak	Tak	Tak	Tak	8	Tak	Nie jestem pewna	Tak	Nie jestem pewna	Nie	Tak	Nie	-2	Tak	Tak	Nie	Tak	Tak
Tak	Tak	Tak	Tak	8	Nie jestem pewna	Nie	Tak	Nie	Nie	Tak	Tak	Prezerwatywa, diafragma	-2	Nie, nie palę	Nie	Tak	Tak
Tak	Tak	Tak	Tak	10	Tak	Nie jestem pewna	Tak	Nie jestem pewna	Nie	Nie	Tak	Antykoncepcję hormonalną (np. pigułki, krążek dopochwowy, hormonalna wkładka wewnątrzmaciczna lub podobne)	Tak	Nie, nie palę	Nie	Tak	Tak
Tak	Tak	Tak	Tak	9	Tak	Nie	Tak	Nie	Nie	Nie	Nie	-2	Nie jest to konieczne. Nie mam partnera i jestem abstynentką seksualną	Nie, nie palę	Nie	Nie	Nie
Tak	Nie	Tak	Tak	7	Tak	Nie	Tak	Nie	Nie	Tak	Nie	-2	Nie jest to konieczne. Nie mam partnera i jestem abstynentką seksualną	Nie, nie palę	Nie	Tak	Nie
Tak	Tak	Tak	Nie	9	Tak	Nie jestem pewna	Tak	Nie	Nie	Nie	Tak	Antykoncepcję hormonalną (np. pigułki, krążek dopochwowy, hormonalna wkładka wewnątrzmaciczna lub podobne)	Nie jest to konieczne. Nie mam partnera i jestem abstynentką seksualną	Nie, nie palę	Nie	Tak	Nie
Tak	Tak	Tak	Tak	9	Tak	Nie	Tak	Nie	Nie	Nie	Nie	-2	Nie jest to konieczne. Nie mam partnera i jestem abstynentką seksualną	Nie, nie palę	Nie	Tak	Tak
Tak	Tak	Nie	Tak	6	Nie	Nie	Nie	Nie	Nie	Nie	Nie	-2	Nie jest to konieczne. Nie mam partnera i jestem abstynentką seksualną	Nie, nie palę	Nie	Nie	Nie
Tak	Tak	Tak	Nie	8	Tak	Nie	Tak	Nie	Nie	Nie	Nie	-2	Tak	Nie, nie palę	Nie	Tak	Tak
Tak	Nie jestem pewna	Tak	Tak	4	Tak	Nie	Tak	Nie	Nie	Nie	Nie	-2	Nie jest to konieczne. Nie mam partnera i jestem abstynentką seksualną	Nie, nie palę	Nie	Tak	Nie
Tak	Tak	Tak	Tak	10	Tak	Nie jestem pewna	Nie	Nie jestem pewna	Nie	Nie	Nie	-2	Nie	Tak	Nie	Tak	Nie
Tak	Nie jestem pewna	-1	-2	-2	-2	-2	-2	-2	-2	-2	-2	-2	-2	-2	-2	-2	-2
Tak	Tak	Tak	Nie	8	Tak	Nie	Tak	Nie	Nie	Nie	Nie	-2	Nie jest to konieczne. Nie mam partnera i jestem abstynentką seksualną	Nie, nie palę	Nie	Tak	Tak
Tak	Tak	Tak	Tak	7	Tak	Nie	Tak	Nie	Nie	Tak	Nie	-2	Nie	Nie, nie palę	Nie	Nie	Nie
Nie	Nie jestem pewna	Tak	Nie	7	Tak	Nie	Tak	Nie	Nie	Nie	Nie	-2	Nie jest to konieczne. Nie mam partnera i jestem abstynentką seksualną	Nie, nie palę	Nie	Nie	Nie
Tak	Tak	Tak	Tak	10	Tak	Nie	Tak	Nie	Nie	Tak	Nie	-2	Tak	Tak	Nie	Tak	Tak
Nie	Nie	Nie	Tak	10	Tak	Nie	Tak	Nie	Nie	Tak	Nie	-2	Tak	Nie, nie palę	Nie	Tak	Nie
Tak	Tak	Tak	Tak	9	Nie jestem pewna	Nie	Tak	Nie	Nie	Nie	Nie	-2	Nie jest to konieczne. Nie mam partnera i jestem abstynentką seksualną	Nie, nie palę	Nie	Nie	Tak
Tak	Tak	Tak	Tak	8	Tak	Nie	Tak	Nie	Nie	Nie	Tak	Antykoncepcję hormonalną (np. pigułki, krążek dopochwowy, hormonalna wkładka wewnątrzmaciczna lub podobne)	Nie	Nie, nie palę	Nie	Tak	Tak
Tak	Tak	Tak	Tak	7	Tak	Nie jestem pewna	Tak	Nie	Nie	Nie	Nie	-2	Nie jest to konieczne. Nie mam partnera i jestem abstynentką seksualną	Nie, nie palę	Nie	Tak	Tak
Tak	Tak	Tak	Tak	8	Tak	Nie jestem pewna	Tak	Nie	Nie	Nie	Nie	-2	Tak	Nie, nie palę	Nie	Tak	Tak
Tak	Tak	Tak	Tak	10	Nie	Nie	Tak	Nie	Nie	Tak	Nie	-2	Nie	Nie, nie palę	Nie	Tak	Nie
Tak	Nie jestem pewna	Tak	Nie	8	Nie	Nie jestem pewna	Tak	Nie	Nie	Nie	Nie	-2	Nie jest to konieczne. Nie mam partnera i jestem abstynentką seksualną	Nie, tylko sporadycznie (mniej niż 1x dziennie)	Nie	Nie	Nie
Tak	Tak	Tak	Tak	10	Tak	Nie	Tak	Nie	Nie	Nie	Nie	-2	Tak	Tak	Nie	Tak	Tak
Tak	Tak	Tak	Nie	9	Tak	Nie jestem pewna	Tak	Nie jestem pewna	Nie	Nie	Nie	-2	Nie jest to konieczne. Nie mam partnera i jestem abstynentką seksualną	Nie, nie palę	Nie	Nie	Nie
Tak	Tak	Tak	Tak	8	Tak	Nie	Tak	Nie	Nie	Tak	Nie	-2	Nie	Nie, nie palę	Nie	Tak	Tak
Tak	Tak	Tak	Nie	10	Nie	Nie	Tak	Nie	Nie	Nie	Nie	-2	Nie	Nie, nie palę	Nie	Nie	Tak
Tak	Nie jestem pewna	Tak	Nie	10	Tak	Nie jestem pewna	Nie	Nie	Nie	Nie	Nie	-2	Nie jest to konieczne. Nie mam partnera i jestem abstynentką seksualną	Nie, nie palę	Nie	Tak	Nie
Tak	Nie jestem pewna	Tak	Nie	7	Nie jestem pewna	Nie	Nie	Nie jestem pewna	Nie	Nie	Nie	-2	Nie jest to konieczne. Nie mam partnera i jestem abstynentką seksualną	Nie, nie palę	Nie	Nie	Nie
Tak	Tak	Tak	Nie	6	Tak	Nie	Tak	Nie	Nie	Nie	Nie	-2	Nie jest to konieczne. Nie mam partnera i jestem abstynentką seksualną	Nie, nie palę	Nie	Nie	Nie
Tak	Tak	Tak	Tak	9	Tak	Nie jestem pewna	Tak	Nie	Nie	Nie	Nie	-2	Tak	Tak	Nie	Tak	Nie
Tak	Tak	Tak	Tak	9	Tak	Nie	Tak	Nie	Nie	Nie	Nie	-2	Nie	Nie, nie palę	Nie	Tak	Tak
Tak	Tak	Tak	Tak	7	Tak	Nie	Tak	Nie	Nie	Nie	Tak	Antykoncepcję hormonalną (np. pigułki, krążek dopochwowy, hormonalna wkładka wewnątrzmaciczna lub podobne)	Nie	Tak	Nie	Nie	Nie
Tak	Tak	Tak	Tak	10	Nie	Nie	Tak	Nie	Tak	Nie	Nie	-2	Tak	Tak	Nie	Tak	Nie
Tak	Tak	Tak	Tak	8	Nie	Nie	Tak	Nie	Nie	Nie	Tak	Antykoncepcję hormonalną (np. pigułki, krążek dopochwowy, hormonalna wkładka wewnątrzmaciczna lub podobne)	Tak	Tak	Nie	Tak	Tak
Tak	Tak	Tak	Nie	7	Tak	Nie	Tak	Nie	Nie	Nie	Nie	-2	Nie jest to konieczne. Nie mam partnera i jestem abstynentką seksualną	Tak	Nie	Tak	Tak
Tak	Nie	Tak	Tak	7	Tak	Nie	Tak	Nie	Nie	Nie	Nie	-2	Tak	Nie, nie palę	Nie	Tak	Tak
Tak	Tak	Tak	Nie	9	Tak	Nie	Tak	Nie	Nie	Nie	Nie	-2	Tak	Tak	Nie	Nie	Tak
Tak	Tak	Tak	Tak	7	Nie jestem pewna	Nie	Tak	Nie	Nie	Nie	Nie	-2	Nie	Nie, nie palę	Nie	Tak	Tak
Tak	Tak	Nie	Nie	10	Tak	Nie	Tak	Nie	Nie	Tak	Nie	-2	Tak	Tak	Nie	Tak	Nie
Tak	Tak	Tak	Tak	10	Tak	Nie	Tak	Nie jestem pewna	Nie	Nie	Nie	-2	Tak	Nie, nie palę	Nie	Nie	Nie
Tak	Nie	Tak	Tak	10	Nie	Nie	Tak	Tak	Tak	Nie	Nie	-2	Nie	Tak	Nie	Tak	Tak
Tak	Nie	Tak	Tak	8	Tak	Tak, tylko PMS	Tak	Nie	Nie	Nie	Nie	-2	Tak	Tak	Nie	Tak	Tak
Tak	Tak	Tak	Tak	10	Tak	Nie	Tak	Nie	Nie	Tak	Nie	-2	Nie	Nie, nie palę	Nie	Tak	Tak
Tak	Tak	Tak	Tak	8	Nie	Tak, tylko PMS	Tak	Nie	Nie	Nie	Tak	Prezerwatywa, diafragma	-2	Nie, nie palę	Nie	Tak	Tak
Tak	Tak	Tak	Tak	9	Tak	Nie	Tak	Nie	Nie	Nie	Nie	-2	Nie	Nie, nie palę	Nie	Tak	Tak
Tak	Tak	Tak	Tak	8	Tak	Nie	Tak	Tak	Nie	Nie	Tak	Antykoncepcję hormonalną (np. pigułki, krążek dopochwowy, hormonalna wkładka wewnątrzmaciczna lub podobne)	Nie	Nie, nie palę	Nie	Tak	Tak
Tak	Tak	Tak	Tak	9	Tak	Nie jestem pewna	Tak	Tak	Tak	Tak	Nie	-2	Nie	Nie, tylko sporadycznie (mniej niż 1x dziennie)	Nie	Tak	Tak
Tak	Nie	Tak	Tak	5	Tak	Nie	Tak	Nie jestem pewna	Nie	Tak	Nie	-2	Tak	Nie, nie palę	Nie	Tak	Nie
Tak	Tak	Tak	Nie	8	Tak	Tak, tylko dysmenorrhoea	Tak	Tak	Nie	Tak	Tak	Prezerwatywa, diafragma	-2	Nie, tylko sporadycznie (mniej niż 1x dziennie)	Nie	Tak	Tak
Tak	Tak	Tak	Nie	10	Nie	Nie	Tak	Nie	Nie	Tak	Nie	-2	Tak	Nie, nie palę	Nie	Tak	Nie
Tak	Nie jestem pewna	Tak	Tak	7	Tak	Nie	Tak	Nie	Nie	Nie	Nie	-2	Nie jest to konieczne. Nie mam partnera i jestem abstynentką seksualną	Nie, tylko sporadycznie (mniej niż 1x dziennie)	Nie	Tak	Tak
Tak	Nie jestem pewna	Tak	Tak	9	Tak	Nie	Tak	Nie	Nie	Tak	Nie	-2	Tak	Nie, nie palę	Nie	Tak	Tak
Tak	Tak	Tak	Tak	10	Tak	Nie	Tak	Nie	Nie	Nie	Nie	-2	Nie	Nie, tylko sporadycznie (mniej niż 1x dziennie)	Nie	Nie	Nie
Tak	Tak	Tak	Tak	10	Tak	Nie	Tak	Nie	Nie	Tak	Nie	-2	Tak	Nie, tylko sporadycznie (mniej niż 1x dziennie)	Nie	Tak	Tak
Tak	Tak	Tak	Tak	8	Nie	Nie	Tak	Nie	Nie	Nie	Nie	-2	Nie jest to konieczne. Nie mam partnera i jestem abstynentką seksualną	Tak	Nie	Tak	Nie
Tak	Tak	Tak	Tak	10	Tak	Tak, PMS i dysmenorrhoea	Tak	Tak	Tak	Nie	Nie	-2	Tak	Tak	Nie	Tak	Tak
Tak	Tak	Tak	Tak	9	Tak	Nie	Tak	Nie	Nie	Nie	Nie	-2	Nie jest to konieczne. Nie mam partnera i jestem abstynentką seksualną	Nie, tylko sporadycznie (mniej niż 1x dziennie)	Nie	Tak	Nie
Tak	Tak	Tak	Nie	10	Tak	Nie	Tak	Nie	Nie	Nie	Nie	-2	Tak	Nie, nie palę	Nie	Nie	Tak
Tak	Tak	Tak	Tak	9	Tak	Nie	Tak	Nie	Nie	Nie	Nie	-2	Nie jest to konieczne. Nie mam partnera i jestem abstynentką seksualną	Nie, tylko sporadycznie (mniej niż 1x dziennie)	Nie	Tak	Tak
Tak	Tak	Tak	Tak	9	Tak	Nie	Tak	Nie	Tak	Nie	Tak	Antykoncepcję hormonalną (np. pigułki, krążek dopochwowy, hormonalna wkładka wewnątrzmaciczna lub podobne)	Nie	Nie, nie palę	Nie	Nie	Nie
Tak	Tak	Tak	Tak	9	Tak	Nie	Tak	Nie	Nie	Nie	Nie	-2	Nie jest to konieczne. Nie mam partnera i jestem abstynentką seksualną	Nie, nie palę	Nie	Nie	Nie
Tak	Tak	Tak	Tak	7	Tak	Nie	Tak	Nie	Nie	Nie	Tak	Antykoncepcję hormonalną (np. pigułki, krążek dopochwowy, hormonalna wkładka wewnątrzmaciczna lub podobne)	Nie	Nie, nie palę	Nie	Tak	Tak
Tak	Tak	Tak	Nie	9	Nie jestem pewna	Nie	Tak	Nie	Nie	Nie	Nie	-2	Nie jest to konieczne. Nie mam partnera i jestem abstynentką seksualną	Nie, tylko sporadycznie (mniej niż 1x dziennie)	Nie	Tak	Nie
Tak	Nie jestem pewna	Tak	Nie	8	Nie	Nie	Tak	Nie	Nie	Nie	Nie	-2	Nie	Nie, nie palę	Nie	Tak	Nie
Tak	Tak	Tak	Tak	10	Tak	Nie	Tak	Nie	Nie	Nie	Nie	-2	Tak	Nie, nie palę	Nie	Tak	Nie
Tak	Tak	Tak	Nie	8	Nie	Nie	Tak	Nie	Nie	Tak	Nie	-2	Tak	Nie, nie palę	Nie	Tak	Tak
Tak	Tak	Tak	Tak	10	Tak	Nie	Nie	Nie jestem pewna	Nie	Tak	Nie	-2	Nie	Nie, nie palę	Nie	Tak	Tak
Tak	Tak	Tak	Tak	10	Tak	Tak, tylko PMS	Tak	Tak	Tak	Tak	Nie	-2	Nie	Nie, tylko sporadycznie (mniej niż 1x dziennie)	Nie	Tak	Tak
Tak	Nie	Nie	Nie	8	Tak	Nie	Tak	Nie	Nie	Nie	Nie	-2	Nie jest to konieczne. Nie mam partnera i jestem abstynentką seksualną	Nie, nie palę	Nie	Tak	Nie
Tak	Tak	Tak	Tak	10	Tak	Tak, tylko PMS	Tak	Tak	Nie	Nie	Nie	-2	Nie	Nie, nie palę	Nie	Nie	Tak
Tak	Tak	Tak	Tak	9	Nie	Nie	Tak	Tak	Tak	Nie	Nie	-2	Nie	Nie, nie palę	Nie	Tak	Nie
Tak	Tak	Tak	Nie	7	Tak	Nie jestem pewna	Tak	Nie	Nie	Tak	Nie	-2	Nie	Nie, nie palę	Nie	Tak	Nie
Tak	Nie jestem pewna	Tak	Tak	8	Tak	Nie	Tak	Nie	Nie	Tak	Nie	-2	Nie	Nie, tylko sporadycznie (mniej niż 1x dziennie)	Nie	Nie	Nie
Tak	Tak	Tak	Tak	8	Tak	Nie	Tak	Nie	Nie	Nie	Nie	-2	Nie	Tak	Nie	Nie	Nie
Tak	Tak	Tak	Tak	10	Nie jestem pewna	Nie	Tak	Nie	Nie	Nie	Tak	Antykoncepcję hormonalną (np. pigułki, krążek dopochwowy, hormonalna wkładka wewnątrzmaciczna lub podobne)	Nie jest to konieczne. Nie mam partnera i jestem abstynentką seksualną	Nie, nie palę	Nie	Nie	Nie
Tak	Tak	Tak	Tak	8	Tak	Nie	Tak	Tak	Nie	Nie	Nie	-2	Nie	Nie, nie palę	Nie	Tak	Nie
Tak	Tak	Tak	Tak	9	Tak	Nie	Tak	Nie	Nie	Nie	Nie	-2	Nie jest to konieczne. Nie mam partnera i jestem abstynentką seksualną	Nie, nie palę	Nie	Tak	Tak
Tak	Tak	Tak	Tak	10	Tak	Nie jestem pewna	Tak	Nie	Tak	Nie	Tak	Prezerwatywa, diafragma	-2	Tak	Nie	Tak	Tak
Tak	Tak	Tak	Tak	5	Tak	Nie jestem pewna	Tak	Nie jestem pewna	Nie	Nie	Nie	-2	Tak	Tak	Nie	Tak	Tak
Tak	Tak	Tak	Tak	7	Nie jestem pewna	Nie	Tak	Nie	Nie	Nie	Nie	-2	Tak	Nie, tylko sporadycznie (mniej niż 1x dziennie)	Nie	Tak	Nie
Nie	Tak	Tak	Tak	7	Tak	Nie jestem pewna	Tak	Nie	Nie	Nie	Nie	-2	Nie jest to konieczne. Nie mam partnera i jestem abstynentką seksualną	Nie, nie palę	Nie	Tak	Tak
Tak	Nie jestem pewna	Tak	Nie	9	Tak	Nie jestem pewna	Tak	Nie jestem pewna	Nie	Tak	Nie	-2	Nie	Nie, tylko sporadycznie (mniej niż 1x dziennie)	Nie	Nie	Nie
Tak	Tak	Tak	Tak	8	Tak	Nie jestem pewna	Tak	Nie	Nie	Nie	Nie	-2	Tak	Nie, nie palę	Nie	Tak	Tak
Tak	Tak	Tak	Tak	10	Tak	Nie	Tak	Nie	Nie	Nie	Nie	-2	Nie jest to konieczne. Nie mam partnera i jestem abstynentką seksualną	Nie, nie palę	Nie	Nie	Nie
Tak	Tak	Tak	Tak	9	Nie	Nie	Tak	Nie	Nie	Nie	Nie	-2	Nie	Nie, nie palę	Nie	Tak	Nie
Tak	Tak	Tak	Tak	10	Tak	Nie	Tak	Nie	Tak	Tak	Nie	-2	Nie	Nie, nie palę	Nie	Nie	Tak
Tak	Tak	Tak	Tak	7	Tak	Nie	Tak	Nie	Nie	Nie	Nie	-2	Nie jest to konieczne. Nie mam partnera i jestem abstynentką seksualną	Nie, tylko sporadycznie (mniej niż 1x dziennie)	Nie	Tak	Nie
Tak	Tak	Tak	Tak	8	Tak	Nie jestem pewna	Tak	Nie	Nie	Nie	Nie	-2	Nie jest to konieczne. Nie mam partnera i jestem abstynentką seksualną	Nie, nie palę	Nie	Tak	Nie
Tak	Tak	Tak	Nie	7	Nie	Nie	Tak	Nie	Nie	Nie	Nie	-2	Tak	Tak	Nie	Tak	Nie
Tak	Tak	Tak	Tak	9	Tak	Nie	Tak	Nie	Nie	Tak	Tak	Antykoncepcję hormonalną (np. pigułki, krążek dopochwowy, hormonalna wkładka wewnątrzmaciczna lub podobne)	Tak	Nie, nie palę	Nie	Tak	Tak
Tak	Tak	Tak	Tak	7	Tak	Nie	Tak	Nie	Nie	Nie	Tak	Antykoncepcję hormonalną (np. pigułki, krążek dopochwowy, hormonalna wkładka wewnątrzmaciczna lub podobne)	Nie	Nie, tylko sporadycznie (mniej niż 1x dziennie)	Nie	Tak	Tak
Tak	Tak	Tak	Tak	8	Tak	Nie	Tak	Nie	Nie	Nie	Nie	-2	Nie	Nie, nie palę	Nie	Nie	Tak
Tak	Tak	Tak	Nie	10	Tak	Nie jestem pewna	Tak	Tak	Nie	Tak	Tak	Antykoncepcję hormonalną (np. pigułki, krążek dopochwowy, hormonalna wkładka wewnątrzmaciczna lub podobne)	Tak	Nie, nie palę	Nie	Tak	Tak
Tak	Tak	Tak	Tak	10	Nie	Nie jestem pewna	Tak	Nie jestem pewna	Nie	Nie	Nie	-2	Tak	Nie, nie palę	Nie	Nie	Tak
Tak	Tak	Tak	Tak	10	Tak	Nie	Tak	Tak	Nie	Nie	Nie	-2	Nie jest to konieczne. Nie mam partnera i jestem abstynentką seksualną	Tak	Nie	Tak	Tak
Tak	Nie jestem pewna	Tak	Tak	9	Tak	Nie	Tak	Nie	Nie	Nie	Nie	-2	Nie jest to konieczne. Nie mam partnera i jestem abstynentką seksualną	Tak	Nie	Tak	Nie
Tak	Tak	Tak	Tak	8	Nie	Nie	Tak	Nie	Nie	Nie	Nie	-2	Tak	Tak	Nie	Tak	Tak
Tak	Tak	Tak	Tak	10	Tak	Nie	Tak	Nie	Nie	Nie	Nie	-2	Tak	Nie, nie palę	Nie	Tak	Tak
Tak	Tak	Tak	Nie	9	Tak	Nie	Nie	Nie	Nie	Nie	Tak	Prezerwatywa, diafragma	-2	Tak	Nie	Tak	Nie
Tak	Tak	Tak	Tak	8	Tak	Nie	Tak	Nie	Nie	Tak	Tak	Antykoncepcję hormonalną (np. pigułki, krążek dopochwowy, hormonalna wkładka wewnątrzmaciczna lub podobne)	Tak	Nie, nie palę	Nie	Tak	Tak
Tak	Tak	Tak	Tak	7	Tak	Nie	Tak	Nie	Nie	Tak	Tak	Inne metody	-2	Nie, nie palę	Nie	Nie	Tak
Tak	Tak	Tak	Tak	7	Tak	Nie	Tak	Nie jestem pewna	Nie	Nie	Nie	-2	Nie jest to konieczne. Nie mam partnera i jestem abstynentką seksualną	Nie, nie palę	Nie	Tak	Tak
Tak	Tak	Tak	Tak	6	Nie jestem pewna	Nie	Tak	Nie	Nie	Nie	Tak	Antykoncepcję hormonalną (np. pigułki, krążek dopochwowy, hormonalna wkładka wewnątrzmaciczna lub podobne)	Nie	Nie, tylko sporadycznie (mniej niż 1x dziennie)	Nie	Tak	Nie
Tak	Tak	Tak	Tak	8	Tak	Nie	Tak	Nie	Nie	Nie	Nie	-2	Nie	Nie, nie palę	Nie	Tak	Tak
Tak	Nie	Nie	Tak	6	Tak	Nie	Tak	Nie	Nie	Nie	Nie	-2	Tak	Nie, nie palę	Nie	Nie	Tak
Tak	Nie	Tak	Tak	8	Tak	Nie	Tak	Nie	Nie	Nie	Nie	-2	Nie jest to konieczne. Nie mam partnera i jestem abstynentką seksualną	Nie, nie palę	Nie	Nie	Tak
Tak	Nie jestem pewna	Tak	Nie	7	Tak	Nie jestem pewna	Tak	Nie jestem pewna	Nie	Nie	Nie	-2	Nie jest to konieczne. Nie mam partnera i jestem abstynentką seksualną	Tak	Nie	Tak	Nie
Tak	Tak	Tak	Nie	8	Nie	Nie	Tak	Nie	Nie	Tak	Nie	-2	Nie jest to konieczne. Nie mam partnera i jestem abstynentką seksualną	Nie, nie palę	Nie	Tak	Tak
Tak	Tak	Tak	Tak	9	Tak	Nie	Tak	Nie	Nie	Nie	Nie	-2	Tak	Nie, nie palę	Nie	Nie	Nie
Tak	Nie jestem pewna	Tak	Tak	8	Tak	Nie	Tak	Nie	Nie	Nie	Nie	-2	Tak	Nie, nie palę	Nie	Nie	Nie
Tak	Tak	Tak	Tak	10	Tak	Nie jestem pewna	Tak	Tak	Nie	Nie	Tak	Prezerwatywa, diafragma	-2	Tak	Nie	Tak	Tak
Tak	Tak	Tak	Nie	8	Tak	Nie	Tak	Nie	Nie	Tak	Tak	Antykoncepcję hormonalną (np. pigułki, krążek dopochwowy, hormonalna wkładka wewnątrzmaciczna lub podobne)	Tak	Nie, nie palę	Nie	Tak	Tak
Tak	Tak	Tak	Tak	8	Tak	Nie	Tak	Nie	Nie	Nie	Nie	-2	Tak	Tak	Nie	Tak	Tak
Tak	Tak	Tak	Nie	8	Nie jestem pewna	Nie	Tak	Nie	Nie	Nie	Nie	-2	Tak	Nie, nie palę	Nie	Tak	Tak
Tak	Tak	Tak	Tak	8	Tak	Nie	Tak	Nie	Tak	Nie	Nie	-2	Nie	Nie, nie palę	Nie	Nie	Nie
Tak	Nie jestem pewna	Tak	Tak	7	Tak	Nie	Tak	Nie	Nie	Nie	Nie	-2	Nie	Tak	Nie	Tak	Tak
Tak	Tak	Tak	Tak	10	Nie jestem pewna	Nie	Tak	Nie	Nie	Nie	Nie	-2	Tak	Nie, nie palę	Nie	Nie	Nie
Tak	Tak	Tak	Nie	9	Tak	Tak, tylko PMS	Tak	Nie	Nie	Nie	Tak	Antykoncepcję hormonalną (np. pigułki, krążek dopochwowy, hormonalna wkładka wewnątrzmaciczna lub podobne)	Tak	Tak	Nie	Tak	Tak
Tak	Nie jestem pewna	Tak	Tak	10	Tak	Nie	Tak	Nie	Nie	Tak	Nie	-2	Nie	Tak	Nie	Tak	Nie
Tak	Tak	Tak	Tak	9	Tak	Nie	Tak	Nie	Nie	Nie	Nie	-2	Tak	Nie, nie palę	Nie	Tak	Tak
Tak	Tak	Tak	Nie	10	Tak	Nie jestem pewna	Tak	Nie jestem pewna	Nie	Nie	Nie	-2	Nie	Tak	Nie	Nie	Nie
Tak	Tak	Tak	Tak	7	Nie	Nie	Tak	Nie	Nie	Tak	Nie	-2	Tak	Nie, tylko sporadycznie (mniej niż 1x dziennie)	Nie	Tak	Nie
Tak	Tak	Tak	Tak	8	Tak	Nie jestem pewna	Tak	Nie jestem pewna	Nie	Nie	Nie	-2	Tak	Tak	Nie	Tak	Tak
Tak	Tak	Tak	Tak	7	Tak	Nie jestem pewna	Tak	Nie	Nie	Nie	Tak	Antykoncepcję hormonalną (np. pigułki, krążek dopochwowy, hormonalna wkładka wewnątrzmaciczna lub podobne)	Nie	Nie, nie palę	Nie	Tak	Tak
Tak	Nie jestem pewna	Tak	Tak	9	Tak	Nie jestem pewna	Tak	Nie	Nie	Nie	Nie	-2	Tak	Tak	Nie	Tak	Tak
Tak	Tak	Tak	Tak	8	Tak	Nie	Tak	Nie	Nie	Tak	Nie	-2	Tak	Nie, nie palę	Nie	Nie	Tak
Tak	Tak	Tak	Tak	8	Nie	Nie	Tak	Nie	Nie	Nie	Nie	-2	Nie jest to konieczne. Nie mam partnera i jestem abstynentką seksualną	Nie, nie palę	Nie	Nie	Nie
Tak	Tak	Tak	Nie	6	Tak	Nie	Nie	Nie	Nie	Nie	Tak	Antykoncepcję hormonalną (np. pigułki, krążek dopochwowy, hormonalna wkładka wewnątrzmaciczna lub podobne)	Nie	Nie, nie palę	Nie	Nie	Nie
Tak	Nie jestem pewna	Tak	Tak	9	Tak	Nie	Tak	Nie	Nie jestem pewna	Tak	Nie	-2	Nie	Nie, nie palę	Nie	Tak	Tak
Tak	Nie jestem pewna	Tak	Tak	8	Tak	Nie	Tak	Nie	Nie	Tak	Nie	-2	Nie	Nie, tylko sporadycznie (mniej niż 1x dziennie)	Nie	Tak	Tak
Tak	Tak	Tak	Tak	8	Tak	Nie	Tak	Nie	Nie	Nie	Tak	Antykoncepcję hormonalną (np. pigułki, krążek dopochwowy, hormonalna wkładka wewnątrzmaciczna lub podobne)	Nie	Tak	Nie	Tak	Nie
Tak	Tak	Tak	Tak	9	Nie	Nie	Tak	Nie	Nie	Nie	Tak	Prezerwatywa, diafragma	-2	Nie, nie palę	Nie	Tak	Tak
Nie	Nie jestem pewna	Tak	Tak	10	Tak	Tak, tylko PMS	Tak	Nie	Nie	Nie	Nie	-2	Nie jest to konieczne. Nie mam partnera i jestem abstynentką seksualną	Nie, nie palę	Nie	Tak	Tak
Tak	Tak	Tak	Tak	8	Nie	Nie	Tak	Nie jestem pewna	Nie	Nie	Nie	-2	Tak	Nie, nie palę	Nie	Nie	Tak
Tak	Nie jestem pewna	Tak	Tak	7	Nie jestem pewna	Nie	Tak	Nie	Nie	Nie	Tak	Antykoncepcję hormonalną (np. pigułki, krążek dopochwowy, hormonalna wkładka wewnątrzmaciczna lub podobne)	Nie jest to konieczne. Nie mam partnera i jestem abstynentką seksualną	Nie, nie palę	Nie	Tak	Tak
Tak	Tak	Tak	Tak	10	Tak	Nie	Tak	Nie	Nie	Nie	Tak	Antykoncepcję hormonalną (np. pigułki, krążek dopochwowy, hormonalna wkładka wewnątrzmaciczna lub podobne)	Nie jest to konieczne. Nie mam partnera i jestem abstynentką seksualną	Nie, nie palę	Nie	Tak	Tak
Tak	Tak	Tak	Tak	9	Tak	Nie	Tak	Nie	Nie	Nie	Nie	-2	Tak	Nie, nie palę	Nie	Tak	Tak
Tak	Nie	Tak	Tak	8	Tak	Nie jestem pewna	Tak	Nie	Nie	Nie	Tak	Antykoncepcję hormonalną (np. pigułki, krążek dopochwowy, hormonalna wkładka wewnątrzmaciczna lub podobne)	Nie jest to konieczne. Nie mam partnera i jestem abstynentką seksualną	Tak	Nie	Tak	Tak
Tak	Tak	Tak	Tak	7	Tak	Nie jestem pewna	Tak	Nie	Nie	Nie	Tak	Prezerwatywa, diafragma	-2	Nie, nie palę	Nie	Tak	Tak
Tak	Tak	Tak	Tak	10	Tak	Nie	Tak	Nie	Nie	Tak	Nie	-2	Tak	Nie, nie palę	Nie	Tak	Tak
Tak	Tak	Tak	Tak	8	Nie	Nie	Nie	Nie	Nie	Tak	Tak	Niehormonalna wkładka wewnątrzmaciczna (np. miedziana, złota)	Nie	Nie, nie palę	Nie	Nie	Nie
Tak	Tak	Tak	Tak	10	Nie	Nie	Tak	Nie	Nie	Tak	Nie	-2	Tak	Nie, nie palę	Nie	Tak	Nie
Tak	Tak	Tak	Nie	5	Tak	Nie jestem pewna	Tak	Nie	Nie	Nie	Nie	-2	Nie jest to konieczne. Nie mam partnera i jestem abstynentką seksualną	Nie, nie palę	Nie	Tak	Nie
Nie	Tak	Tak	Nie	8	Nie	Nie	Tak	Nie	Nie	Nie	Nie	-2	Nie jest to konieczne. Nie mam partnera i jestem abstynentką seksualną	Nie, nie palę	Nie	Tak	Nie
Tak	Nie jestem pewna	Tak	Tak	9	Tak	Nie	Tak	Nie jestem pewna	Nie	Tak	Nie	-2	Nie jest to konieczne. Nie mam partnera i jestem abstynentką seksualną	Nie, nie palę	Nie	Tak	Tak
Tak	Tak	Tak	Tak	10	Nie	Nie	Tak	Nie	Nie	Nie	Nie	-2	Nie	Nie, nie palę	Nie	Nie	Nie
Tak	Tak	Tak	Nie	8	Nie	Nie	Tak	Nie	Nie	Nie	Nie	-2	Tak	Nie, nie palę	Nie	Tak	Tak
Tak	Tak	Tak	Tak	10	Tak	Nie	Tak	Nie	Nie	Nie	Nie	-2	Tak	Nie, nie palę	Nie	Tak	Tak
Tak	Nie	Tak	Nie	2	Tak	Nie	Tak	Nie	Nie	Nie	Nie	-2	Nie jest to konieczne. Nie mam partnera i jestem abstynentką seksualną	Nie, nie palę	Nie	Tak	Nie
Tak	Nie jestem pewna	Nie	Tak	3	Tak	Nie	Nie	Nie	Nie	Nie	Nie	-2	Nie jest to konieczne. Nie mam partnera i jestem abstynentką seksualną	Nie, nie palę	Nie	Tak	Tak
Tak	Nie jestem pewna	Tak	Tak	7	Nie jestem pewna	Nie	Tak	Tak	Nie	Nie	Nie	-2	Nie	Tak	Nie	Nie	Nie
Tak	Tak	Nie	Tak	6	Tak	Nie	Tak	Nie	Nie	Nie	Nie	-2	Nie	Nie, tylko sporadycznie (mniej niż 1x dziennie)	Nie	Nie	Tak
Tak	Tak	Tak	Nie	10	Tak	Nie	Tak	Tak	Tak	Nie	Nie	-2	Tak	Nie, nie palę	Nie	Tak	Tak
Tak	Tak	Tak	Tak	8	Tak	Nie jestem pewna	Tak	Tak	Nie	Nie	Nie	-2	Nie jest to konieczne. Nie mam partnera i jestem abstynentką seksualną	Nie, nie palę	Nie	Nie	Nie
Tak	Tak	Tak	Tak	10	Tak	Nie	Tak	Nie	Nie	Nie	Nie	-2	Nie	Nie, nie palę	Nie	Tak	Tak
Nie	Tak	Tak	Tak	7	Tak	Nie	Tak	Nie	Nie	Nie	Nie	-2	Nie jest to konieczne. Nie mam partnera i jestem abstynentką seksualną	Tak	Nie	Nie	Nie
Tak	Tak	Tak	Tak	10	Tak	Nie	Tak	Nie	Nie	Tak	Nie	-2	Tak	Nie, nie palę	Nie	Tak	Tak
Nie	Nie jestem pewna	Tak	Tak	10	Tak	Nie	Tak	Nie	Nie	Nie	Nie	-2	Nie	Nie, tylko sporadycznie (mniej niż 1x dziennie)	Nie	Tak	Tak
Tak	Tak	Tak	Tak	7	Nie jestem pewna	Nie	Tak	Nie	Tak	Nie	Tak	Prezerwatywa, diafragma	-2	Nie, nie palę	Nie	Tak	Nie
Tak	Tak	Tak	Nie	9	Tak	Nie	Tak	Nie	Nie	Tak	Nie	-2	Tak	Nie, tylko sporadycznie (mniej niż 1x dziennie)	Nie	Nie	Nie
Tak	Tak	Tak	Tak	10	Tak	Nie jestem pewna	Tak	Nie jestem pewna	Nie	Nie	Nie	-2	Nie jest to konieczne. Nie mam partnera i jestem abstynentką seksualną	Nie, tylko sporadycznie (mniej niż 1x dziennie)	Nie	Tak	Tak
Tak	Tak	Tak	Tak	9	Tak	Nie	Tak	Nie jestem pewna	Nie	Nie	Tak	Antykoncepcję hormonalną (np. pigułki, krążek dopochwowy, hormonalna wkładka wewnątrzmaciczna lub podobne)	Tak	Nie, nie palę	Nie	Tak	Tak
Tak	Tak	Tak	Tak	7	Nie	Nie	Tak	Nie	Nie	Tak	Nie	-2	Nie jest to konieczne. Nie mam partnera i jestem abstynentką seksualną	Nie, nie palę	Nie	Tak	Tak
Tak	Tak	Tak	Tak	7	Nie jestem pewna	Nie jestem pewna	Tak	Nie	Nie	Nie	Tak	Prezerwatywa, diafragma	-2	Nie, nie palę	Nie	Tak	Nie
Tak	Tak	Tak	Nie	10	Nie	Nie	Tak	Nie	Nie	Nie	Tak	Wazektomia partnera lub obustronna okluzja kanalików	-2	Tak	Nie	Tak	Tak
Tak	Tak	Tak	Tak	8	Nie jestem pewna	Nie	Tak	Nie	Nie jestem pewna	Nie	Tak	Antykoncepcję hormonalną (np. pigułki, krążek dopochwowy, hormonalna wkładka wewnątrzmaciczna lub podobne)	Nie	Nie, nie palę	Nie	Tak	Nie
Nie	Tak	Tak	Tak	10	Nie	Nie	Tak	Nie	Nie	Nie	Nie	-2	Nie	Nie, nie palę	Nie	Nie	Tak
Tak	Tak	Tak	Tak	8	Tak	Nie jestem pewna	Tak	Nie jestem pewna	Nie	Tak	Nie	-2	Nie jest to konieczne. Nie mam partnera i jestem abstynentką seksualną	Nie, nie palę	Nie	Tak	Tak
Tak	Tak	Tak	Tak	10	Tak	Nie	Tak	Nie jestem pewna	Nie	Tak	Nie	-2	Nie	Nie, nie palę	Nie	Nie	Nie
Tak	Tak	Tak	Tak	10	Tak	Nie	Tak	Nie	Nie	Nie	Nie	-2	Tak	Tak	Nie	Tak	Tak
Tak	Tak	Tak	Tak	7	Nie jestem pewna	Nie	Nie	Nie	Nie	Tak	Nie	-2	Tak	Nie, nie palę	Nie	Tak	Tak
Tak	Tak	Tak	Tak	9	Nie	Nie	Tak	Nie	Nie	Tak	Tak	Prezerwatywa, diafragma	-2	Nie, tylko sporadycznie (mniej niż 1x dziennie)	Nie	Nie	Nie
Tak	Tak	Tak	Tak	10	Nie	Nie	Tak	Nie	Nie	Nie	Nie	-2	Nie	Nie, tylko sporadycznie (mniej niż 1x dziennie)	Nie	Nie	Nie
Tak	Tak	Tak	Tak	9	Tak	Nie	Tak	Nie	Nie	Nie	Nie	-2	Tak	Nie, nie palę	Nie	Tak	Tak
Tak	Nie	Tak	Tak	10	Nie jestem pewna	Nie	Tak	Nie	Nie	Nie	Nie	-2	Tak	Nie, nie palę	Nie	Tak	Nie
Tak	Tak	Tak	Tak	7	Tak	Nie	Tak	Nie	Nie	Nie	Tak	Prezerwatywa, diafragma	-2	Tak	Nie	Tak	Nie
Tak	Tak	Tak	Tak	10	Tak	Nie	Tak	Nie	Nie	Nie	Nie	-2	Nie jest to konieczne. Nie mam partnera i jestem abstynentką seksualną	Nie, nie palę	Nie	Tak	Nie
Nie	Tak	Tak	Tak	6	Tak	Nie	Tak	Tak	Nie	Nie	Tak	Antykoncepcję hormonalną (np. pigułki, krążek dopochwowy, hormonalna wkładka wewnątrzmaciczna lub podobne)	Tak	Nie, nie palę	Nie	Tak	Tak
Tak	Tak	Tak	Nie	10	Tak	Nie	Tak	Nie	Nie	Nie	Nie	-2	Nie jest to konieczne. Nie mam partnera i jestem abstynentką seksualną	Nie, nie palę	Nie	Nie	Nie
Tak	Tak	Tak	Nie	10	Tak	Nie	Tak	Nie	Nie	Nie	Tak	Antykoncepcję hormonalną (np. pigułki, krążek dopochwowy, hormonalna wkładka wewnątrzmaciczna lub podobne)	Nie	Tak	Nie	Tak	Tak
Tak	Tak	Tak	Tak	9	Tak	Tak, tylko dysmenorrhoea	Tak	Nie	Nie	Tak	Tak	Prezerwatywa, diafragma	-2	Nie, tylko sporadycznie (mniej niż 1x dziennie)	Nie	Tak	Tak
Tak	Tak	Nie	Nie	9	Tak	Nie	Tak	Nie	Nie	Tak	Nie	-2	Nie jest to konieczne. Nie mam partnera i jestem abstynentką seksualną	Nie, nie palę	Nie	Tak	Tak
Tak	Nie jestem pewna	Tak	Tak	10	Nie	Nie jestem pewna	Tak	Nie	Tak	Tak	Tak	Antykoncepcję hormonalną (np. pigułki, krążek dopochwowy, hormonalna wkładka wewnątrzmaciczna lub podobne)	Tak	Nie, nie palę	Nie	Tak	Tak
Nie	Nie jestem pewna	Tak	Tak	10	Tak	Nie	Tak	Nie	Nie	Tak	Nie	-2	Nie jest to konieczne. Nie mam partnera i jestem abstynentką seksualną	Nie, nie palę	Nie	Nie	Nie
Tak	Tak	Tak	Tak	7	Tak	Nie jestem pewna	Nie	Nie jestem pewna	Nie	Nie	Nie	-2	Nie	Nie, nie palę	Nie	Nie	Tak
Tak	Tak	Tak	Nie	10	Nie	Nie	Tak	Nie	Nie	Nie	Nie	-2	Nie	Nie, nie palę	Nie	Tak	Tak
Tak	Tak	Tak	Tak	8	Tak	Tak, tylko PMS	Tak	Nie	Nie	Nie	Nie	-2	Tak	Nie, nie palę	Nie	Tak	Nie
Tak	Tak	Tak	Nie	9	Nie	Nie	Tak	Nie	Nie	Tak	Tak	Prezerwatywa, diafragma	-2	Nie, tylko sporadycznie (mniej niż 1x dziennie)	Nie	Tak	Tak
Tak	Tak	Tak	Tak	7	Tak	Nie jestem pewna	Tak	Nie	Tak	Nie	Nie	-2	Tak	Nie, nie palę	Nie	Tak	Tak
Tak	Nie jestem pewna	Tak	Tak	10	Tak	Nie jestem pewna	Tak	Tak	Nie	Nie	Nie	-2	Tak	Nie, nie palę	Nie	Tak	Tak
Tak	Nie jestem pewna	Tak	Tak	10	Tak	Nie	Tak	Nie	Tak	Nie	Nie	-2	Tak	Nie, nie palę	Nie	Tak	Tak
Tak	Tak	Nie	Nie	7	Tak	Nie	Nie	Nie	Nie	Tak	Tak	Antykoncepcję hormonalną (np. pigułki, krążek dopochwowy, hormonalna wkładka wewnątrzmaciczna lub podobne)	Nie	Nie, nie palę	Nie	Nie	Nie
Tak	Tak	Tak	Tak	9	Tak	Nie jestem pewna	Tak	Nie	Nie	Nie	Nie	-2	Nie jest to konieczne. Nie mam partnera i jestem abstynentką seksualną	-1	-2	-2	-2
Tak	Tak	Tak	Tak	9	Tak	Nie	Tak	Nie jestem pewna	Nie	Nie	Nie	-2	Tak	Nie, nie palę	Nie	Tak	Tak
Tak	Tak	Tak	Nie	6	Tak	Nie	Tak	Nie	Nie	Nie	Nie	-2	Tak	Nie, tylko sporadycznie (mniej niż 1x dziennie)	Nie	Tak	Tak
Tak	Tak	Tak	Tak	9	Tak	Nie	Tak	Nie	Nie	Nie	Tak	Antykoncepcję hormonalną (np. pigułki, krążek dopochwowy, hormonalna wkładka wewnątrzmaciczna lub podobne)	Tak	Nie, nie palę	Nie	Tak	Nie
Tak	Tak	Tak	Tak	8	Nie jestem pewna	Nie	Tak	Nie	Nie	Nie	Nie	-2	Tak	Nie, nie palę	Nie	Tak	Tak
Tak	Tak	Nie	Tak	3	Tak	Nie jestem pewna	Nie	Nie	Nie	Nie	Tak	Antykoncepcję hormonalną (np. pigułki, krążek dopochwowy, hormonalna wkładka wewnątrzmaciczna lub podobne)	Tak	Nie, nie palę	Nie	Tak	Tak
Tak	Tak	Tak	Tak	10	Tak	Tak, tylko PMS	Tak	Tak	Nie	Nie	Tak	Antykoncepcję hormonalną (np. pigułki, krążek dopochwowy, hormonalna wkładka wewnątrzmaciczna lub podobne)	Nie	Nie, nie palę	Nie	Tak	Tak
Tak	Tak	Tak	Tak	9	Nie	Nie	Tak	Nie	Nie	Tak	Tak	Prezerwatywa, diafragma	-2	Nie, nie palę	Nie	Nie	Nie
Tak	Tak	Tak	Tak	10	Nie	Nie	Tak	Nie	Nie	Nie	Nie	-2	Tak	Nie, nie palę	Nie	Tak	Tak
Tak	Tak	Nie	Tak	9	Tak	Nie	Tak	Nie	Nie	Nie	Nie	-2	Nie jest to konieczne. Nie mam partnera i jestem abstynentką seksualną	Nie, nie palę	Nie	Tak	Nie
Tak	Tak	Tak	Tak	7	Tak	Nie	Tak	Nie	Nie	Nie	Nie	-2	Nie	Tak	Nie	Tak	Nie
Tak	Tak	Tak	Tak	8	Tak	Nie	Tak	Nie	Nie	Nie	Nie	-2	Nie jest to konieczne. Nie mam partnera i jestem abstynentką seksualną	Tak	Nie	Tak	Tak
Tak	Tak	Tak	Tak	8	Nie	Nie	Tak	Nie	Nie	Nie	Nie	-2	Nie jest to konieczne. Nie mam partnera i jestem abstynentką seksualną	Nie, nie palę	Nie	Nie	Nie
Tak	Tak	Tak	Tak	10	Tak	Nie	Tak	Nie	Nie	Nie	Nie	-2	Nie	Nie, nie palę	Nie	Nie	Nie
Tak	Tak	Tak	Tak	7	Tak	Nie	Tak	Nie	Nie	Nie	Nie	-2	Nie jest to konieczne. Nie mam partnera i jestem abstynentką seksualną	Nie, nie palę	Nie	Tak	Tak
Tak	Tak	Tak	Tak	8	Tak	Nie jestem pewna	Tak	Nie	Nie	Nie	Nie	-2	Nie jest to konieczne. Nie mam partnera i jestem abstynentką seksualną	Nie, nie palę	Nie	Nie	Nie
Tak	Nie	Tak	Tak	9	Tak	Nie	Tak	Nie	Nie	Nie	Tak	Prezerwatywa, diafragma	-2	Nie, nie palę	Nie	Tak	Tak
Tak	Nie jestem pewna	Tak	Nie	5	Tak	Nie jestem pewna	Tak	Nie jestem pewna	Nie	Nie	Nie	-2	Nie jest to konieczne. Nie mam partnera i jestem abstynentką seksualną	Nie, nie palę	Nie	Tak	Nie
Tak	Tak	Tak	Nie	7	Tak	Nie	Tak	Nie	Nie	Nie	Nie	-2	Nie jest to konieczne. Nie mam partnera i jestem abstynentką seksualną	Nie, nie palę	Nie	Nie	Nie
Tak	Tak	Tak	Tak	10	Tak	Nie	Tak	Nie	Tak	Nie	Tak	Antykoncepcję hormonalną (np. pigułki, krążek dopochwowy, hormonalna wkładka wewnątrzmaciczna lub podobne)	Nie	Tak	Nie	Tak	Tak
Tak	Tak	Tak	Tak	9	Tak	Nie	Tak	Nie	Nie	Nie	Nie	-2	Tak	Nie, nie palę	Nie	Tak	Nie
Tak	Tak	Tak	Tak	10	Nie	Nie	Tak	Nie	Nie	Nie	Nie	-2	Tak	Tak	Nie	Tak	Tak
Tak	Tak	Tak	Tak	9	Nie	Nie	Tak	Nie	Nie	Tak	Nie	-2	Tak	Nie, nie palę	Nie	Tak	Tak
Tak	Tak	Tak	Tak	9	Tak	Nie	Tak	Nie	Nie	Nie	Tak	Antykoncepcję hormonalną (np. pigułki, krążek dopochwowy, hormonalna wkładka wewnątrzmaciczna lub podobne)	Nie	Nie, nie palę	Nie	Nie	Tak
Tak	Tak	Tak	Tak	9	Nie jestem pewna	Nie	Tak	Nie	Nie	Nie	Tak	Prezerwatywa, diafragma	-2	Tak	Nie	Nie	Nie
Tak	Tak	Tak	Tak	8	Tak	Nie	Tak	Nie	Tak	Nie	Nie	-2	Nie jest to konieczne. Nie mam partnera i jestem abstynentką seksualną	Nie, nie palę	Nie	Nie	Nie
Tak	Nie jestem pewna	Tak	Tak	7	Tak	Nie	Tak	Nie	Nie	Nie	Nie	-2	Nie jest to konieczne. Nie mam partnera i jestem abstynentką seksualną	Nie, tylko sporadycznie (mniej niż 1x dziennie)	Nie	Tak	Nie
Tak	Tak	Tak	Tak	10	Tak	Nie jestem pewna	Tak	Nie	Nie	Tak	Nie	-2	Tak	Nie, nie palę	Nie	Tak	Tak
Tak	Tak	Tak	Tak	10	Nie	Nie	Tak	Nie	Nie	Tak	Nie	-2	Nie jest to konieczne. Nie mam partnera i jestem abstynentką seksualną	Nie, nie palę	Nie	Nie	Nie
Tak	Tak	Tak	Tak	9	Tak	Nie jestem pewna	Tak	Nie jestem pewna	Nie	Nie	Nie	-2	Nie jest to konieczne. Nie mam partnera i jestem abstynentką seksualną	Nie, nie palę	Nie	Tak	Tak
Tak	Tak	Tak	Tak	10	Tak	Nie	Tak	Nie	Nie	Tak	Nie	-2	Nie	Nie, nie palę	Nie	Tak	Nie
Tak	Tak	Tak	Tak	8	Tak	Nie	Tak	Nie	Nie	Nie	Tak	Prezerwatywa, diafragma	-2	Nie, nie palę	Nie	Tak	Tak
Tak	Tak	Tak	Tak	8	Nie	Nie	Tak	Tak	Nie	Nie	Nie	-2	Nie jest to konieczne. Nie mam partnera i jestem abstynentką seksualną	Nie, nie palę	Nie	Tak	Tak
Tak	Tak	Tak	Tak	9	Nie jestem pewna	Nie jestem pewna	Tak	Nie	Nie	Nie	Nie	-2	Tak	Nie, nie palę	Nie	Tak	Tak
Tak	Tak	Tak	Tak	10	Nie jestem pewna	Tak, tylko PMS	Tak	Nie	Nie	Nie	Nie	-2	Nie	Nie, tylko sporadycznie (mniej niż 1x dziennie)	Nie	Nie	Tak
Tak	Tak	Tak	Tak	8	Nie	Nie	Tak	Nie	Nie	Nie	Nie	-2	Nie jest to konieczne. Nie mam partnera i jestem abstynentką seksualną	Nie, nie palę	Nie	Nie	Nie
Tak	Tak	Tak	Nie	8	Tak	Nie	Tak	Nie	Tak	Nie	Tak	Prezerwatywa, diafragma	-2	Nie, nie palę	Nie	Tak	Tak
Tak	Tak	Tak	Tak	8	Tak	Nie	Tak	Nie	Nie	Nie	Nie	-2	Nie jest to konieczne. Nie mam partnera i jestem abstynentką seksualną	Nie, tylko sporadycznie (mniej niż 1x dziennie)	Nie	Tak	Nie
Tak	Nie jestem pewna	Tak	Tak	8	Nie jestem pewna	Nie jestem pewna	Tak	Nie	Nie	Nie	Tak	Prezerwatywa, diafragma	-2	Tak	Nie	Tak	Tak
Tak	Tak	Tak	Tak	10	Tak	Nie	Tak	Nie	Nie	Nie	Nie	-2	Nie	Tak	Nie	Tak	Tak
Tak	Tak	Tak	Tak	8	Tak	Nie jestem pewna	Tak	Nie	Nie	Nie	Nie	-2	Nie	Tak	Nie	Tak	Nie
Tak	Tak	Tak	Tak	10	Tak	Nie	Tak	Nie	Nie	Nie	Nie	-2	Tak	Nie, nie palę	Nie	Tak	Tak
Tak	Tak	Tak	Tak	8	Tak	Nie	Tak	Nie	Nie	Nie	Nie	-2	Tak	Nie, tylko sporadycznie (mniej niż 1x dziennie)	Nie	Nie	Nie
Tak	Tak	Tak	Tak	8	Nie	Nie	Tak	Nie	Nie	Nie	Nie	-2	Nie jest to konieczne. Nie mam partnera i jestem abstynentką seksualną	Nie, nie palę	Nie	Nie	Nie
Tak	Tak	Tak	Tak	9	Tak	Nie jestem pewna	Tak	Nie jestem pewna	Nie	Nie	Nie	-2	Nie	Nie, nie palę	Nie	Tak	Tak
Tak	Tak	Tak	Nie	7	Tak	Nie	Tak	Nie	Nie	Nie	Nie	-2	Nie	Nie, nie palę	Nie	Nie	Nie
Tak	Tak	Tak	Tak	10	Tak	Nie	Tak	Nie	Nie	Tak	Nie	-2	Nie	Tak	Nie	Tak	Tak
Tak	Tak	Tak	Tak	8	Tak	Nie jestem pewna	Tak	Nie	Nie	Nie	Nie	-2	Nie jest to konieczne. Nie mam partnera i jestem abstynentką seksualną	Nie, nie palę	Nie	Tak	Nie
Tak	Tak	Tak	Tak	10	Tak	Nie	Tak	Nie jestem pewna	Tak	Nie	Nie	-2	Nie	Nie, nie palę	Nie	Tak	Tak
Tak	Tak	Tak	Tak	10	Tak	Nie	Tak	Nie	Nie	Nie	Nie	-2	Nie jest to konieczne. Nie mam partnera i jestem abstynentką seksualną	Tak	Nie	Tak	Nie
-1	-2	-2	-2	-2	-2	-2	-2	-2	-2	-2	-2	-2	-2	-2	-2	-2	-2
Tak	Tak	Tak	Tak	8	Nie	Nie	Tak	Nie	Nie	Nie	Nie	-2	Nie jest to konieczne. Nie mam partnera i jestem abstynentką seksualną	Nie, nie palę	Nie	Nie	Tak
Tak	Nie jestem pewna	Tak	Tak	5	Tak	Nie jestem pewna	Tak	Nie jestem pewna	Nie	Nie	Nie	-2	Nie	Nie, nie palę	Nie	Nie	Nie
Tak	Tak	Tak	Tak	10	Nie	Nie	Tak	Nie	Nie	Nie	Nie	-2	Nie jest to konieczne. Nie mam partnera i jestem abstynentką seksualną	Nie, nie palę	Nie	Nie	Nie
Tak	Nie	Tak	Tak	8	Tak	Nie jestem pewna	Tak	Nie jestem pewna	Nie	Nie	Nie	-2	Nie jest to konieczne. Nie mam partnera i jestem abstynentką seksualną	Nie, nie palę	Nie	Tak	Tak
Tak	Tak	Tak	Tak	8	Nie jestem pewna	Nie	Tak	Nie	Nie jestem pewna	Nie	Nie	-2	Nie jest to konieczne. Nie mam partnera i jestem abstynentką seksualną	Nie, nie palę	Nie	Nie	Nie
Tak	Tak	Tak	Tak	10	Tak	Nie	Tak	Nie jestem pewna	Nie	Tak	Nie	-2	Tak	Nie, nie palę	Nie	Tak	Tak
Tak	Tak	Tak	Tak	10	Tak	Nie	Tak	Nie	Tak	Nie	Tak	-1	-2	-2	-2	-2	-2
Tak	Tak	Tak	Tak	10	Nie jestem pewna	Nie jestem pewna	Tak	Nie	Nie	Tak	Tak	Antykoncepcję hormonalną (np. pigułki, krążek dopochwowy, hormonalna wkładka wewnątrzmaciczna lub podobne)	Nie	Tak	Nie	Nie	Nie
Tak	Tak	Nie	Nie	5	Nie jestem pewna	Nie	Nie	Nie	Nie	Nie	Tak	Antykoncepcję hormonalną (np. pigułki, krążek dopochwowy, hormonalna wkładka wewnątrzmaciczna lub podobne)	Nie jest to konieczne. Nie mam partnera i jestem abstynentką seksualną	Tak	Nie	Nie	Nie
Tak	Nie	Tak	Tak	8	Tak	Nie	Tak	Nie	Nie	Nie	Nie	-2	Nie jest to konieczne. Nie mam partnera i jestem abstynentką seksualną	Tak	Nie	Tak	Tak
Tak	Tak	Tak	Tak	10	Nie	Nie jestem pewna	Tak	Nie jestem pewna	Nie	Tak	Nie	-2	Nie jest to konieczne. Nie mam partnera i jestem abstynentką seksualną	Nie, nie palę	Nie	Nie	Tak
Tak	Tak	Tak	Nie	8	Tak	Tak, tylko dysmenorrhoea	Tak	Nie	Nie	Tak	Tak	Antykoncepcję hormonalną (np. pigułki, krążek dopochwowy, hormonalna wkładka wewnątrzmaciczna lub podobne)	Nie	Nie, nie palę	Nie	Tak	Tak
Tak	Tak	Tak	Tak	8	Nie	Nie	Tak	Nie	Nie	Nie	Nie	-2	Nie jest to konieczne. Nie mam partnera i jestem abstynentką seksualną	Nie, nie palę	Nie	Tak	Nie
Tak	Tak	Tak	Tak	9	Nie jestem pewna	Nie	Tak	Nie	Nie	Tak	Nie	-2	Nie	Nie, nie palę	Nie	Nie	Nie
Tak	Tak	Tak	Tak	8	Tak	Nie	Tak	Nie	Nie	Tak	Nie	-2	Tak	Nie, nie palę	Nie	Tak	Tak
Tak	Tak	Tak	Tak	10	Tak	Nie jestem pewna	Tak	Nie	Nie	Tak	Nie	-2	Tak	Nie, nie palę	Nie	Tak	Tak
Nie	Tak	Tak	Tak	8	Tak	Nie jestem pewna	Tak	Nie jestem pewna	Nie	Nie	Nie	-2	Tak	Nie, tylko sporadycznie (mniej niż 1x dziennie)	Nie	Tak	Tak
Tak	Tak	Tak	Tak	8	Tak	Nie	Tak	Nie	Nie	Tak	Tak	Prezerwatywa, diafragma	-2	Nie, nie palę	Nie	Tak	Tak
Tak	Tak	Tak	Tak	8	Tak	Nie	Tak	Tak	Nie	Tak	Nie	-2	Nie	Nie, nie palę	Nie	Tak	Nie
Tak	Tak	Tak	Tak	7	Nie jestem pewna	Nie	Tak	Nie	Nie	Tak	Nie	-2	Tak	Nie, nie palę	Nie	Nie	Nie
Tak	Tak	Tak	Tak	7	Nie	Nie	Tak	Nie	Nie	Nie	Tak	Prezerwatywa, diafragma	-2	Tak	Nie	Tak	Tak
Tak	Tak	Tak	Tak	9	Tak	Nie	Tak	Nie	Nie	Nie	Nie	-2	Tak	Nie, tylko sporadycznie (mniej niż 1x dziennie)	Nie	Tak	Tak
Tak	Tak	Tak	Tak	10	Tak	Nie	Tak	Nie	Tak	Nie	Tak	Antykoncepcję hormonalną (np. pigułki, krążek dopochwowy, hormonalna wkładka wewnątrzmaciczna lub podobne)	Nie	Nie, nie palę	Nie	Tak	Tak
Tak	Tak	Tak	Nie	7	Nie jestem pewna	Nie	Tak	Nie	Tak	Nie	Nie	-2	Nie jest to konieczne. Nie mam partnera i jestem abstynentką seksualną	Tak	Nie	Tak	Nie
-1	-2	-2	-2	-2	-2	-2	-2	-2	-2	-2	-2	-2	-2	-2	-2	-2	-2
Tak	Tak	Tak	Tak	9	Nie	Nie jestem pewna	Tak	Nie jestem pewna	Nie	Nie	Nie	-2	Tak	Nie, nie palę	Nie	Tak	Tak
Tak	Tak	Tak	Nie	9	Tak	Nie jestem pewna	Tak	Nie	Nie	Nie	Nie	-2	Nie jest to konieczne. Nie mam partnera i jestem abstynentką seksualną	Nie, nie palę	Nie	Tak	Nie
Tak	Tak	Tak	Tak	7	Tak	Nie	Tak	Nie	Nie	Tak	Nie	-2	Nie	Nie, nie palę	Nie	Nie	Nie
Tak	Tak	Tak	Tak	8	Tak	Nie	Tak	Nie	Nie	Nie	Nie	-2	Nie jest to konieczne. Nie mam partnera i jestem abstynentką seksualną	Nie, nie palę	Nie	Tak	Tak
Tak	Tak	Tak	Tak	8	Nie jestem pewna	Nie	Tak	Tak	Nie	Tak	Nie	-2	Nie	Nie, nie palę	Nie	Tak	Nie
Tak	Tak	Tak	Tak	7	Tak	Nie jestem pewna	Tak	Tak	Nie jestem pewna	Tak	Nie	-2	Tak	Nie, nie palę	Nie	Tak	Nie
Nie	Tak	Tak	Tak	7	Tak	Nie	Tak	Nie	Nie	Nie	Nie	-2	Nie jest to konieczne. Nie mam partnera i jestem abstynentką seksualną	Nie, nie palę	Nie	Nie	Nie
Tak	Nie	Nie	Nie	0	Nie	Nie	Nie	Nie	Nie	Nie	Tak	Antykoncepcję hormonalną (np. pigułki, krążek dopochwowy, hormonalna wkładka wewnątrzmaciczna lub podobne)	Nie	Nie, nie palę	Nie	Nie	Nie
Tak	Tak	Tak	Tak	8	Tak	Nie	Tak	Nie	Nie	Nie	Nie	-2	Nie jest to konieczne. Nie mam partnera i jestem abstynentką seksualną	Nie, nie palę	Nie	Tak	Nie
Tak	Tak	Tak	Tak	9	Tak	Nie	Tak	Nie	Nie	Nie	Nie	-2	Nie	Nie, nie palę	Nie	Tak	Nie
Tak	Tak	Tak	Tak	10	Tak	Nie	Tak	Nie	Nie	Tak	Nie	-2	Nie jest to konieczne. Nie mam partnera i jestem abstynentką seksualną	Nie, tylko sporadycznie (mniej niż 1x dziennie)	Nie	Tak	Tak
Tak	Tak	Tak	Tak	5	Tak	Nie	Tak	Nie	Nie	Nie	Nie	-2	Nie jest to konieczne. Nie mam partnera i jestem abstynentką seksualną	Nie, nie palę	Nie	Tak	Tak
Tak	Nie jestem pewna	Tak	Tak	8	Nie jestem pewna	Nie	Nie	Nie	Tak	Tak	Nie	-2	Nie	Nie, nie palę	Nie	Tak	Tak
Tak	Nie	Tak	Tak	8	Tak	Nie	Tak	Nie	Nie	Tak	Tak	Prezerwatywa, diafragma	-2	Tak	Nie	Tak	Tak
Tak	Tak	Tak	Tak	10	Nie	Nie	Tak	Nie	Nie	Nie	Tak	Antykoncepcję hormonalną (np. pigułki, krążek dopochwowy, hormonalna wkładka wewnątrzmaciczna lub podobne)	Nie	Tak	Nie	Tak	Tak
Tak	Tak	Tak	Tak	8	Tak	Tak, tylko PMS	Tak	Nie	Nie	Nie	Nie	-2	Tak	Nie, nie palę	Nie	Nie	Nie
Tak	Tak	Tak	Tak	6	Nie jestem pewna	Nie	Tak	Nie	Nie	Nie	Nie	-2	Tak	Tak	Nie	Tak	Nie
Tak	Tak	Tak	Tak	9	Tak	Tak, tylko PMS	Tak	Tak	Nie	Nie	Nie	-2	Nie	Tak	Nie	Tak	Tak
Tak	Tak	Tak	Tak	10	Nie jestem pewna	Nie	Tak	Nie	Nie	Nie	Nie	-2	Nie jest to konieczne. Nie mam partnera i jestem abstynentką seksualną	Nie, nie palę	Nie	Nie	Nie
Tak	Tak	Tak	Tak	8	Tak	Nie	Tak	Nie	Nie	Nie	Tak	Antykoncepcję hormonalną (np. pigułki, krążek dopochwowy, hormonalna wkładka wewnątrzmaciczna lub podobne)	Tak	Nie, nie palę	Nie	Tak	Tak
Nie	Tak	Tak	Tak	5	Tak	Nie	Tak	Nie	Nie	Tak	Nie	-2	Tak	Nie, nie palę	Nie	Nie	Nie
Tak	Tak	Tak	Tak	9	Tak	Nie	Nie	Nie	Nie	Nie	Nie	-2	Tak	Nie, nie palę	Nie	Tak	Nie
Tak	Tak	Tak	Tak	6	Tak	Nie	Tak	Nie	Nie	Tak	Nie	-2	Tak	Nie, nie palę	Nie	Tak	Tak
Tak	Tak	Tak	Tak	9	Tak	Nie	Tak	Nie	Tak	Nie	Nie	-2	Tak	Tak	Nie	Tak	Nie
Tak	Tak	Tak	Tak	8	Tak	Tak, tylko PMS	Tak	Tak	Tak	Tak	Nie	-2	Nie	Nie, nie palę	Nie	Nie	Nie
Tak	Tak	Tak	Tak	9	Nie jestem pewna	Nie	Nie	Nie	Nie	Tak	Tak	Prezerwatywa, diafragma	-2	Nie, nie palę	Nie	Nie	Nie
Tak	Tak	Tak	Tak	10	Tak	Tak, tylko dysmenorrhoea	Tak	Nie jestem pewna	Nie	Nie	Nie	-2	Tak	Nie, nie palę	Nie	Tak	Tak
Tak	Tak	Tak	Tak	10	Tak	Nie	Tak	Tak	Tak	Tak	Nie	-2	Nie jest to konieczne. Nie mam partnera i jestem abstynentką seksualną	Nie, nie palę	Nie	Tak	Tak
Tak	Tak	Tak	Nie	7	Nie jestem pewna	Nie	Tak	Nie	Nie	Tak	Nie	-2	Nie	Nie, tylko sporadycznie (mniej niż 1x dziennie)	Nie	Tak	Tak
Tak	-1	-2	-2	-2	-2	-2	-2	-2	-2	-2	-2	-2	-2	-2	-2	-2	-2
Tak	Nie jestem pewna	Tak	Tak	8	Tak	Nie	Tak	Nie	Nie	Tak	Nie	-2	Nie	Nie, nie palę	Nie	Tak	Nie
Nie	Tak	Tak	Nie	7	Tak	Nie jestem pewna	Tak	Nie jestem pewna	Nie	Tak	Nie	-2	Nie	Nie, nie palę	Nie	Nie	Nie
Tak	Tak	Tak	Tak	8	Nie	Nie	Tak	Nie	Nie	Tak	Nie	-2	Nie jest to konieczne. Nie mam partnera i jestem abstynentką seksualną	Nie, nie palę	Nie	Tak	Nie
Tak	Tak	Tak	Nie	9	Tak	Nie	Tak	Nie	Nie	Tak	Nie	-2	Nie jest to konieczne. Nie mam partnera i jestem abstynentką seksualną	Tak	Nie	Tak	Tak
Tak	Tak	Tak	Tak	9	Tak	Nie	Tak	Nie	Nie jestem pewna	Nie	Nie	-2	Nie jest to konieczne. Nie mam partnera i jestem abstynentką seksualną	Nie, nie palę	Nie	Tak	Tak
Tak	Tak	Tak	Tak	9	Nie	Nie	Tak	Nie	Nie	Nie	Tak	Prezerwatywa, diafragma	-2	Nie, nie palę	Nie	Tak	Tak
Tak	Tak	Tak	Tak	9	Tak	Nie	Tak	Nie	Nie	Nie	Nie	-2	Nie	Nie, nie palę	Nie	Tak	Tak
Tak	Tak	Tak	Tak	10	Tak	Nie	Tak	Nie	Nie	Nie	Nie	-2	Tak	Nie, nie palę	Nie	Tak	Tak
Tak	Tak	Tak	Tak	8	Nie	Nie	Tak	Nie	Nie	Nie	Tak	Prezerwatywa, diafragma	-2	Tak	Nie	Nie	Nie
Tak	Tak	Tak	Tak	10	Tak	Nie	Tak	Tak	Tak	Nie	Tak	Antykoncepcję hormonalną (np. pigułki, krążek dopochwowy, hormonalna wkładka wewnątrzmaciczna lub podobne)	Nie	Nie, nie palę	Nie	Nie	Tak
Tak	Tak	Tak	Tak	5	Tak	Nie	Tak	Nie	Nie	Nie	Nie	-2	Nie jest to konieczne. Nie mam partnera i jestem abstynentką seksualną	Nie, nie palę	Nie	Nie	Nie
-1	-2	-2	-2	-2	-2	-2	-2	-2	-2	-2	-2	-2	-2	-2	-2	-2	-2
Tak	Tak	Tak	Tak	8	Tak	Tak, tylko PMS	Tak	Nie	Nie	Nie	Nie	-2	Tak	Nie, tylko sporadycznie (mniej niż 1x dziennie)	Nie	Tak	Tak
Tak	Tak	Tak	Tak	8	Nie	Nie	Tak	Nie	Tak	Tak	Nie	-2	Tak	Nie, nie palę	Nie	Tak	Nie
Tak	Tak	Tak	Tak	9	Nie	Nie jestem pewna	Tak	Nie	Nie	Tak	Nie	-2	Tak	Nie, tylko sporadycznie (mniej niż 1x dziennie)	Nie	Nie	Nie
Tak	Tak	Tak	Nie	9	Tak	Tak, tylko dysmenorrhoea	Tak	Nie	Nie	Tak	Tak	Antykoncepcję hormonalną (np. pigułki, krążek dopochwowy, hormonalna wkładka wewnątrzmaciczna lub podobne)	Nie	Nie, nie palę	Nie	Tak	Tak
Tak	Tak	Tak	Tak	9	Tak	Nie jestem pewna	Tak	Nie	Nie	Tak	Tak	Antykoncepcję hormonalną (np. pigułki, krążek dopochwowy, hormonalna wkładka wewnątrzmaciczna lub podobne)	Tak	Nie, nie palę	Nie	Tak	Nie
-1	-2	-2	-2	-2	-2	-2	-2	-2	-2	-2	-2	-2	-2	-2	-2	-2	-2
Tak	Tak	Tak	Tak	10	Nie	Nie	Tak	Nie	Nie	Nie	Nie	-2	Tak	Nie, nie palę	Nie	Tak	Tak
Tak	Tak	Tak	Tak	8	Tak	Nie	Tak	Nie jestem pewna	Nie	Nie	Nie	-2	Nie jest to konieczne. Nie mam partnera i jestem abstynentką seksualną	Nie, nie palę	Nie	Tak	Nie
Tak	Tak	Tak	Tak	7	Tak	Nie	Tak	Nie	Nie	Nie	Nie	-2	Tak	Nie, nie palę	Nie	Tak	Tak
Tak	Tak	Tak	Tak	9	Tak	Nie	Tak	Nie	Nie	Nie	Tak	Prezerwatywa, diafragma	-2	Nie, nie palę	Nie	Tak	Tak
Tak	Nie	Tak	Nie	10	Tak	Nie	Tak	Nie jestem pewna	Nie	Nie	Nie	-2	Tak	Nie, tylko sporadycznie (mniej niż 1x dziennie)	Nie	Tak	Nie
Tak	Nie	Tak	Tak	9	Nie	Nie	Tak	Nie	Nie	Nie	Tak	Antykoncepcję hormonalną (np. pigułki, krążek dopochwowy, hormonalna wkładka wewnątrzmaciczna lub podobne)	Nie jest to konieczne. Nie mam partnera i jestem abstynentką seksualną	Nie, tylko sporadycznie (mniej niż 1x dziennie)	Nie	Tak	Tak
Tak	Tak	Tak	Tak	10	Tak	Nie	Tak	Nie	Nie	Nie	Nie	-2	Tak	Nie, nie palę	Nie	Tak	Tak
Tak	Tak	Tak	Tak	8	Tak	Nie	Tak	Nie	Nie	Nie	Nie	-2	Tak	Nie, nie palę	Nie	Tak	Nie
Tak	Tak	Tak	Tak	9	Tak	Nie	Tak	Nie	Nie	Nie	Nie	-2	Nie jest to konieczne. Nie mam partnera i jestem abstynentką seksualną	Tak	Nie	Tak	Tak
Tak	Nie jestem pewna	Tak	Nie	7	Nie	Nie jestem pewna	Tak	Nie	Nie	Nie	Nie	-2	Tak	Nie, nie palę	Nie	Tak	Tak
Tak	Tak	Tak	Nie	10	Tak	Nie	Tak	Nie	Nie	Nie	Nie	-2	Tak	Nie, nie palę	Nie	Tak	Tak
Tak	Tak	Tak	Tak	10	Tak	Nie	Tak	Nie	Nie	Tak	Nie	-2	Tak	Tak	Nie	Tak	Tak
Tak	Tak	Tak	Tak	8	Tak	Nie	Tak	Nie	Nie	Tak	Tak	Antykoncepcję hormonalną (np. pigułki, krążek dopochwowy, hormonalna wkładka wewnątrzmaciczna lub podobne)	Tak	Nie, nie palę	Nie	Nie	Nie
Tak	Tak	Tak	Tak	7	Tak	Nie	Tak	Nie	Nie	Nie	Nie	-2	Tak	Nie, tylko sporadycznie (mniej niż 1x dziennie)	Nie	Tak	Nie
Tak	Tak	Tak	Tak	8	Tak	Nie	Tak	Nie	Nie	Nie	Nie	-2	Tak	Nie, tylko sporadycznie (mniej niż 1x dziennie)	Nie	Nie	Nie
Tak	Tak	Tak	Nie	9	Tak	Nie	Tak	Tak	Nie	Nie	Tak	Antykoncepcję hormonalną (np. pigułki, krążek dopochwowy, hormonalna wkładka wewnątrzmaciczna lub podobne)	Nie	Nie, tylko sporadycznie (mniej niż 1x dziennie)	Nie	Tak	Nie
Tak	Tak	Tak	Tak	8	Nie jestem pewna	Nie	Tak	Nie	Nie	Nie	Nie	-2	Nie jest to konieczne. Nie mam partnera i jestem abstynentką seksualną	Nie, nie palę	Nie	Tak	Nie
Tak	Tak	Tak	Tak	10	Tak	Nie	Tak	Nie	Nie	Nie	Nie	-2	Nie	Tak	Nie	Nie	Nie
Tak	Tak	Tak	Tak	10	Nie jestem pewna	Nie	Tak	Nie	Nie	Nie	Nie	-2	Nie	Nie, nie palę	Nie	Nie	Tak
Tak	Nie	Tak	Tak	5	Tak	Nie	Nie	Nie	Nie	Nie	Nie	-2	Nie jest to konieczne. Nie mam partnera i jestem abstynentką seksualną	Tak	Nie	Nie	Nie
Tak	Nie	Tak	Tak	8	Tak	Nie	Tak	Nie	Nie	Nie	Nie	-2	Tak	Nie, tylko sporadycznie (mniej niż 1x dziennie)	Nie	Tak	Tak
Nie	-1	-2	-2	-2	-2	-2	-2	-2	-2	-2	-2	-2	-2	-2	-2	-2	-2
Tak	Tak	Tak	Tak	10	Tak	Nie	Tak	Nie	Nie	Nie	Nie	-2	Tak	Nie, nie palę	Nie	Nie	Tak
Tak	Tak	Tak	Tak	10	Nie	Nie	Tak	Nie	Nie	Nie	Nie	-2	Tak	Nie, tylko sporadycznie (mniej niż 1x dziennie)	Nie	Tak	Tak
Tak	Tak	Tak	Tak	9	Tak	Nie	Tak	Nie	Nie	Nie	Nie	-2	Nie	Nie, nie palę	Nie	Nie	Nie
Tak	Tak	Tak	Tak	10	Nie	Nie	Tak	Nie	Nie	Nie	Nie	-2	Tak	Nie, tylko sporadycznie (mniej niż 1x dziennie)	Nie	Tak	Tak
Tak	Tak	Tak	Nie	7	Tak	Nie	Tak	Nie	Nie	Nie	Tak	Antykoncepcję hormonalną (np. pigułki, krążek dopochwowy, hormonalna wkładka wewnątrzmaciczna lub podobne)	Nie	Tak	Nie	Nie	Nie
Tak	Tak	Tak	Nie	7	Tak	Nie	Tak	Tak	Nie	Nie	Nie	-2	Nie jest to konieczne. Nie mam partnera i jestem abstynentką seksualną	Nie, nie palę	Nie	Tak	Tak
Tak	Tak	Tak	Tak	7	Tak	Nie jestem pewna	Tak	Nie jestem pewna	Nie	Nie	Nie	-2	Tak	Nie, tylko sporadycznie (mniej niż 1x dziennie)	Nie	Tak	Tak
Tak	Tak	Tak	Tak	7	Tak	Nie jestem pewna	Tak	Nie	Nie	Nie	Nie	-2	Tak	Nie, nie palę	Nie	Tak	Nie
Tak	Tak	Tak	Tak	8	Tak	Nie	Tak	Nie	Tak	Nie	Tak	Prezerwatywa, diafragma	-2	Tak	Nie	Tak	Tak
Tak	Nie	Tak	Tak	7	Tak	Nie	Tak	Nie	Nie	Tak	Nie	-2	Tak	Nie, tylko sporadycznie (mniej niż 1x dziennie)	Nie	Tak	Tak
Tak	Tak	Tak	Tak	6	Tak	Nie	Tak	Nie	Nie	Tak	Tak	Antykoncepcję hormonalną (np. pigułki, krążek dopochwowy, hormonalna wkładka wewnątrzmaciczna lub podobne)	Nie	Nie, nie palę	Nie	Tak	Nie
Tak	Tak	Tak	Tak	10	Tak	Tak, PMS i dysmenorrhoea	Tak	Nie	Nie	Nie	Tak	Antykoncepcję hormonalną (np. pigułki, krążek dopochwowy, hormonalna wkładka wewnątrzmaciczna lub podobne)	Tak	Nie, nie palę	Nie	Tak	Tak
Tak	Tak	Tak	Tak	10	Tak	Nie	Tak	Nie jestem pewna	Nie	Tak	Nie	-2	Tak	Nie, tylko sporadycznie (mniej niż 1x dziennie)	Nie	Tak	Tak
Tak	Tak	Tak	Nie	8	Tak	Nie	Tak	Nie	Nie	Nie	Nie	-2	Nie jest to konieczne. Nie mam partnera i jestem abstynentką seksualną	Nie, nie palę	Nie	Tak	Nie
Tak	Tak	Tak	Tak	8	Nie	Nie	Tak	Nie	Nie	Tak	Nie	-2	Tak	Nie, nie palę	Nie	Nie	Nie
Tak	Tak	Tak	Tak	9	Tak	Nie jestem pewna	Tak	Nie	Nie	Nie	Nie	-2	Nie jest to konieczne. Nie mam partnera i jestem abstynentką seksualną	Nie, nie palę	Nie	Tak	Nie
Tak	Tak	Tak	Tak	8	Nie	Nie	Tak	Nie	Nie	Tak	Nie	-2	Nie jest to konieczne. Nie mam partnera i jestem abstynentką seksualną	Nie, nie palę	Nie	Tak	Tak
Tak	Tak	Tak	Tak	8	Tak	Nie	Tak	Nie	Nie	Tak	Nie	-2	Tak	Nie, tylko sporadycznie (mniej niż 1x dziennie)	Nie	Tak	Tak
Tak	Tak	Tak	Tak	10	Tak	Nie	Tak	Nie	Nie	Nie	Nie	-2	Nie	Nie, tylko sporadycznie (mniej niż 1x dziennie)	Nie	Tak	Tak
Tak	Tak	Tak	Nie	8	Tak	Nie jestem pewna	Tak	Nie jestem pewna	Nie	Nie	Tak	Antykoncepcję hormonalną (np. pigułki, krążek dopochwowy, hormonalna wkładka wewnątrzmaciczna lub podobne)	Nie jest to konieczne. Nie mam partnera i jestem abstynentką seksualną	Nie, nie palę	Nie	Tak	Nie
Tak	Tak	Tak	Tak	8	Tak	Nie	Tak	Nie	Nie	Tak	Tak	Antykoncepcję hormonalną (np. pigułki, krążek dopochwowy, hormonalna wkładka wewnątrzmaciczna lub podobne)	Nie	Nie, nie palę	Nie	Nie	Nie
Tak	Tak	Tak	Tak	10	Tak	Nie jestem pewna	Tak	Nie	Nie	Tak	Nie	-2	Nie	Nie, nie palę	Nie	Nie	Nie
Tak	Tak	Tak	Tak	9	Tak	Nie	Tak	Nie	Nie	Nie	Tak	Antykoncepcję hormonalną (np. pigułki, krążek dopochwowy, hormonalna wkładka wewnątrzmaciczna lub podobne)	Nie jest to konieczne. Nie mam partnera i jestem abstynentką seksualną	Nie, nie palę	Nie	Nie	Tak
Tak	Tak	Tak	Tak	10	Tak	Nie	Tak	Nie	Nie	Tak	Nie	-2	Nie jest to konieczne. Nie mam partnera i jestem abstynentką seksualną	Tak	Nie	Tak	Tak
Tak	Tak	Tak	Tak	7	Nie jestem pewna	Nie	Tak	Nie	Nie	Tak	Nie	-2	Tak	Nie, nie palę	Nie	Tak	Tak
Tak	Tak	Nie	Tak	8	Tak	Tak, tylko dysmenorrhoea	Tak	Nie	Nie	Nie	Nie	-2	Nie	Nie, nie palę	Nie	Nie	Nie
Tak	Nie jestem pewna	Tak	Tak	9	Nie jestem pewna	Nie	Tak	Nie	Tak	Nie	Nie	-2	Nie	Tak	Nie	Tak	Nie
Tak	-1	-2	-2	-2	-2	-2	-2	-2	-2	-2	-2	-2	-2	-2	-2	-2	-2
Tak	Tak	Tak	Tak	10	Tak	Nie	Tak	Nie	Tak	Nie	Nie	-2	Tak	Nie, nie palę	Nie	Tak	Nie
Tak	Tak	Tak	Nie	8	Tak	Nie	Tak	Nie	Nie	Tak	Nie	-2	Nie jest to konieczne. Nie mam partnera i jestem abstynentką seksualną	Nie, nie palę	Nie	Tak	Tak
Tak	Nie jestem pewna	Tak	Tak	6	Tak	Nie	Nie	Nie	Nie	Tak	Nie	-2	Nie	Nie, nie palę	Nie	Tak	Nie
Tak	Tak	Tak	Tak	8	Nie	Nie	Tak	Nie jestem pewna	Nie	Tak	Tak	Antykoncepcję hormonalną (np. pigułki, krążek dopochwowy, hormonalna wkładka wewnątrzmaciczna lub podobne)	Nie	Nie, tylko sporadycznie (mniej niż 1x dziennie)	Nie	Tak	Tak
Tak	Nie	Tak	Tak	10	Tak	Tak, tylko PMS	Tak	Tak	Nie	Tak	Tak	Prezerwatywa, diafragma	-2	Tak	Nie	Tak	Tak
Tak	Nie jestem pewna	Nie	Nie	8	Nie jestem pewna	Nie	Tak	Nie	Nie	Tak	Tak	Prezerwatywa, diafragma	-2	Nie, nie palę	Nie	Tak	Tak
Tak	Tak	Nie	Nie	10	Tak	Nie jestem pewna	Tak	Nie	Nie	Nie	Nie	-2	Nie jest to konieczne. Nie mam partnera i jestem abstynentką seksualną	Nie, tylko sporadycznie (mniej niż 1x dziennie)	Nie	Tak	Tak
Tak	Tak	Tak	Nie	9	Tak	Nie	Tak	Nie	Nie	Tak	Nie	-2	Nie	Nie, nie palę	Nie	Tak	Nie
Tak	Tak	Tak	Tak	10	Tak	Nie jestem pewna	Tak	Nie jestem pewna	Nie	Tak	Nie	-2	Nie jest to konieczne. Nie mam partnera i jestem abstynentką seksualną	Nie, nie palę	Nie	Tak	Tak
Tak	Nie	Tak	Tak	8	Nie	Nie	Tak	Nie	Nie	Tak	Nie	-2	Nie	Nie, nie palę	Nie	Nie	Nie
Tak	Tak	Tak	Tak	10	Tak	Nie	Tak	Nie	Nie	Nie	Nie	-2	Tak	Nie, nie palę	Nie	Tak	Nie
Tak	Nie	Tak	Tak	8	Tak	Nie jestem pewna	Tak	Nie	Tak	Nie	Tak	Antykoncepcję hormonalną (np. pigułki, krążek dopochwowy, hormonalna wkładka wewnątrzmaciczna lub podobne)	Nie	Nie, nie palę	Nie	Tak	Tak
Tak	Tak	Tak	Tak	8	Tak	Nie	Tak	Nie	Nie	Nie	Nie	-2	Nie jest to konieczne. Nie mam partnera i jestem abstynentką seksualną	Nie, nie palę	Nie	Nie	Nie
Tak	Tak	Tak	Nie	9	Tak	Nie	Tak	Nie	Nie	Nie	Tak	Antykoncepcję hormonalną (np. pigułki, krążek dopochwowy, hormonalna wkładka wewnątrzmaciczna lub podobne)	Nie jest to konieczne. Nie mam partnera i jestem abstynentką seksualną	Nie, nie palę	Nie	Nie	Nie
Tak	Tak	Tak	Tak	8	Nie	Nie	Tak	Nie	Tak	Nie	Tak	Prezerwatywa, diafragma	-2	Nie, nie palę	Nie	Tak	Nie
Tak	Tak	Tak	Nie	10	Tak	Nie	Tak	Nie	Nie	Nie	Nie	-2	Tak	Nie, nie palę	Nie	Tak	Nie
Tak	Tak	Tak	Tak	9	Tak	Nie	Tak	Nie	Tak	Tak	Nie	-2	Tak	Nie, nie palę	Nie	Tak	Tak
Tak	Tak	Tak	Tak	10	Tak	Nie jestem pewna	Tak	Nie	Nie	Nie	Nie	-2	Nie	Nie, nie palę	-1	-2	-2
Tak	Tak	Tak	Nie	7	Tak	Nie	Tak	Tak	Nie	Tak	Tak	Antykoncepcję hormonalną (np. pigułki, krążek dopochwowy, hormonalna wkładka wewnątrzmaciczna lub podobne)	Nie	Nie, nie palę	Nie	Nie	Nie
Tak	Tak	Tak	Nie	3	Tak	Nie	Nie	Nie	Nie	Nie	Nie	-2	Nie	Tak	Nie	Nie	Nie
Tak	Tak	Tak	Tak	10	Tak	Nie	Tak	Nie	Nie	Nie	Nie	-2	Nie jest to konieczne. Nie mam partnera i jestem abstynentką seksualną	Nie, tylko sporadycznie (mniej niż 1x dziennie)	Nie	Tak	Nie
Tak	Tak	Tak	Tak	9	Tak	Nie jestem pewna	Tak	Tak	Tak	Tak	Nie	-2	Nie	Tak	Nie	Nie	Nie
Tak	Tak	Tak	Tak	9	Tak	Nie	Tak	Nie	Nie	Tak	Nie	-2	Tak	Tak	Nie	Tak	Tak
Tak	Tak	Tak	Nie	9	Tak	Nie	Tak	Nie	Nie	Nie	Tak	Antykoncepcję hormonalną (np. pigułki, krążek dopochwowy, hormonalna wkładka wewnątrzmaciczna lub podobne)	Tak	Nie, nie palę	Nie	Nie	Nie
Tak	Tak	Tak	Tak	6	Tak	Nie	Tak	Nie	Nie	Nie	Nie	-2	Nie jest to konieczne. Nie mam partnera i jestem abstynentką seksualną	Nie, nie palę	Nie	Nie	Tak
Tak	Nie	Tak	Tak	9	Tak	Tak, tylko PMS	Tak	Nie	Nie	Tak	Tak	Antykoncepcję hormonalną (np. pigułki, krążek dopochwowy, hormonalna wkładka wewnątrzmaciczna lub podobne)	Tak	Nie, tylko sporadycznie (mniej niż 1x dziennie)	Nie	Tak	Tak
Tak	Tak	Tak	Tak	8	Tak	Nie jestem pewna	Tak	Tak	Nie	Tak	Nie	-2	Nie	Nie, tylko sporadycznie (mniej niż 1x dziennie)	Nie	Tak	Tak
Tak	Tak	Tak	Nie	5	Tak	Nie	Tak	Nie	Nie	Nie	Tak	Antykoncepcję hormonalną (np. pigułki, krążek dopochwowy, hormonalna wkładka wewnątrzmaciczna lub podobne)	Nie	Tak	Nie	Nie	Nie
Tak	Tak	Tak	Tak	10	Tak	Tak, tylko dysmenorrhoea	Tak	Nie	Nie	Tak	Nie	-2	Nie	Nie, nie palę	Nie	Nie	Tak
Tak	Tak	Tak	Tak	10	Tak	Nie jestem pewna	Nie	Nie jestem pewna	Nie	Nie	Nie	-2	Nie jest to konieczne. Nie mam partnera i jestem abstynentką seksualną	Nie, nie palę	Nie	Tak	Nie
Nie	Tak	Tak	Tak	10	Nie jestem pewna	Nie	Tak	Nie	Nie	Nie	Nie	-2	Tak	Nie, nie palę	Nie	Nie	Nie
Tak	Tak	Tak	Tak	9	Tak	Nie	Nie	Nie	Nie	Tak	Tak	Antykoncepcję hormonalną (np. pigułki, krążek dopochwowy, hormonalna wkładka wewnątrzmaciczna lub podobne)	Nie	Nie, nie palę	Nie	Tak	Tak
Tak	Tak	Tak	Tak	7	Tak	Nie	Tak	Nie	Nie	Tak	Nie	-2	Nie jest to konieczne. Nie mam partnera i jestem abstynentką seksualną	Nie, nie palę	Nie	Tak	Tak
Tak	Tak	Tak	Nie	4	Nie jestem pewna	Nie	Tak	Nie	Nie	Nie	Tak	Antykoncepcję hormonalną (np. pigułki, krążek dopochwowy, hormonalna wkładka wewnątrzmaciczna lub podobne)	Nie	Nie, nie palę	Nie	Nie	Nie
Tak	Tak	Tak	Nie	10	Tak	Nie	Tak	Nie	Nie	Nie	Nie	-2	Nie	Nie, nie palę	Nie	Nie	Nie
Tak	Tak	Tak	Nie	9	Tak	Nie	Tak	Nie	Nie	Nie	Nie	-2	Nie jest to konieczne. Nie mam partnera i jestem abstynentką seksualną	Nie, nie palę	Nie	Nie	Nie
Tak	Tak	Tak	Tak	10	Tak	Nie	Tak	Nie	Nie	Nie	Nie	-2	Tak	Nie, nie palę	Nie	Nie	Nie
Tak	Tak	Tak	Tak	10	Tak	Nie	Tak	Nie	Nie	Tak	Nie	-2	Tak	Nie, nie palę	Nie	Tak	Tak
Tak	Tak	Tak	Tak	8	Nie jestem pewna	Nie	Tak	Nie	Nie	Tak	Nie	-2	Nie	Nie, nie palę	Nie	Nie	Nie
Tak	Nie jestem pewna	Tak	Tak	6	Tak	Nie	Nie	Nie	Nie	Nie	Nie	-2	Nie jest to konieczne. Nie mam partnera i jestem abstynentką seksualną	Tak	Nie	Nie	Tak
Tak	Tak	Tak	Tak	9	Tak	Nie	Tak	Nie	Nie	Nie	Nie	-2	Tak	Nie, tylko sporadycznie (mniej niż 1x dziennie)	Nie	Tak	Tak
Tak	Tak	Tak	Tak	7	Tak	Tak, tylko PMS	Tak	Nie	Tak	Nie	Nie	-2	Nie	Nie, nie palę	Nie	Tak	Tak
Tak	Nie jestem pewna	Tak	Tak	10	Tak	Nie	Tak	Nie	Nie	Tak	Nie	-2	Nie	Nie, nie palę	Nie	Nie	Nie
Tak	Tak	Tak	Tak	10	Nie jestem pewna	Tak, tylko PMS	Tak	Nie	Nie	Tak	Nie	-2	Tak	Nie, nie palę	Nie	Tak	Tak
Tak	Tak	Tak	Tak	9	Nie jestem pewna	Nie	Tak	Nie	Nie	Nie	Nie	-2	Nie jest to konieczne. Nie mam partnera i jestem abstynentką seksualną	Nie, nie palę	Nie	Tak	Tak
Tak	Tak	Tak	Nie	8	Tak	Nie	Tak	Nie	Nie	Nie	Nie	-2	Nie jest to konieczne. Nie mam partnera i jestem abstynentką seksualną	Tak	Nie	Nie	Nie
Tak	Tak	Tak	Tak	8	Tak	Nie	Tak	Nie	Tak	Nie	Nie	-2	Tak	Nie, tylko sporadycznie (mniej niż 1x dziennie)	Nie	Tak	Tak
Tak	Tak	Tak	Nie	9	Nie	Nie	Tak	Nie	Nie	Nie	Nie	-2	Nie jest to konieczne. Nie mam partnera i jestem abstynentką seksualną	Nie, nie palę	Nie	Tak	Tak
Tak	Tak	Tak	Tak	10	Tak	Nie jestem pewna	Tak	Nie jestem pewna	Nie	Nie	Tak	Prezerwatywa, diafragma	-2	Nie, nie palę	Nie	Tak	Tak
Tak	Tak	Tak	Tak	8	Tak	Nie	Tak	Nie jestem pewna	Nie	Nie	Nie	-2	Nie	Nie, nie palę	Nie	Tak	Tak
Tak	Tak	Tak	Tak	10	Tak	Nie	Tak	Nie	Nie	Tak	Tak	Antykoncepcję hormonalną (np. pigułki, krążek dopochwowy, hormonalna wkładka wewnątrzmaciczna lub podobne)	Tak	Nie, nie palę	Nie	Tak	Tak
Tak	Tak	Tak	Nie	8	Nie	Nie	Tak	Nie	Nie	Nie	Nie	-2	Tak	Nie, nie palę	Nie	Tak	Tak
Tak	Tak	Nie	Nie	4	Tak	Nie	Nie	Nie jestem pewna	Nie	Tak	Nie	-2	Nie jest to konieczne. Nie mam partnera i jestem abstynentką seksualną	Nie, nie palę	Nie	Nie	Nie
Tak	Tak	Tak	Tak	10	Tak	Nie	Tak	Nie	Nie	Nie	Nie	-2	Tak	Tak	Nie	Tak	Tak
Tak	Nie jestem pewna	Tak	Tak	10	Tak	Nie	Tak	Nie	Nie	Nie	Nie	-2	Nie jest to konieczne. Nie mam partnera i jestem abstynentką seksualną	Nie, tylko sporadycznie (mniej niż 1x dziennie)	Nie	Tak	Nie
Tak	Tak	Tak	Tak	9	Nie	Nie	Tak	Nie	Nie	Nie	Nie	-2	Tak	Nie, nie palę	Nie	Nie	Nie
Tak	Tak	Tak	Tak	10	Tak	Nie	Tak	Nie	Nie	Nie	Nie	-2	Nie	Tak	Nie	Tak	Tak
Tak	Tak	Tak	Tak	10	Tak	Tak, tylko PMS	Tak	Nie	Nie	Tak	Nie	-2	Tak	Nie, tylko sporadycznie (mniej niż 1x dziennie)	Nie	Tak	Tak
Tak	Nie jestem pewna	Tak	Tak	10	Tak	Nie	Tak	Nie	Nie jestem pewna	Tak	Tak	Antykoncepcję hormonalną (np. pigułki, krążek dopochwowy, hormonalna wkładka wewnątrzmaciczna lub podobne)	Nie jest to konieczne. Nie mam partnera i jestem abstynentką seksualną	Tak	Nie	Nie	Tak
Tak	Tak	Tak	Tak	8	Tak	Nie	Tak	Nie	Nie	Tak	Nie	-2	Tak	Tak	Nie	Tak	Tak
Tak	Tak	Tak	Tak	10	Nie	Nie jestem pewna	Tak	Nie	Nie	Nie	Nie	-2	Nie jest to konieczne. Nie mam partnera i jestem abstynentką seksualną	Nie, nie palę	Nie	Nie	Nie
Nie	Tak	Tak	Nie	9	Tak	Nie jestem pewna	Tak	Nie	Nie	Nie	Nie	-2	Nie jest to konieczne. Nie mam partnera i jestem abstynentką seksualną	Nie, nie palę	Nie	Nie	Tak
Tak	Nie jestem pewna	Tak	Tak	8	Tak	Nie	Tak	Nie	Nie	Tak	Nie	-2	Tak	Nie, nie palę	Nie	Tak	Tak
Tak	Tak	Tak	Tak	10	Tak	Nie jestem pewna	Tak	Tak	Tak	Nie	Nie	-2	Nie jest to konieczne. Nie mam partnera i jestem abstynentką seksualną	Tak	Nie	Tak	Tak
Tak	Tak	Tak	Tak	9	Tak	Nie jestem pewna	Tak	Tak	Nie	Tak	Nie	-2	Nie	Tak	Nie	Nie	Tak
Tak	Tak	Tak	Tak	9	Nie jestem pewna	Nie	Tak	Tak	Nie	Nie	Tak	Antykoncepcję hormonalną (np. pigułki, krążek dopochwowy, hormonalna wkładka wewnątrzmaciczna lub podobne)	Nie jest to konieczne. Nie mam partnera i jestem abstynentką seksualną	Nie, nie palę	Nie	Tak	Tak
Tak	Tak	Tak	Tak	10	Tak	Tak, tylko PMS	Tak	Nie	Tak	Nie	Nie	-2	Nie jest to konieczne. Nie mam partnera i jestem abstynentką seksualną	Nie, nie palę	Nie	Tak	Tak
Tak	Nie jestem pewna	Tak	Tak	6	Tak	Nie	Tak	Nie	Nie	Nie	Nie	-2	Nie jest to konieczne. Nie mam partnera i jestem abstynentką seksualną	Nie, nie palę	Nie	Tak	Tak
Tak	Tak	Tak	Tak	10	Tak	Nie	Tak	Nie	Nie	Nie	Nie	-2	Tak	Nie, nie palę	Nie	Tak	Tak
Tak	Tak	Tak	Tak	7	Tak	Nie	Tak	Nie	Nie	Nie	Nie	-2	Nie jest to konieczne. Nie mam partnera i jestem abstynentką seksualną	Nie, nie palę	Nie	Tak	Tak
Tak	Tak	Tak	Tak	10	Tak	Nie	Tak	Tak	Tak	Nie	Nie	-2	Nie	Tak	Nie	Tak	Tak
Tak	Tak	Tak	Tak	8	Nie	Nie	Tak	Nie	Nie	Nie	Nie	-2	Tak	Tak	Nie	Tak	Tak
Tak	Tak	Tak	Tak	9	Nie	Nie	Tak	Nie	Nie	Nie	Tak	Prezerwatywa, diafragma	-2	Nie, tylko sporadycznie (mniej niż 1x dziennie)	Nie	Tak	Tak
Tak	Tak	Tak	Tak	10	Tak	Nie	Tak	Nie jestem pewna	Nie	Nie	Tak	Antykoncepcję hormonalną (np. pigułki, krążek dopochwowy, hormonalna wkładka wewnątrzmaciczna lub podobne)	Nie	Tak	Nie	Nie	Nie
Nie	Nie jestem pewna	Tak	Nie	10	Tak	Nie	Tak	Nie	Nie	Nie	Tak	Inne metody	-2	Nie, nie palę	Nie	Nie	Nie
Tak	Tak	Tak	Tak	9	Tak	Nie	Tak	Nie	Nie	Nie	Nie	-2	Tak	Tak	Nie	Tak	Nie
Tak	Tak	Tak	Tak	10	Tak	Nie	Tak	Nie	Nie	Nie	Nie	-2	Tak	Nie, tylko sporadycznie (mniej niż 1x dziennie)	Nie	Tak	Tak
Tak	Tak	Tak	Tak	9	Tak	Nie	Tak	Nie	Nie	Nie	Nie	-2	Nie	Nie, nie palę	Nie	Nie	Nie
Tak	Tak	Nie	Tak	10	Nie	Nie	Tak	Nie	Nie	Tak	Tak	Antykoncepcję hormonalną (np. pigułki, krążek dopochwowy, hormonalna wkładka wewnątrzmaciczna lub podobne)	Tak	Nie, nie palę	Nie	Nie	Tak
Tak	Tak	Tak	Tak	9	Tak	Nie	Tak	Nie	Nie	Nie	Nie	-2	Nie jest to konieczne. Nie mam partnera i jestem abstynentką seksualną	Nie, nie palę	Nie	Nie	Nie
Tak	Tak	Tak	Tak	9	Tak	Nie jestem pewna	Tak	Nie	Nie	Nie	Nie	-2	Nie jest to konieczne. Nie mam partnera i jestem abstynentką seksualną	Nie, nie palę	Nie	Tak	Tak
Tak	Tak	Tak	Nie	7	Tak	Nie	Tak	Nie	Nie	Nie	Nie	-2	Nie jest to konieczne. Nie mam partnera i jestem abstynentką seksualną	Nie, nie palę	Nie	Tak	Nie
Tak	Nie jestem pewna	Nie	Nie	4	Tak	Nie	Tak	Nie jestem pewna	Tak	Tak	Tak	Prezerwatywa, diafragma	-2	Nie, nie palę	Nie	Tak	Tak
Tak	Tak	Tak	Tak	10	Tak	Nie jestem pewna	Tak	Tak	Tak	Nie	Tak	Antykoncepcję hormonalną (np. pigułki, krążek dopochwowy, hormonalna wkładka wewnątrzmaciczna lub podobne)	Tak	Nie, nie palę	Nie	Tak	Tak
Tak	Tak	Tak	Tak	9	Tak	Nie	Tak	Nie jestem pewna	Nie	Nie	Tak	Prezerwatywa, diafragma	-2	Nie, tylko sporadycznie (mniej niż 1x dziennie)	Nie	Tak	Tak
Nie	Tak	Tak	Tak	9	Nie jestem pewna	Nie	Nie	Nie	Nie	Nie	Nie	-2	Nie	Nie, nie palę	Nie	Tak	Tak
Tak	Nie	Tak	Nie	9	Nie	Nie	Tak	Nie	Nie	Nie	Nie	-2	Nie	Nie, tylko sporadycznie (mniej niż 1x dziennie)	Nie	Tak	Tak
Tak	Tak	Nie	Tak	10	Tak	Nie jestem pewna	Tak	Tak	Tak	Tak	Nie	-2	Nie	Nie, nie palę	Nie	Tak	Tak
Tak	Tak	Tak	Tak	7	Nie jestem pewna	Nie jestem pewna	Tak	Tak	Nie	Nie	Nie	-2	Nie	Nie, nie palę	Nie	-1	-2
Tak	Tak	Tak	Tak	8	Tak	Nie	Tak	Nie jestem pewna	Tak	Nie	Nie	-2	Nie	Nie, nie palę	Nie	Tak	Tak
Tak	Tak	Tak	Nie	10	Nie	Nie	Tak	Nie	Nie	Nie	Nie	-2	Nie	Tak	Nie	Tak	Tak
Tak	Tak	Tak	Tak	10	Nie	Nie jestem pewna	Tak	Nie	Nie	Tak	Nie	-2	Nie	Nie, nie palę	Nie	Nie	Nie
Nie	Nie	Nie	Nie	2	Nie	Nie	Nie	Nie	Nie	Tak	Nie	-2	Nie	Nie, nie palę	Nie	Nie	Tak
Tak	Tak	Tak	Tak	9	Tak	Nie	Tak	Nie jestem pewna	Nie	Tak	Nie	-2	Nie jest to konieczne. Nie mam partnera i jestem abstynentką seksualną	Nie, nie palę	Nie	Tak	Tak
Tak	Tak	Tak	Nie	7	Tak	Nie jestem pewna	Tak	Nie jestem pewna	Nie	Nie	Nie	-2	Nie jest to konieczne. Nie mam partnera i jestem abstynentką seksualną	Nie, tylko sporadycznie (mniej niż 1x dziennie)	Nie	Tak	Tak
Tak	Tak	Tak	Nie	8	Tak	Nie	Tak	Nie	Nie	Tak	Nie	-2	Tak	Tak	Nie	Tak	Tak
Tak	Nie	Tak	Tak	10	Tak	Nie	Tak	Nie	Nie	Nie	Nie	-2	Nie	Nie, tylko sporadycznie (mniej niż 1x dziennie)	Nie	Tak	Tak
Tak	Tak	Tak	Tak	8	Nie	Nie	Tak	Nie	Nie	Nie	Nie	-2	Nie	Nie, nie palę	Nie	Nie	Nie
Tak	Nie jestem pewna	Tak	Tak	8	Nie	Nie jestem pewna	Tak	Nie	Nie	Tak	Nie	-2	Nie	Nie, tylko sporadycznie (mniej niż 1x dziennie)	Nie	Nie	Tak
Tak	Tak	Tak	Tak	8	Tak	Nie	Tak	Nie jestem pewna	Nie	Nie	Nie	-2	Nie jest to konieczne. Nie mam partnera i jestem abstynentką seksualną	Nie, nie palę	Nie	Nie	Nie
Tak	Tak	Tak	Tak	5	Tak	Nie	Tak	Nie	Nie	Tak	Nie	-2	Nie	Nie, nie palę	Nie	Nie	Nie
-1	-2	-2	-2	-2	-2	-2	-2	-2	-2	-2	-2	-2	-2	-2	-2	-2	-2
Nie	Nie	-1	-2	-2	-2	-2	-2	-2	-2	-2	-2	-2	-2	-2	-2	-2	-2
Tak	Tak	Tak	Tak	7	Tak	Nie	Tak	Nie jestem pewna	Nie	Nie	Nie	-2	Nie	Nie, nie palę	Nie	Nie	Tak
Tak	Tak	Tak	Nie	7	Nie	Nie	Tak	Nie	Tak	Nie	Nie	-2	Nie	Nie, nie palę	Nie	Nie	Tak
Tak	Tak	Tak	Tak	9	Tak	Nie	Tak	Nie	Nie	Tak	Tak	Prezerwatywa, diafragma	-2	Nie, nie palę	Nie	Nie	Nie
Tak	Tak	Tak	Tak	6	Tak	Nie	Tak	Nie	Nie	Nie	Nie	-2	Tak	Tak	Nie	Tak	Nie
Tak	Nie jestem pewna	Tak	Tak	6	Tak	Nie	Tak	Nie	Nie	Nie	Tak	Antykoncepcję hormonalną (np. pigułki, krążek dopochwowy, hormonalna wkładka wewnątrzmaciczna lub podobne)	Tak	Nie, nie palę	Nie	Tak	Tak
Tak	Tak	Tak	Nie	8	Tak	Nie	Tak	Tak	Nie	Nie	Tak	Antykoncepcję hormonalną (np. pigułki, krążek dopochwowy, hormonalna wkładka wewnątrzmaciczna lub podobne)	Tak	Nie, nie palę	Nie	Tak	Tak
Tak	Tak	Tak	Nie	8	Tak	Nie jestem pewna	Tak	Nie jestem pewna	Nie	Nie	Nie	-2	Nie	Nie, nie palę	Nie	Nie	Nie
Tak	Tak	Tak	Tak	8	Tak	Nie	Tak	Nie	Nie	Nie	Tak	Prezerwatywa, diafragma	-2	Tak	Nie	Tak	Tak
Tak	Tak	Tak	Tak	8	Tak	Nie	Tak	Nie	Nie	Tak	Nie	-2	Nie	Tak	Nie	Tak	Tak
Tak	Nie jestem pewna	Tak	Tak	9	Tak	Nie jestem pewna	Tak	Nie	Nie	Nie	Nie	-2	Tak	Tak	Nie	Nie	Nie
Tak	Tak	Tak	Tak	7	Nie jestem pewna	Nie	Tak	Nie	Nie	Nie	Nie	-2	Nie	Tak	Nie	Nie	Tak
Tak	Tak	Tak	Tak	9	Tak	Nie	Tak	Nie	Tak	Nie	Nie	-2	Tak	Nie, nie palę	Nie	Tak	Tak
Tak	Tak	Tak	Tak	8	Nie	Nie	Tak	Nie	Nie	Tak	Nie	-2	Nie	Nie, nie palę	Nie	Tak	Tak
Tak	Tak	Tak	Tak	7	Nie	Nie	Tak	Tak	Nie	Nie	Nie	-2	Tak	Tak	Nie	Tak	Tak
Tak	Tak	Tak	Tak	8	Tak	Tak, PMS i dysmenorrhoea	Tak	Nie	Nie	Nie	Nie	-2	Tak	Nie, nie palę	Nie	Tak	Tak
Tak	Tak	Tak	Tak	9	Nie	Nie	Tak	Nie	Nie	Tak	Nie	-2	Tak	Nie, nie palę	Nie	Tak	Tak
Tak	Tak	Tak	Tak	10	Tak	Tak, tylko PMS	Tak	Tak	Nie	Tak	Tak	Antykoncepcję hormonalną (np. pigułki, krążek dopochwowy, hormonalna wkładka wewnątrzmaciczna lub podobne)	Tak	Nie, nie palę	Nie	Tak	Tak
Tak	Tak	Tak	Tak	8	Tak	Tak, tylko PMS	Tak	Tak	Nie	Nie	Nie	-2	Tak	Nie, tylko sporadycznie (mniej niż 1x dziennie)	Nie	Tak	Tak
Nie	Tak	Tak	Tak	8	Nie	Nie	Tak	Nie	Nie	Tak	Tak	Prezerwatywa, diafragma	-2	Nie, nie palę	Nie	Tak	Nie
Tak	Nie jestem pewna	Nie	Nie	3	Tak	Nie	Nie	Nie	Nie	Tak	Nie	-2	Tak	Tak	Nie	Tak	Nie
Tak	Tak	Tak	Nie	8	Tak	Nie	Tak	Nie	Nie	Nie	Nie	-2	Nie	Nie, nie palę	Nie	Nie	Nie
Tak	Tak	Tak	Tak	10	Tak	Nie jestem pewna	Tak	Nie jestem pewna	Nie	Nie	Nie	-2	Nie jest to konieczne. Nie mam partnera i jestem abstynentką seksualną	Nie, nie palę	Nie	Nie	Nie
Tak	Nie jestem pewna	Tak	Tak	8	Tak	Nie jestem pewna	Tak	Nie	Nie	Nie	Nie	-2	Nie jest to konieczne. Nie mam partnera i jestem abstynentką seksualną	Nie, nie palę	Nie	Tak	Tak
Tak	Tak	Tak	Nie	8	Tak	Nie	Tak	Nie	Nie	Nie	Nie	-2	Nie jest to konieczne. Nie mam partnera i jestem abstynentką seksualną	Nie, nie palę	Nie	Nie	Nie
Tak	Tak	Tak	Tak	10	Tak	Nie	Tak	Nie	Nie	Nie	Nie	-2	Tak	Nie, nie palę	Nie	Tak	Nie
Tak	Nie jestem pewna	Tak	Tak	9	Nie	Nie	Tak	Nie	Nie	Nie	Nie	-2	Nie	Tak	Nie	Tak	Tak
-1	-2	-2	-2	-2	-2	-2	-2	-2	-2	-2	-2	-2	-2	-2	-2	-2	-2
Tak	Tak	Nie	Tak	6	Tak	Nie jestem pewna	Tak	Nie	Nie	Nie	Nie	-2	Nie	Nie, nie palę	Nie	Nie	Nie
Tak	Tak	Tak	Tak	10	Tak	Nie	Tak	Nie	Nie	Nie	Nie	-2	Nie jest to konieczne. Nie mam partnera i jestem abstynentką seksualną	Tak	Nie	Tak	Tak
Tak	Tak	Tak	Tak	8	Nie	Tak, tylko PMS	Tak	Tak	Nie	Nie	Nie	-2	Tak	Tak	Nie	Nie	Nie
Tak	Tak	Tak	Tak	8	Tak	Nie	Tak	Nie	Nie	Nie	Nie	-2	Nie jest to konieczne. Nie mam partnera i jestem abstynentką seksualną	Nie, nie palę	Nie	Tak	Nie
Tak	Tak	Nie	Tak	6	Tak	Nie jestem pewna	Tak	Nie	Nie	Nie	Nie	-2	Tak	Nie, tylko sporadycznie (mniej niż 1x dziennie)	Nie	Tak	Tak
Tak	Tak	Tak	Tak	1	Tak	Nie	Nie	Nie	Nie	Nie	Tak	Antykoncepcję hormonalną (np. pigułki, krążek dopochwowy, hormonalna wkładka wewnątrzmaciczna lub podobne)	Nie	Nie, nie palę	Nie	Nie	Nie
Tak	Tak	Tak	Tak	10	Tak	Tak, tylko PMS	Nie	Nie	Nie	Nie	Nie	-2	Nie jest to konieczne. Nie mam partnera i jestem abstynentką seksualną	Nie, nie palę	Nie	Tak	Tak
Tak	Tak	Tak	Nie	2	Tak	Nie jestem pewna	Tak	Nie	Tak	Nie	Tak	Antykoncepcję hormonalną (np. pigułki, krążek dopochwowy, hormonalna wkładka wewnątrzmaciczna lub podobne)	Nie	Nie, nie palę	Nie	Tak	Tak
Tak	Tak	Tak	Tak	10	Tak	Nie	Tak	Nie	Nie	Nie	Nie	-2	Nie	Tak	Nie	Nie	Nie
Nie	Nie jestem pewna	Tak	Tak	7	Tak	Tak, tylko PMS	Tak	Nie	Nie	Nie	Nie	-2	Nie jest to konieczne. Nie mam partnera i jestem abstynentką seksualną	Nie, nie palę	Nie	Nie	Nie
Tak	Tak	Tak	Tak	7	Tak	Nie	Tak	Nie	Nie jestem pewna	Nie	Nie	-2	Tak	Nie, nie palę	Nie	Tak	Nie
Tak	Tak	Tak	Tak	7	Nie jestem pewna	-1	-2	-2	-2	-2	-2	-2	-2	-2	-2	-2	-2
Nie	Nie jestem pewna	Tak	Nie	9	Nie	Nie	Tak	Nie	Nie	Nie	Nie	-2	Nie jest to konieczne. Nie mam partnera i jestem abstynentką seksualną	Nie, nie palę	Tak	Tak	Nie
Tak	Tak	Tak	Nie	10	Tak	Tak, tylko dysmenorrhoea	Tak	Nie jestem pewna	Nie	Nie	Nie	-2	Nie jest to konieczne. Nie mam partnera i jestem abstynentką seksualną	Nie, nie palę	Nie	Tak	Tak
Tak	Tak	Tak	Tak	8	Tak	Nie	Tak	Tak	Nie	Nie	Nie	-2	Tak	Nie, nie palę	Nie	Tak	Tak
Tak	Nie jestem pewna	Tak	Tak	7	Nie jestem pewna	Nie	Tak	Nie	Nie	Nie	Nie	-2	Nie jest to konieczne. Nie mam partnera i jestem abstynentką seksualną	Nie, tylko sporadycznie (mniej niż 1x dziennie)	Nie	Nie	Tak
Tak	Tak	Tak	Nie	6	Nie	Nie	Tak	Nie	Nie	Tak	Nie	-2	Nie	Nie, nie palę	Nie	Nie	Nie
Tak	Tak	Tak	Nie	10	Tak	Nie	Tak	Nie	Nie	Nie	Nie	-2	Nie jest to konieczne. Nie mam partnera i jestem abstynentką seksualną	Nie, tylko sporadycznie (mniej niż 1x dziennie)	Nie	Tak	Nie
Tak	Tak	Tak	Tak	9	Nie jestem pewna	Nie	Tak	Nie	Tak	Nie	Nie	-2	Nie	Tak	Nie	Tak	Tak
Tak	Tak	Tak	Tak	9	Tak	Nie jestem pewna	Tak	Nie	Nie	Nie	Nie	-2	Nie jest to konieczne. Nie mam partnera i jestem abstynentką seksualną	Nie, nie palę	Nie	Nie	Nie
Tak	Tak	Tak	Tak	8	Nie jestem pewna	Nie	Tak	Nie	Nie	Nie	Nie	-2	Nie jest to konieczne. Nie mam partnera i jestem abstynentką seksualną	Nie, nie palę	Nie	Nie	Nie
Tak	Nie jestem pewna	Tak	Nie	8	Tak	Nie	Tak	Nie	Nie	Nie	Nie	-2	Nie jest to konieczne. Nie mam partnera i jestem abstynentką seksualną	Nie, tylko sporadycznie (mniej niż 1x dziennie)	Nie	Tak	Nie
Tak	Tak	Tak	Nie	5	Tak	Nie	Tak	Nie	Nie	Tak	Nie	-2	Nie	Nie, nie palę	Nie	Nie	Nie
Nie	Nie	Tak	Tak	8	Tak	Nie	Tak	Nie	Nie	Nie	Nie	-2	Nie jest to konieczne. Nie mam partnera i jestem abstynentką seksualną	Nie, nie palę	Nie	Tak	Nie
Tak	Tak	Tak	Tak	9	Tak	Nie	Tak	Nie	Nie	Nie	Nie	-2	Tak	Nie, nie palę	Nie	Tak	Tak
Tak	Tak	Tak	Tak	7	Tak	Nie	Tak	Nie	Tak	Nie	Nie	-2	Nie	Nie, nie palę	Nie	Nie	Tak
Tak	Tak	Tak	Tak	9	Tak	Nie	Tak	Nie	Nie	Tak	Nie	-2	Nie jest to konieczne. Nie mam partnera i jestem abstynentką seksualną	Tak	Nie	Tak	Tak
Tak	Tak	Tak	Tak	9	Nie jestem pewna	Nie	Tak	Nie	Nie	Nie	Nie	-2	Tak	Nie, nie palę	Nie	Tak	Tak
Tak	Tak	Nie	Tak	5	Tak	Nie	Nie	Nie	Nie	Tak	Nie	-2	Nie	Nie, nie palę	Nie	Nie	Nie
Tak	Nie jestem pewna	Tak	Tak	9	Tak	Nie	Tak	Nie	Nie	Tak	Nie	-2	Nie jest to konieczne. Nie mam partnera i jestem abstynentką seksualną	Nie, nie palę	Nie	Nie	Tak
Tak	Tak	Tak	Tak	9	Tak	Nie	Tak	Nie jestem pewna	Nie	Nie	Nie	-2	Tak	Nie, nie palę	Nie	Tak	Tak
Tak	Tak	Tak	Tak	10	Tak	Nie	Tak	Nie	Nie	Nie	Nie	-2	Nie jest to konieczne. Nie mam partnera i jestem abstynentką seksualną	Tak	Nie	Tak	Tak
Tak	Nie jestem pewna	Tak	Tak	10	Tak	Tak, tylko PMS	Tak	Tak	Nie	Nie	Nie	-2	Tak	Nie, nie palę	Nie	Tak	Nie
Nie	Tak	Tak	Tak	7	Nie	Nie	Nie	Nie	Nie	Nie	Nie	-2	Nie jest to konieczne. Nie mam partnera i jestem abstynentką seksualną	Nie, nie palę	Nie	Nie	Nie
Tak	Tak	Tak	Tak	8	Tak	Nie	Tak	Nie	Nie	Nie	Nie	-2	Tak	Nie, tylko sporadycznie (mniej niż 1x dziennie)	Nie	Tak	Tak
Tak	Tak	Nie	Nie	8	Nie	Nie jestem pewna	Tak	Nie jestem pewna	Nie	Nie	Nie	-2	Nie	Nie, nie palę	Nie	Tak	Nie
Nie	Nie jestem pewna	Tak	Tak	9	Nie jestem pewna	Nie	Tak	Nie	Nie	Nie	Nie	-2	Nie jest to konieczne. Nie mam partnera i jestem abstynentką seksualną	Nie, nie palę	Nie	Tak	Tak
Tak	Tak	Tak	Tak	3	Tak	Nie	Nie	Nie	Nie	Nie	Nie	-2	Tak	Tak	Nie	Tak	Nie
Tak	Tak	Tak	Nie	8	Tak	Nie	Tak	Nie	Nie	Nie	Nie	-2	Nie jest to konieczne. Nie mam partnera i jestem abstynentką seksualną	Nie, nie palę	Nie	Nie	Nie
Tak	Tak	Tak	Tak	6	Nie	Tak, tylko PMS	Nie	Nie	Nie	Nie	Nie	-2	Tak	Tak	Nie	Tak	Tak
Tak	Tak	Tak	Nie	10	Tak	Nie	Tak	Nie	Nie	Tak	Nie	-2	Nie jest to konieczne. Nie mam partnera i jestem abstynentką seksualną	Tak	Nie	Nie	Nie
Tak	Tak	Tak	Tak	8	Tak	Nie	Tak	Nie	Nie	Nie	Nie	-2	Tak	Nie, nie palę	Nie	Tak	Tak
Nie	Tak	Tak	Nie	10	Nie jestem pewna	Nie jestem pewna	Tak	Nie jestem pewna	Nie	Nie	Nie	-2	Nie jest to konieczne. Nie mam partnera i jestem abstynentką seksualną	Nie, nie palę	Nie	Tak	Tak
Nie	Tak	Tak	Nie	7	Nie jestem pewna	Nie	Tak	Nie	Nie	Nie	Tak	Prezerwatywa, diafragma	-2	Nie, tylko sporadycznie (mniej niż 1x dziennie)	Nie	Nie	Nie
Nie	Nie jestem pewna	Tak	Tak	7	Nie	Nie	Tak	Nie	Nie	Nie	Nie	-2	Nie jest to konieczne. Nie mam partnera i jestem abstynentką seksualną	Nie, nie palę	Nie	Tak	Tak
Tak	Tak	Tak	Nie	8	Nie	Nie	Nie	Nie	Nie	Tak	Nie	-2	Tak	Nie, nie palę	Nie	Tak	Nie
Tak	Tak	Tak	Tak	8	Tak	Nie	Tak	Nie	Nie	Nie	Nie	-2	Nie	Nie, nie palę	Nie	Tak	Tak
Tak	Tak	Tak	Tak	7	Tak	Nie jestem pewna	Tak	Nie jestem pewna	Nie	Nie	Tak	Antykoncepcję hormonalną (np. pigułki, krążek dopochwowy, hormonalna wkładka wewnątrzmaciczna lub podobne)	Tak	Nie, nie palę	Nie	Tak	Nie
Tak	Tak	Nie	Tak	8	Tak	Nie	Tak	Nie	Nie	Nie	Tak	Antykoncepcję hormonalną (np. pigułki, krążek dopochwowy, hormonalna wkładka wewnątrzmaciczna lub podobne)	Tak	Nie, nie palę	Nie	Tak	Nie
Nie	Nie jestem pewna	Tak	Nie	7	Nie	Nie	Tak	-1	-2	-2	-2	-2	-2	-2	-2	-2	-2
Tak	Tak	Tak	Tak	7	Nie jestem pewna	Nie	Tak	Nie	Nie	Nie	Nie	-2	Tak	Nie, nie palę	Nie	Tak	Tak
Tak	Tak	Tak	Tak	10	Tak	Nie	Tak	Tak	Nie	Tak	Nie	-2	Tak	Nie, tylko sporadycznie (mniej niż 1x dziennie)	Nie	Tak	Tak
Tak	Tak	Tak	Tak	9	Tak	Nie jestem pewna	Tak	Nie	Nie	Nie	Nie	-2	Nie jest to konieczne. Nie mam partnera i jestem abstynentką seksualną	Nie, nie palę	Nie	Nie	Nie
Tak	Tak	Tak	Tak	9	Nie jestem pewna	Nie	Tak	Nie	Nie	Tak	Nie	-2	Nie	Nie, nie palę	Nie	Nie	Nie
Tak	Tak	Tak	Tak	9	Nie	Nie	Tak	Nie	Nie jestem pewna	Tak	Tak	Prezerwatywa, diafragma	-2	Nie, nie palę	Nie	Tak	Nie
Tak	Nie jestem pewna	Tak	Tak	7	Tak	Nie	Nie	Nie	Nie	Nie	Tak	Prezerwatywa, diafragma	-2	Nie, nie palę	Nie	Tak	Nie
Nie	Tak	Tak	Nie	8	Tak	Nie	Tak	Nie	Nie	Nie	Tak	Prezerwatywa, diafragma	-2	Tak	Nie	Nie	Nie
Tak	Tak	Tak	Tak	10	Tak	Tak, tylko PMS	Tak	Nie	Nie	Nie	Nie	-2	Nie	Nie, nie palę	Nie	Nie	Nie
Tak	Tak	Tak	Nie	9	Nie	Nie	Tak	Nie	Nie	Tak	Nie	-2	Nie	Nie, tylko sporadycznie (mniej niż 1x dziennie)	Nie	Tak	Nie
Tak	Nie	Tak	Nie	10	Tak	Nie	Tak	Nie	Tak	Tak	Nie	-2	Tak	Tak	Nie	Tak	Nie
Tak	Tak	Tak	Tak	7	Tak	Nie	Nie	Nie	Nie	Nie	Nie	-2	Nie jest to konieczne. Nie mam partnera i jestem abstynentką seksualną	Nie, nie palę	Nie	Nie	Nie
Nie	Nie	Nie	Nie	5	Tak	Nie	Nie	Nie	Nie	Nie	Nie	-2	Nie	Nie, nie palę	Nie	Nie	Nie
Tak	Nie jestem pewna	Tak	Tak	10	Tak	Nie jestem pewna	Tak	Tak	Nie	Nie	Nie	-2	Nie	Nie, nie palę	Nie	Nie	Nie
Tak	Tak	Tak	Tak	9	Tak	Nie jestem pewna	Tak	Nie jestem pewna	Nie	Nie	Nie	-2	Nie	Tak	Nie	Nie	Nie
Tak	Tak	Tak	Tak	3	Nie jestem pewna	Nie	Nie	Nie	Nie	Tak	Nie	-2	Tak	Nie, nie palę	Nie	Tak	Tak
Tak	Tak	Tak	Tak	7	Tak	Nie jestem pewna	Tak	Nie	Nie	Nie	Nie	-2	Nie jest to konieczne. Nie mam partnera i jestem abstynentką seksualną	Nie, nie palę	Nie	Nie	Nie
Tak	Tak	Tak	Tak	10	Tak	Tak, tylko dysmenorrhoea	Tak	Nie	Nie	Nie	Nie	-2	Nie jest to konieczne. Nie mam partnera i jestem abstynentką seksualną	Nie, tylko sporadycznie (mniej niż 1x dziennie)	Nie	Tak	Tak
Tak	Tak	Nie	Tak	3	Tak	Nie	Nie	Nie	Nie	Nie	Tak	Antykoncepcję hormonalną (np. pigułki, krążek dopochwowy, hormonalna wkładka wewnątrzmaciczna lub podobne)	Nie	Nie, nie palę	Nie	Nie	Nie
Tak	Tak	Tak	Tak	10	Tak	Nie jestem pewna	Tak	Nie	Nie	Nie	Nie	-2	Nie	Nie, nie palę	Nie	Tak	Tak
Tak	Tak	Tak	Tak	10	Tak	Nie jestem pewna	Tak	Nie	Nie	Nie	Nie	-2	Nie	Nie, nie palę	Nie	Nie	Tak
Nie	Nie	Nie	Nie	7	Nie jestem pewna	Nie	Tak	Nie jestem pewna	Nie	Nie	Nie	-2	Nie jest to konieczne. Nie mam partnera i jestem abstynentką seksualną	Nie, nie palę	Nie	Tak	Nie
Tak	Tak	Tak	Tak	10	Tak	Nie jestem pewna	Tak	Nie jestem pewna	Nie	Nie	Nie	-2	Tak	Nie, tylko sporadycznie (mniej niż 1x dziennie)	Nie	Tak	Tak
Nie	Tak	Tak	Nie	7	Nie	Nie	Tak	Nie	Nie	Nie	Nie	-2	Nie jest to konieczne. Nie mam partnera i jestem abstynentką seksualną	Nie, nie palę	Nie	Nie	Nie
Tak	Nie	Tak	Nie	9	Nie	Nie	Tak	Nie	Nie	Nie	Nie	-2	Nie	Nie, nie palę	Nie	Nie	Nie
Nie	Tak	Tak	Tak	10	Tak	Nie	Tak	Nie	Nie	Nie	Nie	-2	Nie jest to konieczne. Nie mam partnera i jestem abstynentką seksualną	Nie, nie palę	Nie	Nie	Nie
Tak	Tak	Tak	Tak	9	Tak	Nie jestem pewna	Tak	Nie	Nie	Tak	Nie	-2	Nie jest to konieczne. Nie mam partnera i jestem abstynentką seksualną	Nie, tylko sporadycznie (mniej niż 1x dziennie)	Nie	Nie	Nie
Tak	Tak	Tak	Tak	7	Tak	Nie	Tak	Nie	Nie	Nie	Nie	-2	Nie jest to konieczne. Nie mam partnera i jestem abstynentką seksualną	Nie, nie palę	Nie	Nie	Nie
Tak	Tak	Tak	Tak	5	Nie	Nie	Nie	Nie	Nie	Nie	Nie	-2	Nie jest to konieczne. Nie mam partnera i jestem abstynentką seksualną	Nie, nie palę	Nie	Tak	Nie
Tak	Tak	Tak	Tak	9	Nie	Nie	Tak	Nie	Nie	Nie	Nie	-2	Nie	Nie, nie palę	Nie	Tak	Nie
Tak	Tak	Tak	Tak	4	Nie	Nie	Tak	Nie	Nie	Nie	Nie	-2	Nie jest to konieczne. Nie mam partnera i jestem abstynentką seksualną	Tak	Nie	Tak	Nie
Tak	Tak	Tak	Nie	3	Tak	Nie	Nie	Nie	Nie	Nie	Nie	-2	Nie	Nie, nie palę	Nie	Tak	Tak
Tak	Tak	Tak	Tak	10	Tak	Nie	Tak	Tak	Nie	Tak	Nie	-2	Nie	Tak	Nie	Tak	Tak
Tak	Tak	Tak	Tak	8	Tak	Nie	Tak	Nie	Nie	Nie	Nie	-2	Nie	Nie, nie palę	Nie	Tak	Tak
Tak	Tak	Tak	Tak	8	Tak	Nie	Tak	Nie	Nie	Nie	Tak	Antykoncepcję hormonalną (np. pigułki, krążek dopochwowy, hormonalna wkładka wewnątrzmaciczna lub podobne)	Nie	Tak	Nie	Nie	Nie
Tak	Tak	Tak	Tak	10	Tak	Nie	Tak	Tak	Nie	Nie	Nie	-2	Nie	Tak	Nie	Nie	Tak
Tak	Tak	Tak	Tak	10	Tak	Nie	Tak	Nie	Nie	Nie	Nie	-2	Nie	Tak	Nie	Tak	Tak
Tak	Tak	Tak	Tak	8	Tak	Nie	Tak	Nie jestem pewna	Nie	Nie	Nie	-2	Nie	Nie, nie palę	Nie	Tak	Tak
Nie	Nie jestem pewna	Tak	Tak	5	Tak	Nie jestem pewna	Tak	Nie jestem pewna	Nie	Nie	Nie	-2	Nie	Nie, nie palę	Nie	Tak	Tak
Tak	Tak	Tak	Tak	5	Nie jestem pewna	Nie	Nie	Nie	Nie	Nie	Tak	Antykoncepcję hormonalną (np. pigułki, krążek dopochwowy, hormonalna wkładka wewnątrzmaciczna lub podobne)	Nie	Nie, nie palę	Nie	Tak	Tak
Tak	Nie jestem pewna	Tak	Nie	10	Nie	Nie	Tak	Nie	Nie	Tak	Nie	-2	Nie	Nie, nie palę	Nie	Tak	Tak
Tak	Nie jestem pewna	Nie	Nie	10	Nie jestem pewna	Nie jestem pewna	Tak	Nie jestem pewna	Nie	Nie	Nie	-2	Nie	Tak	Nie	Nie	Nie
Nie	Nie jestem pewna	Tak	Tak	10	Tak	Nie	Tak	Nie	Nie	Nie	Nie	-2	Tak	Tak	Nie	Nie	Nie
Tak	Tak	Tak	Tak	8	Tak	Nie	Tak	Nie jestem pewna	Tak	Tak	Nie	-2	Nie jest to konieczne. Nie mam partnera i jestem abstynentką seksualną	Nie, nie palę	Nie	Tak	Tak
Nie	Nie jestem pewna	Tak	Nie	7	Nie jestem pewna	Nie jestem pewna	Tak	Nie jestem pewna	Nie	Nie	Nie	-2	Nie jest to konieczne. Nie mam partnera i jestem abstynentką seksualną	Nie, nie palę	Nie	Nie	Nie
Tak	Tak	Tak	Tak	10	Tak	Nie jestem pewna	Tak	Nie jestem pewna	Nie	Nie	Nie	-2	Nie	Tak	Nie	Tak	Nie
Nie	Tak	Tak	Nie	9	Nie jestem pewna	Nie jestem pewna	Tak	Nie	Nie	Nie	Nie	-2	Nie jest to konieczne. Nie mam partnera i jestem abstynentką seksualną	Nie, nie palę	Nie	Nie	Nie
Tak	Tak	Tak	Tak	8	Nie	Nie	Tak	Nie	Nie	Tak	Nie	-2	Tak	Nie, nie palę	Nie	-1	-2
Tak	Tak	Tak	Tak	8	Nie jestem pewna	Nie	Tak	Nie jestem pewna	Nie	Nie	Nie	-2	Tak	Nie, tylko sporadycznie (mniej niż 1x dziennie)	Nie	Nie	Nie
-1	-2	-2	-2	-2	-2	-2	-2	-2	-2	-2	-2	-2	-2	-2	-2	-2	-2
Tak	Tak	Tak	Tak	8	Tak	Nie jestem pewna	Tak	Tak	Nie	Nie	Nie	-2	Nie jest to konieczne. Nie mam partnera i jestem abstynentką seksualną	Nie, nie palę	Nie	Tak	Tak
Tak	Tak	Nie	Tak	10	Tak	Nie	Tak	Nie	Nie	Tak	Nie	-2	Nie	Tak	Tak	Nie	Nie
Tak	Tak	Tak	Tak	6	Nie	Tak, tylko PMS	Tak	Nie	Nie	Nie	Nie	-2	Nie	Nie, nie palę	Nie	Tak	Tak
Nie	Tak	Tak	Tak	8	Tak	Nie	Tak	Nie jestem pewna	Nie	Nie	Nie	-2	Nie	Nie, tylko sporadycznie (mniej niż 1x dziennie)	Nie	Tak	Nie
Tak	Tak	Tak	Tak	5	Nie	Nie	Nie	-1	-2	-2	-2	-2	-2	-2	-2	-2	-2
Tak	Nie jestem pewna	Tak	Tak	9	Nie	Tak, tylko PMS	Nie	Tak	Nie	Nie	Nie	-2	Nie jest to konieczne. Nie mam partnera i jestem abstynentką seksualną	Nie, nie palę	Nie	Tak	Tak
Nie	Nie	Nie	Tak	8	Tak	Nie jestem pewna	Tak	Nie	Nie	Nie	Nie	-2	Nie jest to konieczne. Nie mam partnera i jestem abstynentką seksualną	Nie, nie palę	Nie	Nie	Nie
-1	-2	-2	-2	-2	-2	-2	-2	-2	-2	-2	-2	-2	-2	-2	-2	-2	-2
Tak	Tak	Tak	Nie	9	Nie	Nie jestem pewna	Tak	Nie jestem pewna	Nie	Nie	Nie	-2	Nie jest to konieczne. Nie mam partnera i jestem abstynentką seksualną	Nie, nie palę	Nie	Nie	Nie
Tak	Tak	Tak	Nie	8	Nie	Nie jestem pewna	Tak	Nie jestem pewna	Nie	Nie	Nie	-2	Nie jest to konieczne. Nie mam partnera i jestem abstynentką seksualną	Nie, tylko sporadycznie (mniej niż 1x dziennie)	Nie	Tak	Tak
Nie	Tak	Tak	Tak	10	Tak	Nie	Tak	Nie	Nie	Nie	Nie	-2	Nie jest to konieczne. Nie mam partnera i jestem abstynentką seksualną	Nie, nie palę	Nie	Nie	Nie
Tak	Tak	Nie	Tak	9	Tak	Nie jestem pewna	Tak	Nie	Tak	Nie	Nie	-2	Nie	Tak	Nie	Nie	Nie
Tak	Nie jestem pewna	Tak	Tak	7	Nie	Nie	Tak	Nie	Nie	Nie	Nie	-2	Nie	Nie, tylko sporadycznie (mniej niż 1x dziennie)	Nie	Tak	Tak
Tak	Nie	Tak	Tak	10	Tak	Nie	Tak	Tak	Nie	Nie	Nie	-2	Tak	Nie, tylko sporadycznie (mniej niż 1x dziennie)	Nie	Tak	Tak
Tak	Tak	Tak	Tak	8	Tak	Tak, tylko dysmenorrhoea	Nie	Nie	Nie	Nie	Nie	-2	Nie jest to konieczne. Nie mam partnera i jestem abstynentką seksualną	Nie, nie palę	Nie	Nie	Nie
Nie	Tak	Tak	Tak	8	Nie jestem pewna	Nie	Tak	Nie	Nie	Tak	Nie	-2	Nie	Nie, nie palę	Nie	Nie	Nie
Tak	Tak	Tak	Tak	10	Nie jestem pewna	Nie	Nie	Nie	Nie	Nie	Nie	-2	Tak	Nie, nie palę	Nie	Tak	Nie
Nie	Tak	Tak	Tak	8	Tak	Nie	Tak	Nie jestem pewna	Nie	Tak	Tak	Antykoncepcję hormonalną (np. pigułki, krążek dopochwowy, hormonalna wkładka wewnątrzmaciczna lub podobne)	Tak	Nie, nie palę	Nie	Nie	Nie
Nie	Tak	Nie	Tak	9	Tak	Nie	Tak	Nie	Nie	Tak	Nie	-2	Nie	Tak	Nie	Nie	Nie
Tak	Tak	Tak	Tak	10	Tak	Nie	Tak	Nie	Nie	Tak	Nie	-2	Tak	Nie, nie palę	Nie	Tak	Tak
Tak	Tak	Tak	Tak	8	Nie	Nie	Tak	Nie	Nie	Nie	Tak	Prezerwatywa, diafragma	-2	Nie, nie palę	Nie	Tak	Tak
Nie	Nie jestem pewna	Tak	Nie	10	Tak	Nie jestem pewna	Tak	Nie jestem pewna	Nie	Nie	Nie	-2	Nie jest to konieczne. Nie mam partnera i jestem abstynentką seksualną	Nie, nie palę	Nie	Nie	Nie
Nie	Nie	Tak	Tak	10	Tak	Nie	Tak	Nie	Nie	Nie	Nie	-2	Nie jest to konieczne. Nie mam partnera i jestem abstynentką seksualną	Nie, nie palę	Nie	Nie	Nie
Nie	Nie jestem pewna	Tak	Nie	10	Nie	Nie	Tak	Nie	Nie	Tak	Nie	-2	Nie jest to konieczne. Nie mam partnera i jestem abstynentką seksualną	Nie, nie palę	Nie	Tak	Tak
Tak	Tak	Tak	Tak	8	Nie jestem pewna	Nie jestem pewna	Tak	Nie	Nie	Nie	Nie	-2	Nie jest to konieczne. Nie mam partnera i jestem abstynentką seksualną	Nie, nie palę	Nie	Tak	Nie
Tak	Tak	Tak	Tak	7	Tak	Nie jestem pewna	Tak	Tak	Nie	Nie	Nie	-2	Nie	Nie, nie palę	Nie	Nie	Nie
Nie	Nie jestem pewna	Tak	Tak	9	Tak	Nie	Nie	Nie	Nie	Nie	Nie	-2	Nie jest to konieczne. Nie mam partnera i jestem abstynentką seksualną	Nie, tylko sporadycznie (mniej niż 1x dziennie)	Nie	Nie	Nie
Tak	Tak	Nie	Tak	5	Tak	Nie	Tak	Nie	Nie	Nie	Tak	Prezerwatywa, diafragma	-2	Nie, nie palę	Nie	Nie	Nie
Tak	Tak	Tak	Tak	7	Tak	Nie	Tak	Nie	Nie	Nie	Nie	-2	Nie jest to konieczne. Nie mam partnera i jestem abstynentką seksualną	Tak	Nie	Tak	Tak
Tak	Tak	Tak	Tak	8	Nie jestem pewna	Nie jestem pewna	Tak	Nie	Nie	Tak	Nie	-2	Nie	Nie, nie palę	Nie	Tak	Nie
Tak	Nie	Tak	Tak	10	Nie jestem pewna	Nie jestem pewna	Tak	Nie	Nie	Nie	Nie	-2	Tak	Nie, tylko sporadycznie (mniej niż 1x dziennie)	Nie	Tak	Tak
Tak	Tak	Tak	Nie	9	Tak	Nie	Tak	Tak	Nie	Nie	Nie	-2	Tak	Nie, tylko sporadycznie (mniej niż 1x dziennie)	Nie	Tak	Tak
Nie	Tak	Tak	Tak	7	Tak	Nie	Tak	Nie	Tak	Nie	Nie	-2	Nie jest to konieczne. Nie mam partnera i jestem abstynentką seksualną	Nie, nie palę	Nie	Tak	Tak
Nie	Tak	Tak	Nie	8	Tak	Nie	Tak	Nie	Nie	Nie	Nie	-2	Nie jest to konieczne. Nie mam partnera i jestem abstynentką seksualną	Nie, nie palę	Nie	Tak	Nie
Tak	Tak	Tak	Nie	10	Tak	Nie	Tak	Tak	Nie	Tak	Nie	-2	Tak	Nie, nie palę	Nie	Tak	Tak
Tak	Tak	Tak	Nie	7	Tak	Nie	Tak	Nie jestem pewna	Nie	Nie	Nie	-2	Nie jest to konieczne. Nie mam partnera i jestem abstynentką seksualną	Nie, nie palę	Nie	Nie	Nie
Tak	Tak	Tak	Tak	9	Tak	Nie	Tak	Nie	Nie	Nie	Tak	Prezerwatywa, diafragma	-2	Nie, nie palę	Nie	Tak	Tak
Tak	Tak	Tak	Nie	10	Nie	Tak, tylko dysmenorrhoea	Tak	Tak	Nie	Nie	Nie	-2	Nie	Nie, nie palę	Nie	Tak	Tak
-1	-2	-2	-2	-2	-2	-2	-2	-2	-2	-2	-2	-2	-2	-2	-2	-2	-2
Tak	Tak	Tak	Tak	6	Nie jestem pewna	Nie jestem pewna	Nie	Tak	Tak	Nie	Nie	-2	Tak	Nie, nie palę	Nie	Tak	Nie
Nie	Nie	Tak	Nie	9	Nie	Nie	Tak	Tak	Nie	Nie	Tak	Antykoncepcję hormonalną (np. pigułki, krążek dopochwowy, hormonalna wkładka wewnątrzmaciczna lub podobne)	Nie	Tak	Nie	Nie	Nie
Tak	Tak	Tak	Tak	10	Tak	Nie	Tak	Nie	Nie	Tak	Nie	-2	Nie	Nie, nie palę	Nie	Tak	Tak
Tak	Tak	Tak	Tak	8	Tak	Nie	Tak	Nie	Nie	Tak	Nie	-2	Nie	Tak	Nie	Nie	Nie
Tak	Tak	Tak	Tak	10	Nie jestem pewna	Nie jestem pewna	Tak	Nie jestem pewna	Nie	Nie	Nie	-2	Tak	Tak	Nie	Nie	Tak
Tak	Nie jestem pewna	Tak	Tak	7	Nie	Nie jestem pewna	Tak	Nie jestem pewna	Nie	Nie	Nie	-2	Tak	Nie, nie palę	Nie	Tak	Tak
Tak	Nie jestem pewna	Tak	Tak	7	Tak	Nie	Tak	Nie	Nie	Tak	Nie	-2	Nie	Tak	Nie	Nie	Tak
Tak	Tak	Tak	Tak	7	Tak	Tak, tylko PMS	Tak	Nie	Nie	Nie	Nie	-2	Nie jest to konieczne. Nie mam partnera i jestem abstynentką seksualną	Nie, nie palę	Nie	Nie	Nie
Tak	Tak	Tak	Tak	4	Tak	Nie	Tak	Nie	Nie	Nie	Tak	Antykoncepcję hormonalną (np. pigułki, krążek dopochwowy, hormonalna wkładka wewnątrzmaciczna lub podobne)	Nie	Nie, nie palę	Nie	Nie	Nie
Tak	Tak	Tak	Nie	7	Nie	Nie	Tak	Nie	Nie	Nie	Nie	-2	Tak	Nie, tylko sporadycznie (mniej niż 1x dziennie)	Nie	Nie	Nie
Nie	Tak	Tak	Tak	8	Tak	Nie jestem pewna	Tak	Nie	Nie	Nie	Nie	-2	Nie jest to konieczne. Nie mam partnera i jestem abstynentką seksualną	Nie, nie palę	Nie	Tak	Tak
-1	-2	-2	-2	-2	-2	-2	-2	-2	-2	-2	-2	-2	-2	-2	-2	-2	-2
Tak	Tak	Tak	Tak	10	Tak	Nie	Tak	Nie	Nie	Tak	Nie	-2	Tak	Nie, nie palę	Nie	Tak	Tak
Tak	Tak	Tak	Tak	8	Tak	Nie	Tak	Nie	Nie	Nie	Nie	-2	Nie	Nie, nie palę	Nie	Nie	Nie
Tak	Tak	Nie	Tak	0	Tak	Nie	Nie	Nie	Nie	Tak	Nie	-2	Nie	Nie, tylko sporadycznie (mniej niż 1x dziennie)	Nie	Tak	Tak
Tak	Tak	Tak	Tak	10	Tak	Nie jestem pewna	Tak	Nie jestem pewna	Nie	Nie	Nie	-2	Nie jest to konieczne. Nie mam partnera i jestem abstynentką seksualną	Nie, nie palę	Nie	Tak	Tak
Tak	Tak	Tak	Tak	10	Nie	Nie	Tak	Nie	Tak	Nie	Nie	-2	Tak	Tak	Nie	Tak	Tak
Tak	Tak	Nie	Tak	8	Nie jestem pewna	Nie	Tak	Nie	Nie	Nie	Tak	Antykoncepcję hormonalną (np. pigułki, krążek dopochwowy, hormonalna wkładka wewnątrzmaciczna lub podobne)	Nie	Tak	Nie	Tak	Tak
Nie	Tak	Nie	Tak	10	Nie jestem pewna	Nie jestem pewna	Tak	Nie	Nie	Nie	Nie	-2	Nie jest to konieczne. Nie mam partnera i jestem abstynentką seksualną	Tak	Nie	Nie	Nie
Tak	Tak	Tak	Tak	7	Tak	Nie jestem pewna	Tak	Nie jestem pewna	Nie	Nie	Nie	-2	Nie	Tak	Nie	Nie	Nie
Tak	Tak	Tak	Tak	7	Tak	Tak, tylko PMS	Tak	Nie	Nie	Tak	Nie	-2	Tak	Nie, nie palę	Nie	Tak	Tak
Tak	Tak	Nie	Nie	7	Nie	Nie	Nie	Nie	Nie	Nie	Nie	-2	Tak	Nie, nie palę	Nie	Tak	Tak
Tak	Tak	Tak	Tak	6	Tak	Nie jestem pewna	Nie	Nie jestem pewna	Nie	Nie	Nie	-2	Tak	Nie, tylko sporadycznie (mniej niż 1x dziennie)	Nie	Tak	Tak
Tak	Tak	Tak	Nie	10	Tak	Nie	Tak	Nie	Tak	Tak	Nie	-2	Nie	Nie, nie palę	Nie	Tak	Tak
Tak	Tak	Tak	Tak	10	Nie jestem pewna	Nie	Tak	Nie	Nie	Tak	Nie	-2	Nie	Nie, nie palę	Nie	Tak	Tak
Tak	Tak	Nie	Tak	7	Tak	Nie	Tak	Nie	Nie jestem pewna	Nie	Nie	-2	Tak	Nie, nie palę	Nie	Tak	Tak
Tak	Tak	Nie	Tak	0	Tak	Tak, tylko PMS	Nie	Nie	Nie	Nie	Tak	Niehormonalna wkładka wewnątrzmaciczna (np. miedziana, złota)	Nie	Nie, nie palę	Nie	Nie	Nie
Tak	Tak	Tak	Tak	10	Tak	Nie	Tak	Nie	Nie	Tak	Nie	-2	Tak	Tak	Nie	Nie	Tak
Tak	Tak	Tak	Tak	7	Tak	Nie jestem pewna	Tak	-1	-2	-2	-2	-2	-2	-2	-2	-2	-2
Nie	Tak	Tak	Tak	7	Tak	Nie	Tak	Nie	Nie	Nie	Nie	-2	Nie jest to konieczne. Nie mam partnera i jestem abstynentką seksualną	Nie, nie palę	Nie	Nie	Nie
Tak	Tak	Tak	Tak	8	Tak	Nie	Tak	Tak	Nie jestem pewna	Nie	Nie	-2	Nie	Nie, nie palę	Nie	Nie	Tak
Nie	Nie jestem pewna	Nie	Tak	5	Tak	Nie	Tak	Nie	Nie	Nie	Nie	-2	Nie jest to konieczne. Nie mam partnera i jestem abstynentką seksualną	Nie, nie palę	Nie	Nie	Nie
Nie	Nie	Nie	Nie	7	Nie jestem pewna	Nie	Tak	Nie	Nie	Nie	Nie	-2	Nie	Nie, nie palę	Nie	Nie	Tak
Tak	Tak	Tak	Tak	8	Tak	Nie	Tak	Nie	Nie	Nie	Tak	Prezerwatywa, diafragma	-2	Nie, tylko sporadycznie (mniej niż 1x dziennie)	Nie	Tak	Tak
Tak	Tak	Nie	Tak	10	Tak	Nie	Tak	Nie	Nie	Nie	Nie	-2	Nie	Nie, nie palę	Nie	Nie	Nie
Nie	Tak	Tak	Nie	7	Tak	Nie jestem pewna	Nie	Nie	Nie	Nie	Nie	-2	Tak	Nie, nie palę	Nie	Nie	Nie
Tak	Tak	Tak	Tak	5	Nie jestem pewna	Nie	Tak	Nie	Nie	Nie	Nie	-2	Tak	Nie, tylko sporadycznie (mniej niż 1x dziennie)	Nie	Nie	Nie
Tak	Tak	Tak	Tak	8	Tak	Tak, tylko PMS	Tak	Nie jestem pewna	Nie	Nie	Nie	-2	Nie jest to konieczne. Nie mam partnera i jestem abstynentką seksualną	Nie, nie palę	Nie	Nie	Nie
Tak	Nie	Tak	Tak	8	Tak	Nie jestem pewna	Tak	Nie	Nie	Nie	Nie	-2	Nie	Tak	Nie	Tak	Tak
Tak	Tak	Tak	Tak	9	Nie	Nie	Tak	Nie	Nie	Nie	Nie	-2	Nie	Tak	Nie	Nie	Nie
Tak	Tak	Tak	Tak	8	Tak	Nie jestem pewna	Tak	Nie	Nie	Nie	Nie	-2	Nie	Nie, nie palę	Nie	Tak	Tak
Tak	Tak	Tak	Tak	7	Tak	Nie	Tak	Nie jestem pewna	Nie	Nie	Nie	-2	Tak	Nie, nie palę	Nie	Nie	Nie
Tak	Tak	Tak	Tak	5	Tak	Nie jestem pewna	Tak	Nie	Nie	Nie	Nie	-2	Tak	Nie, tylko sporadycznie (mniej niż 1x dziennie)	Nie	Nie	Tak
Nie	Tak	Tak	Tak	10	Tak	Nie jestem pewna	Nie	Nie jestem pewna	Nie	Nie	Tak	Prezerwatywa, diafragma	-2	Tak	Nie	Tak	Nie
Tak	Tak	Nie	Tak	7	Nie jestem pewna	Nie	Nie	Nie	Nie	Nie	Nie	-2	Nie	Nie, nie palę	Nie	Nie	Tak
Tak	Tak	Tak	Nie	9	Tak	Nie jestem pewna	Tak	Nie	Nie	Nie	Tak	Antykoncepcję hormonalną (np. pigułki, krążek dopochwowy, hormonalna wkładka wewnątrzmaciczna lub podobne)	Nie	Nie, tylko sporadycznie (mniej niż 1x dziennie)	Nie	Nie	Nie
Nie	Tak	Tak	Tak	9	Tak	Nie	Nie	Tak	Nie	Nie	Nie	-2	Nie	Nie, nie palę	Nie	Nie	Nie
Tak	Tak	Tak	Tak	7	Tak	Tak, tylko PMS	Tak	Tak	Tak	Nie	Nie	-2	Nie jest to konieczne. Nie mam partnera i jestem abstynentką seksualną	Nie, nie palę	Nie	Nie	Nie
Tak	Nie jestem pewna	Tak	Tak	6	Tak	Nie	Tak	Nie	Nie	Nie	Nie	-2	Nie jest to konieczne. Nie mam partnera i jestem abstynentką seksualną	Nie, nie palę	Nie	Tak	Nie
Tak	Tak	Tak	Tak	8	Tak	Nie	Nie	Nie	Nie	Tak	Tak	Antykoncepcję hormonalną (np. pigułki, krążek dopochwowy, hormonalna wkładka wewnątrzmaciczna lub podobne)	Tak	Nie, nie palę	Nie	Tak	Tak
Tak	Tak	Tak	Tak	7	Tak	Nie	Tak	Nie	Nie	Tak	Nie	-2	Tak	Tak	Nie	Tak	Tak
Tak	Tak	Tak	Tak	7	Nie	Nie	Tak	Nie	Tak	Nie	Nie	-2	Nie	Tak	Nie	Nie	Nie
Tak	Tak	Tak	Tak	9	Tak	Nie	Tak	Nie	Nie	Nie	Nie	-2	Nie jest to konieczne. Nie mam partnera i jestem abstynentką seksualną	Tak	Nie	Tak	Tak
Tak	Tak	Tak	Tak	10	Nie jestem pewna	Nie	Tak	Nie	Nie	Nie	Nie	-2	Tak	Nie, nie palę	Nie	Tak	Nie
Tak	Tak	Tak	Tak	7	Nie	Nie	Tak	Nie	Nie	Nie	Nie	-2	Nie jest to konieczne. Nie mam partnera i jestem abstynentką seksualną	Tak	Nie	Nie	Nie
Tak	Tak	Tak	Tak	9	Tak	Tak, tylko PMS	Tak	Nie	Nie	Nie	Nie	-2	Tak	Tak	Nie	Tak	Tak
Nie	Tak	Tak	Tak	10	Tak	Nie	Tak	Nie jestem pewna	Nie	Nie	Nie	-2	Nie	Tak	Nie	Nie	Tak
Tak	Tak	Tak	Tak	10	Nie	Nie jestem pewna	Tak	Nie	Nie	Tak	Nie	-2	Tak	Nie, tylko sporadycznie (mniej niż 1x dziennie)	Nie	Nie	Tak
Tak	Tak	Tak	Tak	8	Nie	Nie jestem pewna	Nie	Nie	Nie	Nie	Nie	-2	Tak	Tak	Nie	Tak	Tak
Tak	Tak	Tak	Tak	9	Nie jestem pewna	Nie	Tak	Nie	Nie	Tak	Nie	-2	Nie	Nie, nie palę	Nie	Tak	Tak
Tak	Tak	Nie	Nie	6	Nie jestem pewna	Nie	Nie	Nie	Nie	Tak	Nie	-2	Nie	Tak	Nie	Tak	Nie
Nie	Nie jestem pewna	Tak	Tak	6	Tak	Nie	Tak	Nie	Nie	Nie	Nie	-2	Nie	Nie, nie palę	Nie	Nie	Nie
Tak	Tak	Tak	Tak	10	Tak	Nie	Tak	Nie	Nie	Nie	Nie	-2	Tak	Tak	Nie	Tak	Tak
Tak	Tak	Tak	Nie	10	Nie jestem pewna	Nie	Tak	Nie	Nie	Tak	Nie	-2	Tak	Nie, nie palę	Nie	Tak	Tak
Tak	Tak	Tak	Tak	10	Tak	Nie	Tak	Nie	Nie	Nie	Nie	-2	Nie jest to konieczne. Nie mam partnera i jestem abstynentką seksualną	Nie, nie palę	Nie	Tak	Tak
Nie	Tak	Tak	Tak	8	Tak	Nie jestem pewna	Tak	Nie	Nie	Nie	Nie	-2	Tak	Nie, tylko sporadycznie (mniej niż 1x dziennie)	Nie	Tak	Tak
Tak	Tak	Tak	Tak	10	Tak	Tak, tylko PMS	Nie	Nie	Nie	Nie	Nie	-2	Tak	Tak	Nie	Tak	Tak
Nie	Nie jestem pewna	Tak	Nie	10	Tak	Nie	Tak	Nie	Nie	Nie	Nie	-2	Nie jest to konieczne. Nie mam partnera i jestem abstynentką seksualną	Nie, nie palę	Nie	Nie	Tak
Tak	Tak	Tak	Tak	8	Tak	Nie	Tak	Nie	Nie	Nie	Nie	-2	Nie	Nie, nie palę	Nie	Nie	Nie
-1	-2	-2	-2	-2	-2	-2	-2	-2	-2	-2	-2	-2	-2	-2	-2	-2	-2
Tak	Tak	Tak	Tak	5	Tak	Nie jestem pewna	Nie	Tak	Tak	Nie	Nie	-2	Nie	Nie, tylko sporadycznie (mniej niż 1x dziennie)	Nie	Tak	Nie
Tak	Tak	Tak	Tak	8	Tak	Nie	Tak	Nie jestem pewna	Nie	Nie	Nie	-2	Tak	Nie, nie palę	Nie	Tak	Nie
Tak	Tak	Tak	Tak	9	Tak	Nie	Tak	Nie	Nie	Tak	Nie	-2	Nie	Nie, nie palę	Nie	Tak	Tak
Tak	Tak	Tak	Tak	10	Tak	Tak, PMS i dysmenorrhoea	Tak	Nie jestem pewna	Nie	Nie	Nie	-2	Nie jest to konieczne. Nie mam partnera i jestem abstynentką seksualną	Nie, nie palę	Nie	Tak	Tak
Tak	Tak	Tak	Nie	10	Tak	Tak, tylko dysmenorrhoea	Tak	Nie	Nie	Nie	Tak	Antykoncepcję hormonalną (np. pigułki, krążek dopochwowy, hormonalna wkładka wewnątrzmaciczna lub podobne)	Tak	Nie, nie palę	Nie	Tak	Tak
Tak	Tak	Tak	Tak	10	Nie	Nie	Tak	Nie	Nie	Nie	Nie	-2	Nie jest to konieczne. Nie mam partnera i jestem abstynentką seksualną	Nie, nie palę	Nie	Tak	Nie
Nie	Tak	Nie	Tak	5	Tak	Tak, tylko dysmenorrhoea	Tak	Nie	Nie	Nie	Nie	-2	Nie jest to konieczne. Nie mam partnera i jestem abstynentką seksualną	Nie, nie palę	Nie	Tak	Tak
Tak	Nie jestem pewna	Tak	Nie	7	Nie jestem pewna	Nie	Tak	Nie	Nie	Tak	Nie	-2	Nie jest to konieczne. Nie mam partnera i jestem abstynentką seksualną	Nie, tylko sporadycznie (mniej niż 1x dziennie)	Nie	Nie	Nie
Tak	Nie	Tak	Tak	9	Nie jestem pewna	Tak, PMS i dysmenorrhoea	Tak	Nie jestem pewna	Nie	Nie	Nie	-2	Tak	Nie, nie palę	Nie	Tak	Nie
Tak	Tak	Tak	Tak	7	Tak	Nie jestem pewna	Tak	Nie jestem pewna	Nie	Tak	Nie	-2	Nie jest to konieczne. Nie mam partnera i jestem abstynentką seksualną	Nie, nie palę	Nie	Nie	Nie
Tak	Tak	Tak	Tak	9	Tak	Nie	Tak	Nie	Nie	Nie	Nie	-2	Nie	Nie, nie palę	Nie	Nie	Tak
Tak	Tak	Tak	Tak	8	Tak	Tak, tylko PMS	Tak	Nie	Nie	Nie	Nie	-2	Nie	Nie, nie palę	Nie	Tak	Nie
Tak	Tak	Tak	Tak	9	Tak	Nie jestem pewna	Tak	Nie jestem pewna	Nie	Nie	Nie	-2	Nie jest to konieczne. Nie mam partnera i jestem abstynentką seksualną	Nie, nie palę	Nie	Tak	Tak
Nie	Nie jestem pewna	Tak	Tak	7	Tak	Nie jestem pewna	Tak	Nie jestem pewna	Nie jestem pewna	Nie	Nie	-2	Nie jest to konieczne. Nie mam partnera i jestem abstynentką seksualną	Nie, nie palę	Nie	Nie	Nie
Tak	Tak	Tak	Tak	5	Tak	Nie	Tak	Nie	Nie	Tak	Nie	-2	Nie	Tak	Nie	Nie	Nie
Tak	Nie jestem pewna	Tak	Tak	8	Tak	Nie	Tak	Nie	Nie	Nie	Tak	Prezerwatywa, diafragma	-2	Tak	Nie	Nie	Nie
Tak	Nie jestem pewna	Nie	Tak	9	Nie	Nie jestem pewna	Nie	Nie jestem pewna	Nie	Nie	Nie	-2	Nie jest to konieczne. Nie mam partnera i jestem abstynentką seksualną	Nie, nie palę	Nie	Nie	Tak
Nie	Tak	Tak	Nie	6	Tak	Nie	Tak	Nie	Nie	Tak	Nie	-2	Nie	Nie, nie palę	Nie	Nie	Nie
Tak	Tak	Tak	Tak	8	Tak	Nie	Tak	Nie	Nie	Nie	Nie	-2	Nie jest to konieczne. Nie mam partnera i jestem abstynentką seksualną	Nie, nie palę	Nie	Tak	Tak
Tak	Tak	Tak	Tak	10	Nie	Nie jestem pewna	Tak	Nie jestem pewna	Nie	Nie	Nie	-2	Nie jest to konieczne. Nie mam partnera i jestem abstynentką seksualną	Tak	Nie	Nie	Nie
Tak	Nie jestem pewna	Tak	Tak	8	Nie jestem pewna	Nie	Tak	Nie	Nie	Nie	Nie	-2	Nie jest to konieczne. Nie mam partnera i jestem abstynentką seksualną	Nie, nie palę	Nie	Nie	Tak
Tak	Tak	Tak	Tak	9	Tak	Nie jestem pewna	Tak	Nie jestem pewna	Nie	Tak	Nie	-2	Nie	Nie, nie palę	Nie	Tak	Tak
Tak	Tak	Tak	Tak	7	Tak	Tak, tylko dysmenorrhoea	Tak	Nie	Nie	Nie	Nie	-2	Nie jest to konieczne. Nie mam partnera i jestem abstynentką seksualną	Tak	Nie	Tak	Tak
Tak	Tak	Tak	Tak	5	Tak	Nie jestem pewna	Tak	Nie jestem pewna	Nie	Nie	Nie	-2	Nie	Nie, nie palę	Nie	Nie	Tak
Nie	Tak	Nie	Tak	7	Tak	Nie jestem pewna	Tak	Nie jestem pewna	Nie	Nie	Nie	-2	Nie jest to konieczne. Nie mam partnera i jestem abstynentką seksualną	Nie, nie palę	Nie	Tak	Nie
Nie	Tak	Tak	Tak	8	Tak	Nie	Tak	Nie	Nie	Nie	Nie	-2	Nie jest to konieczne. Nie mam partnera i jestem abstynentką seksualną	Nie, tylko sporadycznie (mniej niż 1x dziennie)	Nie	Tak	Nie
Nie	Tak	Tak	Tak	7	Nie	Nie	Tak	Nie	Nie	Nie	Tak	Prezerwatywa, diafragma	-2	Nie, nie palę	Nie	Nie	Nie
-1	-2	-2	-2	-2	-2	-2	-2	-2	-2	-2	-2	-2	-2	-2	-2	-2	-2
Tak	Tak	Tak	Tak	7	Tak	Nie	Tak	Nie	Nie	Nie	Nie	-2	Tak	Nie, nie palę	Nie	Tak	Tak
Tak	Tak	Tak	Tak	8	Tak	Tak, PMS i dysmenorrhoea	Tak	Nie	Nie	Tak	Nie	-2	Nie	Tak	Nie	Tak	Tak
Tak	Tak	Tak	Tak	10	Nie jestem pewna	Nie	Tak	Nie	Nie	Tak	Nie	-2	Tak	Nie, nie palę	Nie	Tak	Tak
-1	-2	-2	-2	-2	-2	-2	-2	-2	-2	-2	-2	-2	-2	-2	-2	-2	-2
Tak	Tak	Tak	Tak	8	Nie jestem pewna	Nie	Tak	Nie	Nie	Nie	Nie	-2	Nie jest to konieczne. Nie mam partnera i jestem abstynentką seksualną	Nie, nie palę	Nie	Tak	Tak
Tak	Tak	Tak	Tak	9	Tak	Nie	Tak	Nie	Nie	Tak	Nie	-2	Nie jest to konieczne. Nie mam partnera i jestem abstynentką seksualną	Nie, nie palę	Nie	Tak	Tak
Nie	Tak	Nie	Tak	9	Tak	Nie jestem pewna	Tak	Nie jestem pewna	Nie	Tak	Nie	-2	Nie jest to konieczne. Nie mam partnera i jestem abstynentką seksualną	Nie, nie palę	Nie	Nie	Nie
Nie	Tak	Tak	Nie	8	Tak	Nie	Tak	Nie	Nie	Nie	Nie	-2	Nie	Nie, nie palę	Nie	Nie	Tak
Tak	Tak	Tak	Tak	9	Nie	Nie jestem pewna	Tak	Nie jestem pewna	Nie	Nie	Nie	-2	Tak	Nie, tylko sporadycznie (mniej niż 1x dziennie)	Nie	Tak	Nie
Tak	Tak	Tak	Tak	6	Nie	Nie	Tak	Nie	Tak	Nie	Nie	-2	Nie jest to konieczne. Nie mam partnera i jestem abstynentką seksualną	Nie, nie palę	Nie	Tak	Tak
Tak	Tak	Tak	Tak	7	Tak	Nie	Tak	Nie	Nie	Nie	Nie	-2	Tak	Nie, nie palę	Nie	Tak	Tak
Nie	Tak	Tak	Tak	3	Nie jestem pewna	Nie	Nie	Nie	Nie	Nie	Nie	-2	Tak	Nie, tylko sporadycznie (mniej niż 1x dziennie)	Nie	Nie	Nie
Tak	Tak	Tak	Tak	10	Nie	Tak, tylko PMS	Tak	Nie	Nie	Nie	Nie	-2	Nie jest to konieczne. Nie mam partnera i jestem abstynentką seksualną	Nie, nie palę	Nie	Tak	Tak
-1	-2	-2	-2	-2	-2	-2	-2	-2	-2	-2	-2	-2	-2	-2	-2	-2	-2
Tak	Nie	Nie	Tak	1	Nie	Nie	Nie	Nie	Nie	Nie	Nie	-2	Nie jest to konieczne. Nie mam partnera i jestem abstynentką seksualną	Nie, nie palę	Nie	Nie	Nie
Tak	Tak	Tak	Tak	8	Nie	Nie	Tak	Nie	Nie	Nie	Nie	-2	Nie jest to konieczne. Nie mam partnera i jestem abstynentką seksualną	Nie, nie palę	Nie	Tak	Tak
Tak	Tak	Tak	Tak	10	Tak	Nie jestem pewna	Tak	Nie jestem pewna	Nie	Nie	Nie	-2	Tak	Nie, nie palę	Nie	Tak	Tak
Tak	Tak	Tak	Tak	10	Tak	Nie	Tak	Nie	Nie	Tak	Nie	-2	Tak	Nie, nie palę	Nie	Tak	Tak
Tak	Nie jestem pewna	Tak	Nie	7	Tak	Nie jestem pewna	Tak	Nie jestem pewna	Nie	Tak	Nie	-2	Tak	Nie, nie palę	Nie	Tak	Tak
Tak	-1	-2	-2	-2	-2	-2	-2	-2	-2	-2	-2	-2	-2	-2	-2	-2	-2
Tak	Tak	Tak	Tak	9	Nie	Nie	Tak	Nie	Nie	Nie	Nie	-2	Nie	Tak	Nie	Tak	Tak
Tak	Tak	Tak	Tak	9	Nie	Nie	Tak	Nie	Nie	Nie	Nie	-2	Nie jest to konieczne. Nie mam partnera i jestem abstynentką seksualną	Nie, nie palę	Nie	Tak	Tak
Tak	Nie jestem pewna	Nie	Tak	8	Nie jestem pewna	Nie	Tak	Nie	Nie	Nie	Nie	-2	Nie	Tak	Nie	Tak	Tak
Tak	Nie jestem pewna	Tak	Nie	10	Nie jestem pewna	Tak, tylko PMS	Tak	Nie	Nie	Nie	Nie	-2	Nie	Nie, nie palę	Nie	Nie	Nie
Tak	Tak	Tak	Tak	10	Tak	Nie	Tak	Nie	Tak	Nie	Nie	-2	Tak	Nie, nie palę	Nie	Tak	Tak
Tak	Tak	Tak	Tak	6	Tak	Nie	Tak	Nie	Nie	Tak	Nie	-2	Tak	Nie, nie palę	Nie	Nie	Nie
Tak	Tak	Tak	Tak	7	Tak	Nie jestem pewna	Tak	Nie jestem pewna	Nie	Nie	Nie	-2	Nie jest to konieczne. Nie mam partnera i jestem abstynentką seksualną	Nie, nie palę	Nie	Tak	Tak
Tak	Tak	Tak	Tak	10	Tak	Nie	Tak	Nie	Nie	Nie	Tak	Antykoncepcję hormonalną (np. pigułki, krążek dopochwowy, hormonalna wkładka wewnątrzmaciczna lub podobne)	Nie	Nie, tylko sporadycznie (mniej niż 1x dziennie)	Nie	Tak	Tak
Tak	Tak	Tak	Tak	10	Nie jestem pewna	Nie	Tak	Nie	Nie	Nie	Nie	-2	Nie	Nie, nie palę	Nie	Nie	Nie
Tak	Nie jestem pewna	Tak	Tak	9	Tak	Nie jestem pewna	Tak	Nie jestem pewna	Nie	Nie	Tak	Antykoncepcję hormonalną (np. pigułki, krążek dopochwowy, hormonalna wkładka wewnątrzmaciczna lub podobne)	Tak	Nie, nie palę	Nie	Tak	Tak
Tak	Tak	Tak	Tak	9	Tak	Nie	Tak	Nie	Nie	Nie	Nie	-2	Tak	Tak	Nie	Tak	Tak
Tak	Nie jestem pewna	Nie	Tak	8	Nie jestem pewna	Nie jestem pewna	Tak	Nie jestem pewna	Nie	Nie	Nie	-2	Tak	Tak	Nie	Tak	Tak
Tak	Nie	Tak	Tak	9	Nie jestem pewna	Nie	Tak	Nie	Nie	Tak	Nie	-2	Nie jest to konieczne. Nie mam partnera i jestem abstynentką seksualną	Nie, nie palę	Nie	Tak	Tak
Tak	Nie jestem pewna	Tak	Tak	9	Tak	Nie	Tak	Nie	Nie	Tak	Nie	-2	Tak	Tak	Nie	Tak	Nie
Tak	Tak	Tak	Tak	7	Nie	Nie	Tak	Nie	Nie	Nie	Nie	-2	Nie	Tak	Nie	Nie	Nie
Tak	Tak	Tak	Nie	3	Tak	Nie	Tak	Nie	Nie	Tak	Nie	-2	Tak	Nie, nie palę	Nie	Nie	Tak
Tak	Tak	Tak	Tak	6	Tak	Nie	Tak	Nie	Nie	Nie	Tak	Inne metody	-2	Nie, nie palę	Nie	Nie	Nie
Nie	Nie jestem pewna	Tak	Nie	7	Nie jestem pewna	Nie	Nie	Nie jestem pewna	Nie	Tak	Nie	-2	Nie jest to konieczne. Nie mam partnera i jestem abstynentką seksualną	Nie, nie palę	Nie	Tak	Nie
Tak	Tak	Nie	Nie	9	Nie jestem pewna	Nie	Tak	Nie	Nie	Nie	Nie	-2	Tak	Nie, nie palę	Nie	Tak	Tak
Tak	Tak	Tak	Tak	8	Tak	Nie jestem pewna	Tak	Nie	Nie	Nie	Nie	-2	Tak	Tak	Nie	Nie	Nie
Tak	Tak	Tak	Tak	10	Nie jestem pewna	Nie	Tak	Nie	Nie	Nie	Nie	-2	Tak	Nie, nie palę	Nie	Tak	Tak
Tak	Nie jestem pewna	Tak	Tak	7	Tak	Nie	Tak	Nie	Nie	Nie	Nie	-2	Nie jest to konieczne. Nie mam partnera i jestem abstynentką seksualną	Tak	Nie	Nie	Tak
Nie	Nie jestem pewna	Tak	Tak	9	Tak	Nie	Tak	Nie	Nie	Nie	Nie	-2	Nie jest to konieczne. Nie mam partnera i jestem abstynentką seksualną	Tak	Nie	Tak	Tak
Nie	Nie jestem pewna	Tak	Tak	10	Tak	Nie	Tak	Nie	Nie	Nie	Nie	-2	Nie jest to konieczne. Nie mam partnera i jestem abstynentką seksualną	Nie, tylko sporadycznie (mniej niż 1x dziennie)	Nie	Tak	Tak
Nie	Tak	Tak	Tak	8	Tak	Nie jestem pewna	Tak	Nie jestem pewna	Nie	Nie	Nie	-2	Nie jest to konieczne. Nie mam partnera i jestem abstynentką seksualną	Nie, tylko sporadycznie (mniej niż 1x dziennie)	Nie	Tak	Nie
Tak	Tak	Tak	Tak	10	Nie jestem pewna	Nie	Tak	Nie	Nie	Nie	Nie	-2	Tak	Tak	Nie	Tak	Nie
Tak	Tak	Tak	Tak	9	Tak	Nie	Tak	Nie	Nie	Nie	Nie	-2	Tak	Nie, nie palę	Nie	Tak	Tak
Tak	Tak	Tak	Tak	6	Nie jestem pewna	Nie jestem pewna	Tak	Nie jestem pewna	Tak	Nie	Nie	-2	Nie	Nie, nie palę	Nie	Tak	Tak
Tak	Tak	Tak	Nie	9	Tak	Nie	Tak	Nie	Nie	Nie	Nie	-2	Nie jest to konieczne. Nie mam partnera i jestem abstynentką seksualną	Nie, nie palę	Nie	Tak	Tak
Tak	Nie jestem pewna	Tak	Tak	10	Tak	Nie	Tak	Nie jestem pewna	Nie	Tak	Tak	Prezerwatywa, diafragma	-2	Tak	Nie	Tak	Nie
Tak	Tak	Tak	Tak	10	Nie	Nie	Tak	Nie	Nie	Nie	Nie	-2	Tak	Nie, nie palę	Nie	Tak	Tak
Tak	Nie jestem pewna	Tak	Tak	8	Tak	Nie	Nie	Nie	Tak	Nie	Nie	-2	Nie jest to konieczne. Nie mam partnera i jestem abstynentką seksualną	Nie, nie palę	Nie	Nie	Tak
Tak	Tak	Tak	Tak	9	Tak	Nie	Tak	Nie	Nie	Nie	Nie	-2	Nie jest to konieczne. Nie mam partnera i jestem abstynentką seksualną	Nie, nie palę	Nie	Tak	Tak
Tak	Nie	Tak	Nie	10	Tak	Nie	Tak	Nie	Nie	Tak	Tak	Antykoncepcję hormonalną (np. pigułki, krążek dopochwowy, hormonalna wkładka wewnątrzmaciczna lub podobne)	Nie	Nie, nie palę	Nie	Tak	Nie
Tak	Nie jestem pewna	Tak	Nie	8	Nie jestem pewna	Nie	Tak	Nie	Nie	Nie	Nie	-2	Nie jest to konieczne. Nie mam partnera i jestem abstynentką seksualną	Nie, nie palę	Nie	Nie	Tak
Tak	Tak	Tak	Tak	8	Nie	Nie	Tak	Nie	Nie	Tak	Nie	-2	Tak	Tak	Nie	Tak	Tak
Tak	Tak	Tak	Tak	7	Tak	Nie	Nie	Nie	Nie	Nie	Nie	-2	Nie	Nie, nie palę	Nie	Nie	Tak
Tak	Tak	Tak	Tak	10	Tak	Nie	Tak	Nie	Nie	Nie	Nie	-2	Tak	Nie, nie palę	Nie	Tak	Tak
Tak	Tak	Tak	Tak	7	Tak	Nie	Tak	Nie	Nie	Nie	Nie	-2	Nie jest to konieczne. Nie mam partnera i jestem abstynentką seksualną	Nie, nie palę	Nie	Tak	Nie
Nie	Tak	Tak	Nie	7	Tak	Nie	Tak	Nie	Nie	Tak	Nie	-2	Tak	Nie, nie palę	Nie	Nie	Nie
Tak	Tak	Tak	Tak	10	Nie	Nie jestem pewna	Tak	Tak	Nie	Nie	Nie	-2	Tak	Tak	Nie	Tak	Tak
Tak	Tak	Tak	Tak	7	Nie	Nie	Tak	Nie jestem pewna	Nie	Nie	Nie	-2	Nie jest to konieczne. Nie mam partnera i jestem abstynentką seksualną	Nie, nie palę	Nie	Nie	Tak
Nie	Tak	Tak	Nie	6	Tak	Nie	Tak	Nie	Nie	Tak	Tak	Antykoncepcję hormonalną (np. pigułki, krążek dopochwowy, hormonalna wkładka wewnątrzmaciczna lub podobne)	Tak	Nie, tylko sporadycznie (mniej niż 1x dziennie)	Nie	Tak	Tak
Tak	Tak	Tak	Tak	9	Tak	Nie jestem pewna	Tak	Nie	Nie	Tak	Tak	Antykoncepcję hormonalną (np. pigułki, krążek dopochwowy, hormonalna wkładka wewnątrzmaciczna lub podobne)	Nie	Nie, tylko sporadycznie (mniej niż 1x dziennie)	Nie	Nie	Nie
Tak	Tak	Tak	Tak	8	Tak	Tak, tylko dysmenorrhoea	Tak	Nie	Nie	Nie	Nie	-2	Nie jest to konieczne. Nie mam partnera i jestem abstynentką seksualną	Nie, nie palę	Nie	Nie	Nie
Tak	Tak	Tak	Tak	5	Tak	Nie	Tak	Nie	Nie	Tak	Nie	-2	Tak	Nie, nie palę	Nie	Tak	Tak
Tak	Tak	Tak	Tak	10	Nie	Nie	Tak	Nie jestem pewna	Nie	Nie	Nie	-2	Nie jest to konieczne. Nie mam partnera i jestem abstynentką seksualną	Nie, nie palę	Nie	Tak	Tak
Tak	Tak	Tak	Nie	8	Nie	Nie jestem pewna	Tak	Nie	Nie	Nie	Nie	-2	Tak	Tak	Nie	Tak	Tak
Tak	Tak	Tak	Tak	10	Nie jestem pewna	Nie	Tak	Nie	Tak	Nie	Nie	-2	Nie jest to konieczne. Nie mam partnera i jestem abstynentką seksualną	Tak	Nie	Tak	Tak
Tak	Tak	Tak	Tak	8	Tak	Nie	Tak	Nie	Tak	Nie	Nie	-2	Nie	Nie, nie palę	Nie	Nie	Nie
Tak	Tak	Nie	Tak	6	Nie jestem pewna	Nie jestem pewna	Tak	Nie	Nie	Nie	Nie	-2	Nie jest to konieczne. Nie mam partnera i jestem abstynentką seksualną	Nie, nie palę	Nie	Nie	Tak
Tak	Tak	Tak	Tak	9	Tak	Nie	Tak	Nie	Nie	Tak	Nie	-2	Tak	Nie, nie palę	Nie	Tak	Tak
Tak	Nie jestem pewna	Tak	Tak	8	Tak	Nie jestem pewna	Tak	Nie jestem pewna	Tak	Nie	Tak	Antykoncepcję hormonalną (np. pigułki, krążek dopochwowy, hormonalna wkładka wewnątrzmaciczna lub podobne)	Nie	Tak	Tak	Nie	Tak
Tak	Tak	Tak	Tak	10	Tak	Nie	Tak	Nie	Nie	Nie	Tak	Antykoncepcję hormonalną (np. pigułki, krążek dopochwowy, hormonalna wkładka wewnątrzmaciczna lub podobne)	Tak	Nie, tylko sporadycznie (mniej niż 1x dziennie)	Nie	Nie	Tak
Tak	Tak	Tak	Tak	7	Tak	Nie	Tak	Nie	Nie	Tak	Nie	-2	Nie	Nie, nie palę	Nie	Tak	Tak
Tak	Tak	Tak	Tak	8	Nie jestem pewna	Nie	Tak	Nie jestem pewna	Nie	Tak	Nie	-2	Nie	Nie, nie palę	Nie	Tak	Nie
Nie	Tak	Tak	Nie	10	Tak	Nie jestem pewna	Tak	Nie	Nie	Nie	Tak	Prezerwatywa, diafragma	-2	Nie, nie palę	Nie	Nie	Tak
-1	-2	-2	-2	-2	-2	-2	-2	-2	-2	-2	-2	-2	-2	-2	-2	-2	-2
Tak	Tak	Tak	Tak	8	Tak	Nie	Tak	Nie	Nie	Nie	Nie	-2	Nie	Nie, nie palę	Nie	-1	-2
Tak	Tak	Tak	Tak	8	Nie	Nie	Tak	Tak	Nie	Nie	Nie	-2	Tak	Nie, tylko sporadycznie (mniej niż 1x dziennie)	Nie	Tak	Tak
Nie	Tak	Tak	Tak	10	Tak	Nie	Tak	Nie	Nie	Nie	Nie	-2	Tak	Nie, tylko sporadycznie (mniej niż 1x dziennie)	Nie	Tak	Tak
Tak	Nie	Tak	Tak	10	Tak	Nie	Tak	Nie	Nie	Tak	Nie	-2	Nie jest to konieczne. Nie mam partnera i jestem abstynentką seksualną	Nie, nie palę	Nie	Nie	Tak
Tak	Tak	Tak	Tak	9	Tak	Nie	Tak	Tak	Nie	Tak	Nie	-2	Tak	Nie, nie palę	Nie	Tak	Tak
Tak	Tak	Tak	Tak	10	Tak	Nie	Tak	Nie	Nie	Nie	Nie	-2	Nie	Nie, nie palę	Nie	Nie	Nie
Tak	Tak	Tak	Tak	8	Tak	Tak, tylko PMS	Tak	Nie	Nie	Nie	Nie	-2	Tak	Nie, nie palę	Nie	Tak	Tak
Tak	Tak	Tak	Tak	10	Tak	Nie	Tak	Nie	Nie	Nie	Nie	-2	Nie	Nie, tylko sporadycznie (mniej niż 1x dziennie)	Nie	Tak	Tak
Tak	Tak	Tak	Tak	10	Nie	Nie	Tak	Nie	Nie	Tak	Tak	Antykoncepcję hormonalną (np. pigułki, krążek dopochwowy, hormonalna wkładka wewnątrzmaciczna lub podobne)	Tak	Nie, nie palę	Nie	Tak	Tak
Tak	Tak	Tak	Tak	10	Tak	Tak, tylko PMS	Tak	Nie	Nie	Tak	Nie	-2	Nie jest to konieczne. Nie mam partnera i jestem abstynentką seksualną	Nie, tylko sporadycznie (mniej niż 1x dziennie)	Nie	Tak	Nie
Tak	Tak	Tak	Tak	10	Nie	Nie	Tak	Nie	Tak	Nie	Nie	-2	Nie	Tak	Nie	Tak	Tak
Tak	Tak	Tak	Tak	7	Tak	Nie	Tak	Nie	Nie	Nie	Nie	-2	Nie jest to konieczne. Nie mam partnera i jestem abstynentką seksualną	Nie, tylko sporadycznie (mniej niż 1x dziennie)	Nie	Tak	Nie
Tak	Tak	Tak	Tak	10	Tak	Tak, tylko PMS	Tak	Nie	Tak	Nie	Nie	-2	Tak	Nie, nie palę	Nie	Tak	Tak
Tak	Tak	Tak	Tak	9	Tak	Nie	Tak	Nie	Nie	Nie	Nie	-2	Tak	Nie, nie palę	Nie	Nie	Tak
Tak	Tak	Tak	Nie	9	Nie	Nie	Tak	Nie	Nie	Nie	Tak	Antykoncepcję hormonalną (np. pigułki, krążek dopochwowy, hormonalna wkładka wewnątrzmaciczna lub podobne)	Nie	Nie, tylko sporadycznie (mniej niż 1x dziennie)	Nie	Nie	Nie
Tak	Tak	Tak	Nie	10	Tak	Nie	Tak	Nie	Nie	Tak	Nie	-2	Nie jest to konieczne. Nie mam partnera i jestem abstynentką seksualną	Tak	Nie	Tak	Tak
Tak	Nie jestem pewna	Tak	Tak	6	Tak	Nie	Tak	Nie	Nie	Nie	Nie	-2	Tak	Tak	Nie	-1	-2
Tak	Tak	Tak	Tak	9	Tak	Nie	Tak	Nie	Nie	Tak	Nie	-2	Nie jest to konieczne. Nie mam partnera i jestem abstynentką seksualną	Nie, nie palę	Nie	Tak	Tak
Tak	Nie jestem pewna	Tak	Nie	10	Tak	Nie	Tak	Nie	Nie	Tak	Nie	-2	Tak	Nie, nie palę	Nie	Tak	Tak
Tak	Tak	Tak	Tak	8	Tak	Nie	Tak	Nie	Nie	Nie	Nie	-2	Tak	Nie, nie palę	Nie	Tak	Tak
Nie	Tak	Tak	Tak	9	Tak	Nie	Tak	Nie	Nie	Nie	Nie	-2	Tak	Tak	Nie	Tak	Tak
Tak	Tak	Tak	Tak	10	Tak	Nie	Tak	Nie	Nie	Nie	Nie	-2	Tak	Nie, nie palę	Nie	Tak	Tak
Tak	Tak	Tak	Nie	10	Nie jestem pewna	Nie	Tak	Nie	Nie	Nie	Nie	-2	Nie jest to konieczne. Nie mam partnera i jestem abstynentką seksualną	Nie, nie palę	Nie	Tak	Tak
Tak	Tak	Tak	Tak	8	Tak	Nie	Tak	Nie	Nie	Nie	Nie	-2	Nie jest to konieczne. Nie mam partnera i jestem abstynentką seksualną	Nie, nie palę	Nie	Nie	Tak
Nie	Tak	Tak	Tak	10	Tak	Nie	Tak	Nie	Nie	Nie	Nie	-2	Nie jest to konieczne. Nie mam partnera i jestem abstynentką seksualną	Nie, nie palę	Nie	Tak	Tak
Tak	Nie	Tak	Nie	9	Tak	Nie	Tak	Nie	Nie	Nie	Nie	-2	Nie jest to konieczne. Nie mam partnera i jestem abstynentką seksualną	Nie, nie palę	Nie	Nie	Tak
Tak	Tak	Tak	Tak	9	Nie	Nie	Tak	Nie	Nie	Nie	Nie	-2	Tak	Nie, tylko sporadycznie (mniej niż 1x dziennie)	Nie	Tak	Tak
Tak	Tak	Tak	Tak	9	Tak	Nie	Tak	Nie	Nie	Nie	Tak	Antykoncepcję hormonalną (np. pigułki, krążek dopochwowy, hormonalna wkładka wewnątrzmaciczna lub podobne)	Nie	Nie, nie palę	Nie	Tak	Tak
Tak	Tak	Tak	Tak	9	Nie	Tak, tylko PMS	Tak	Nie	Nie	Nie	Tak	Prezerwatywa, diafragma	-2	Nie, nie palę	Nie	Tak	Nie
Tak	Tak	Nie	Tak	5	Tak	Nie	Nie	Nie	Nie	Tak	Nie	-2	Tak	Nie, nie palę	Nie	Nie	Nie
Tak	Tak	Tak	Tak	10	Nie	Nie	Tak	Nie	Nie	Nie	Nie	-2	Tak	Nie, nie palę	Nie	Tak	Nie
Tak	Tak	Tak	Tak	10	Tak	Nie	Tak	Tak	Tak	Tak	Nie	-2	Nie	Nie, nie palę	Nie	Nie	Nie
Tak	Tak	Tak	Nie	7	Nie	Nie	Nie	Nie	Nie	Nie	Nie	-2	Tak	Tak	Nie	Tak	Tak
Tak	Tak	Tak	Tak	8	Tak	Nie	Tak	Nie	Nie	Tak	Tak	Prezerwatywa, diafragma	-2	Nie, nie palę	Nie	Tak	Tak
Tak	Nie	Tak	Tak	10	Tak	Nie jestem pewna	Tak	Nie	Nie	Nie	Nie	-2	Nie jest to konieczne. Nie mam partnera i jestem abstynentką seksualną	Nie, tylko sporadycznie (mniej niż 1x dziennie)	Nie	Tak	Tak
Tak	Nie jestem pewna	Tak	Tak	9	Tak	Nie	Tak	Nie	Tak	Nie	Nie	-2	Nie	Tak	Nie	Tak	Nie
Tak	Tak	Tak	Tak	9	Tak	Nie	Tak	Nie	Nie	Nie	Nie	-2	Nie jest to konieczne. Nie mam partnera i jestem abstynentką seksualną	Nie, nie palę	Nie	Tak	Tak
Tak	Tak	Tak	Tak	9	Tak	Nie	Tak	Nie	Nie	Nie	Nie	-2	Nie jest to konieczne. Nie mam partnera i jestem abstynentką seksualną	Tak	Nie	Tak	Tak
Nie	Tak	Tak	Tak	10	Tak	Nie	Tak	Nie	Nie	Nie	Nie	-2	Nie jest to konieczne. Nie mam partnera i jestem abstynentką seksualną	Nie, nie palę	Nie	Tak	Tak
Tak	Tak	Tak	Tak	10	Nie	Nie jestem pewna	Tak	Nie jestem pewna	Tak	Nie	Nie	-2	Tak	Tak	Tak	Tak	Tak
Tak	Tak	Tak	Nie	8	Tak	Nie	Tak	Tak	Nie	Tak	Nie	-2	Nie jest to konieczne. Nie mam partnera i jestem abstynentką seksualną	Tak	Nie	Tak	Tak
Nie	Tak	Tak	Tak	10	Nie	Nie	Tak	Nie jestem pewna	Nie	Tak	Tak	Inne metody	-2	Tak	Tak	Tak	Nie
Nie	Tak	Tak	Tak	8	Tak	Nie jestem pewna	Tak	Nie	Nie	Tak	Nie	-2	Nie jest to konieczne. Nie mam partnera i jestem abstynentką seksualną	Nie, nie palę	Nie	Nie	Nie
Tak	Tak	Tak	Nie	4	Tak	Nie	Nie	Nie	Nie	Tak	Nie	-2	Tak	Nie, nie palę	Nie	Tak	Nie
Tak	Tak	Tak	Tak	8	Tak	Nie	Tak	Nie	Nie	Nie	Tak	Prezerwatywa, diafragma	-2	Nie, nie palę	Nie	Nie	Nie
Tak	Tak	Tak	Tak	4	Tak	Nie	Nie	Nie	Nie	Tak	Nie	-2	Nie	Nie, nie palę	Nie	Nie	Nie
Tak	Nie jestem pewna	Tak	Tak	10	Tak	Nie	Tak	Nie	Nie	Nie	Nie	-2	Nie jest to konieczne. Nie mam partnera i jestem abstynentką seksualną	Nie, nie palę	Nie	Tak	Tak
Tak	Tak	Tak	Tak	10	Tak	Nie	Tak	Nie	Nie	Nie	Nie	-2	Nie jest to konieczne. Nie mam partnera i jestem abstynentką seksualną	Nie, nie palę	Nie	Nie	Nie
Tak	Tak	Tak	Tak	9	Tak	Nie	Tak	Nie	Nie	Tak	Nie	-2	Nie	Nie, nie palę	Nie	Tak	Tak
Tak	Tak	Tak	Tak	9	Tak	Nie	Tak	Nie	Nie	Nie	Nie	-2	Tak	Nie, nie palę	Nie	Tak	Nie
Tak	Tak	Tak	Tak	10	Tak	Nie jestem pewna	Tak	Nie jestem pewna	Nie	Tak	Nie	-2	Tak	Nie, nie palę	Nie	Tak	Nie
Tak	Nie jestem pewna	Tak	Nie	8	Tak	Nie	Tak	Nie	Tak	Nie	Tak	Antykoncepcję hormonalną (np. pigułki, krążek dopochwowy, hormonalna wkładka wewnątrzmaciczna lub podobne)	Nie	Nie, nie palę	Nie	Tak	Tak
-1	-2	-2	-2	-2	-2	-2	-2	-2	-2	-2	-2	-2	-2	-2	-2	-2	-2
Tak	Tak	Tak	Tak	10	Tak	Nie	Tak	Nie jestem pewna	Tak	Tak	Nie	-2	Nie	Tak	Nie	Nie	Tak
Tak	Tak	Tak	Tak	7	Tak	Nie	Tak	Nie	Nie	Nie	Nie	-2	Tak	Nie, nie palę	Nie	Tak	Tak
Tak	Nie jestem pewna	Tak	Tak	8	Nie jestem pewna	Nie	Tak	Tak	Nie	Tak	Nie	-2	Tak	Tak	Nie	Tak	Tak
Tak	Tak	Tak	Tak	10	Tak	Nie jestem pewna	Tak	Tak	Tak	Tak	Nie	-2	Nie jest to konieczne. Nie mam partnera i jestem abstynentką seksualną	Nie, nie palę	Tak	Tak	Tak
Tak	Tak	Tak	Tak	10	Nie jestem pewna	Nie	Tak	Nie	Nie	Nie	Nie	-2	Nie jest to konieczne. Nie mam partnera i jestem abstynentką seksualną	Nie, tylko sporadycznie (mniej niż 1x dziennie)	Nie	Tak	Tak
Tak	Tak	Tak	Tak	10	Tak	Nie	Tak	Nie	Nie	Nie	Tak	Antykoncepcję hormonalną (np. pigułki, krążek dopochwowy, hormonalna wkładka wewnątrzmaciczna lub podobne)	Nie jest to konieczne. Nie mam partnera i jestem abstynentką seksualną	Nie, nie palę	Nie	Tak	Nie
Tak	Tak	Tak	Tak	8	Tak	Nie	Tak	Nie	Nie	Nie	Nie	-2	Nie	Nie, nie palę	Nie	Nie	Tak
Tak	Tak	Tak	Tak	9	Nie	Nie	Tak	Nie	Nie	Nie	Nie	-2	Nie	Tak	Nie	Tak	Tak
Tak	Tak	Tak	Tak	10	Tak	Nie	Tak	Nie	Nie	Tak	Nie	-2	Nie	Nie, nie palę	Nie	Tak	Tak
Tak	Tak	Tak	Tak	10	Tak	Nie	Tak	Nie	Nie	Tak	Nie	-2	Nie jest to konieczne. Nie mam partnera i jestem abstynentką seksualną	Nie, nie palę	Nie	Tak	Tak
Tak	Tak	Nie	Tak	6	Tak	Nie	Tak	Nie jestem pewna	Nie	Nie	Nie	-2	Nie	Nie, nie palę	Nie	Tak	Tak
Tak	Nie	Tak	Tak	10	Tak	Nie	Tak	Nie	Nie	Tak	Nie	-2	Tak	Tak	Nie	Tak	Nie
Tak	Tak	Tak	Tak	10	Tak	Nie jestem pewna	Tak	Nie jestem pewna	Nie	Nie	Nie	-2	Nie	Nie, nie palę	Nie	Nie	Nie
Tak	Tak	Tak	Tak	9	Nie jestem pewna	Nie	Tak	Nie	Nie	Tak	Nie	-2	Nie jest to konieczne. Nie mam partnera i jestem abstynentką seksualną	Tak	Nie	Tak	Tak
Tak	Tak	Tak	Nie	10	Nie jestem pewna	Nie	Tak	Nie	Nie	Nie	Tak	Antykoncepcję hormonalną (np. pigułki, krążek dopochwowy, hormonalna wkładka wewnątrzmaciczna lub podobne)	Nie	Nie, nie palę	Nie	Tak	Tak
Tak	Tak	Tak	Tak	6	Nie jestem pewna	Nie jestem pewna	Tak	Nie jestem pewna	Nie	Tak	Nie	-2	Nie	Nie, nie palę	Nie	Nie	Nie
Tak	Tak	Tak	Tak	9	Tak	Nie	Tak	Tak	Nie	Tak	Nie	-2	Nie	Tak	Nie	Tak	Tak
Tak	Tak	Tak	Tak	8	Tak	Nie jestem pewna	Tak	Nie	Nie	Nie	Tak	Prezerwatywa, diafragma	-2	Nie, nie palę	Nie	Tak	Tak
Tak	Tak	Tak	Nie	9	Nie	Nie	Tak	Nie	Nie	Tak	Nie	-2	Nie jest to konieczne. Nie mam partnera i jestem abstynentką seksualną	Nie, nie palę	Nie	Tak	Nie
Tak	Tak	Tak	Nie	9	Tak	Nie	Tak	Nie	Nie	Nie	Nie	-2	Tak	Tak	Nie	Tak	Tak
Tak	Tak	Tak	Tak	7	Tak	Nie	Tak	Nie	Nie	Nie	Nie	-2	Tak	Nie, nie palę	Nie	Nie	Nie
Tak	Tak	Tak	Tak	8	Tak	Nie	Tak	Nie jestem pewna	Nie	Nie	Nie	-2	Tak	Nie, tylko sporadycznie (mniej niż 1x dziennie)	Nie	Tak	Tak
Tak	Tak	Tak	Tak	9	Tak	Nie	Tak	Nie	Nie	Nie	Nie	-2	Tak	Tak	Nie	Tak	Tak
Tak	Tak	Tak	Tak	8	Tak	Nie	Tak	Nie	Nie	Nie	Tak	Antykoncepcję hormonalną (np. pigułki, krążek dopochwowy, hormonalna wkładka wewnątrzmaciczna lub podobne)	Tak	Tak	Nie	Tak	Tak
Tak	Tak	Tak	Tak	10	Tak	Nie	Tak	Tak	Nie	Tak	Nie	-2	Tak	Nie, nie palę	Nie	Tak	Nie
Tak	Tak	Tak	Tak	7	Tak	Nie	Tak	Nie	Nie	Nie	Nie	-2	Tak	Nie, tylko sporadycznie (mniej niż 1x dziennie)	Nie	Tak	Tak
Tak	Tak	Tak	Tak	9	Nie jestem pewna	Nie	Tak	Nie	Nie	Nie	Nie	-2	Tak	Nie, nie palę	Nie	Tak	Tak
Tak	Tak	Tak	Tak	10	Tak	Nie jestem pewna	Tak	Nie	Nie	Nie	Nie	-2	Nie jest to konieczne. Nie mam partnera i jestem abstynentką seksualną	Tak	Nie	Tak	Tak
Tak	Tak	Tak	Tak	10	Tak	Nie	Tak	Nie	Nie	Nie	Nie	-2	Tak	Nie, nie palę	Nie	Tak	Tak
Tak	Tak	Tak	Tak	8	Nie jestem pewna	Nie	Tak	Nie	Nie	Nie	Nie	-2	Tak	Tak	Nie	Tak	Tak
Tak	Tak	Tak	Tak	8	Tak	Nie	Tak	Nie	Nie	Tak	Nie	-2	Tak	Nie, nie palę	Nie	Tak	Tak
Tak	Tak	Tak	Tak	8	Tak	Tak, PMS i dysmenorrhoea	Tak	Tak	Nie	Tak	Nie	-2	Nie jest to konieczne. Nie mam partnera i jestem abstynentką seksualną	Nie, nie palę	Nie	Tak	Tak
Tak	Tak	Tak	Tak	8	Tak	Nie	Tak	Nie	Nie	Nie	Nie	-2	Nie jest to konieczne. Nie mam partnera i jestem abstynentką seksualną	Nie, nie palę	Nie	Tak	Nie
Tak	Tak	Tak	Tak	8	Nie jestem pewna	Nie	Tak	Nie	Nie	Nie	Nie	-2	Nie jest to konieczne. Nie mam partnera i jestem abstynentką seksualną	Nie, nie palę	Nie	Tak	Nie
Tak	Tak	Tak	Tak	10	Tak	Nie	Tak	Nie jestem pewna	Nie	Tak	Nie	-2	Nie jest to konieczne. Nie mam partnera i jestem abstynentką seksualną	Nie, nie palę	Nie	Tak	Nie
Tak	Tak	Tak	Tak	9	Nie jestem pewna	Nie	Tak	Nie	Nie	Nie	Nie	-2	Nie	Nie, nie palę	Nie	Nie	Nie
Tak	Tak	Tak	Tak	10	Tak	Nie	Tak	Nie	Tak	Tak	Nie	-2	Nie	Nie, nie palę	Nie	Tak	Tak
Tak	Tak	Tak	Tak	9	Tak	Nie jestem pewna	Tak	Nie	Nie	Nie	Nie	-2	Tak	Tak	Nie	Tak	Tak
Tak	Tak	Tak	Tak	10	Nie	Nie	Tak	Nie	Nie	Nie	Nie	-2	Tak	Nie, nie palę	Nie	Nie	Tak
Tak	Tak	Tak	Tak	9	Tak	Nie	Tak	Nie	Nie	Nie	Nie	-2	Nie jest to konieczne. Nie mam partnera i jestem abstynentką seksualną	Tak	Nie	Tak	Tak
Tak	Nie jestem pewna	Tak	Tak	8	Tak	Nie jestem pewna	Tak	Nie	Nie	Nie	Nie	-2	Tak	Nie, nie palę	Nie	Tak	Nie
Tak	Tak	Tak	Tak	10	Nie jestem pewna	Nie	Tak	Nie	Nie	Tak	Nie	-2	Nie	Nie, nie palę	Nie	Tak	Tak
Tak	Tak	Tak	Tak	9	Tak	Nie	Tak	Nie	Nie	Nie	Tak	Prezerwatywa, diafragma	-2	Nie, nie palę	Nie	Nie	Nie
Tak	Tak	-1	-2	-2	-2	-2	-2	-2	-2	-2	-2	-2	-2	-2	-2	-2	-2
Tak	Tak	Tak	Nie	9	Nie	Nie jestem pewna	Tak	Nie jestem pewna	Nie	Nie	Nie	-2	Tak	Tak	Nie	Tak	Tak
Tak	Tak	Tak	Tak	9	Nie	Nie	Tak	Nie	Nie	Nie	Nie	-2	Tak	Nie, nie palę	Nie	Tak	Tak
Tak	Tak	Tak	Tak	7	Tak	Nie	Tak	Nie	Nie	Nie	Nie	-2	Nie	Nie, nie palę	Nie	Nie	Tak
Tak	Tak	Tak	Tak	8	Tak	Tak, tylko dysmenorrhoea	Tak	Nie	Nie	Tak	Tak	Antykoncepcję hormonalną (np. pigułki, krążek dopochwowy, hormonalna wkładka wewnątrzmaciczna lub podobne)	Nie	Nie, nie palę	Nie	Tak	Tak
Tak	Tak	Tak	Tak	10	Tak	Nie	Tak	Nie	Nie	Nie	Nie	-2	Tak	Nie, nie palę	Nie	Tak	Tak
Tak	Tak	Tak	Tak	10	Tak	Nie	Tak	Nie	Nie	Nie	Tak	Antykoncepcję hormonalną (np. pigułki, krążek dopochwowy, hormonalna wkładka wewnątrzmaciczna lub podobne)	Nie	Nie, nie palę	Nie	Nie	Nie
Tak	Tak	Tak	Tak	8	Tak	Nie	Tak	Nie	Nie	Nie	Nie	-2	Tak	Nie, nie palę	Nie	Nie	Nie
Tak	Tak	Tak	Tak	10	Nie	Nie	Tak	Nie	Tak	Nie	Nie	-2	Nie jest to konieczne. Nie mam partnera i jestem abstynentką seksualną	Nie, nie palę	Nie	Tak	Tak
Tak	Tak	Tak	Tak	9	Tak	Tak, PMS i dysmenorrhoea	Tak	Nie	Nie	Tak	Tak	Antykoncepcję hormonalną (np. pigułki, krążek dopochwowy, hormonalna wkładka wewnątrzmaciczna lub podobne)	Nie	Nie, tylko sporadycznie (mniej niż 1x dziennie)	Nie	Nie	Nie
Tak	Tak	Tak	Tak	8	Nie jestem pewna	Nie	Nie	Nie	Nie	Nie	Nie	-2	Tak	Tak	Nie	Tak	Nie
Tak	Tak	Tak	Nie	10	Nie	Nie	Tak	Nie	Nie	Nie	Nie	-2	Nie	Tak	Nie	Tak	Tak
Tak	Tak	Tak	Nie	8	Nie	Nie	Tak	Nie	Nie	Nie	Nie	-2	Nie jest to konieczne. Nie mam partnera i jestem abstynentką seksualną	Nie, nie palę	Nie	Tak	Nie
Tak	Tak	Tak	Tak	7	Nie jestem pewna	Nie	Tak	Nie	Nie	Tak	Nie	-2	Tak	Nie, nie palę	Nie	Tak	Tak
Tak	Tak	Tak	Tak	9	Tak	Nie	Tak	Nie	Nie	Tak	Nie	-2	Tak	Tak	Nie	Nie	Nie
Tak	Tak	Tak	Tak	9	Tak	Nie	Tak	Nie	Nie	Nie	Nie	-2	Nie jest to konieczne. Nie mam partnera i jestem abstynentką seksualną	Nie, nie palę	Nie	Tak	Nie
Tak	Tak	Tak	Tak	10	Nie	Nie	Tak	Nie	Nie	Tak	Nie	-2	Tak	Nie, tylko sporadycznie (mniej niż 1x dziennie)	Nie	Tak	Tak
Tak	Tak	Tak	Nie	10	Nie	Nie	Tak	Nie	Nie	Nie	Nie	-2	Nie jest to konieczne. Nie mam partnera i jestem abstynentką seksualną	Nie, nie palę	Nie	Nie	Nie
Tak	Tak	Tak	Tak	9	Nie	Nie jestem pewna	Tak	Nie	Nie	Tak	Nie	-2	Nie	Nie, nie palę	Nie	Tak	Tak
Tak	Tak	Tak	Tak	8	Nie jestem pewna	Nie	Tak	Nie	Nie	Tak	Tak	Antykoncepcję hormonalną (np. pigułki, krążek dopochwowy, hormonalna wkładka wewnątrzmaciczna lub podobne)	Tak	Nie, nie palę	Nie	Tak	Tak
Nie	Tak	Tak	Tak	9	Tak	Nie	Tak	Nie	Nie	Nie	Tak	Antykoncepcję hormonalną (np. pigułki, krążek dopochwowy, hormonalna wkładka wewnątrzmaciczna lub podobne)	Tak	Nie, nie palę	Nie	Tak	Nie
Tak	Tak	Tak	Nie	9	Tak	Nie	Tak	Nie	Nie	Nie	Nie	-2	Nie jest to konieczne. Nie mam partnera i jestem abstynentką seksualną	Nie, nie palę	Nie	Tak	Tak
Tak	Tak	Tak	Tak	10	Tak	Tak, tylko PMS	Nie	Nie	Nie	Nie	Nie	-2	Nie jest to konieczne. Nie mam partnera i jestem abstynentką seksualną	Nie, nie palę	Nie	Tak	Nie
Tak	Tak	Tak	Tak	9	Nie	Nie	Tak	Nie	Tak	Nie	Nie	-2	Nie	Tak	Nie	Tak	Tak
Tak	Tak	Tak	Tak	9	Tak	Nie	Tak	Nie jestem pewna	Tak	Tak	Nie	-2	Nie	Tak	Nie	Tak	Nie
Tak	Tak	Tak	Tak	8	Tak	Nie	Nie	Nie	Nie	Tak	Nie	-2	Nie	Nie, nie palę	Nie	Tak	Nie
Tak	Tak	Tak	Tak	8	Tak	Nie	Nie	Nie	Nie	Nie	Nie	-2	Tak	Nie, nie palę	Nie	Tak	Tak
Tak	Tak	Tak	Nie	7	Nie	Nie	Tak	Nie	Nie	Nie	Nie	-2	Tak	Nie, nie palę	Nie	Nie	Nie
Tak	Tak	Tak	Tak	9	Tak	Nie	Tak	Nie	Nie	Nie	Nie	-2	Nie jest to konieczne. Nie mam partnera i jestem abstynentką seksualną	Nie, nie palę	Nie	Tak	Tak
Tak	Nie	Tak	Tak	10	Tak	Nie	Tak	Nie	Nie	Tak	Nie	-2	Tak	Nie, tylko sporadycznie (mniej niż 1x dziennie)	Nie	Tak	Tak
Tak	Nie	Tak	Tak	6	Tak	Nie	Tak	Nie	Nie	Nie	Nie	-2	Tak	Nie, tylko sporadycznie (mniej niż 1x dziennie)	Nie	Tak	Tak
Tak	Tak	Tak	Tak	7	Nie	Nie	Tak	Nie	Nie	Tak	Nie	-2	Nie jest to konieczne. Nie mam partnera i jestem abstynentką seksualną	Nie, nie palę	Nie	Tak	Nie
Tak	Tak	Tak	Tak	9	Tak	Nie	Tak	Nie	Nie	Nie	Tak	Antykoncepcję hormonalną (np. pigułki, krążek dopochwowy, hormonalna wkładka wewnątrzmaciczna lub podobne)	Nie	Nie, nie palę	Nie	Nie	Nie
Tak	Tak	Tak	Tak	10	Tak	Nie	Tak	Nie	Nie	Nie	Nie	-2	Tak	Tak	Nie	Tak	Tak
Tak	Tak	Tak	Tak	9	Nie	Nie	Tak	Nie jestem pewna	Nie	Nie	Nie	-2	Tak	Nie, nie palę	Nie	Nie	Nie
Tak	Tak	Tak	Tak	8	Tak	Nie	Tak	Nie	Nie	Nie	Nie	-2	Tak	Nie, nie palę	Nie	Tak	Nie
Tak	Tak	Tak	Tak	9	Tak	Nie	Tak	Nie	Nie	Tak	Nie	-2	Tak	Nie, nie palę	Nie	Nie	Nie
Tak	Tak	Tak	Tak	10	Tak	Nie	Tak	Nie	Nie	Nie	Nie	-2	Nie jest to konieczne. Nie mam partnera i jestem abstynentką seksualną	Tak	Nie	Tak	Tak
Tak	Tak	Tak	Tak	9	Nie	Nie jestem pewna	Tak	Nie jestem pewna	Nie	Nie	Nie	-2	Tak	Nie, nie palę	Nie	Tak	Tak
Tak	Tak	Tak	Tak	8	Tak	Nie	Tak	Nie	Tak	Nie	Nie	-2	Nie	Nie, nie palę	Nie	Nie	Nie
Tak	Nie	Tak	Tak	8	Tak	Nie	Tak	Nie	Nie	Nie	Nie	-2	Nie	Nie, nie palę	Nie	Tak	Nie
Tak	Tak	Tak	Tak	9	Tak	Nie	Tak	Nie	Nie	Nie	Nie	-2	Nie jest to konieczne. Nie mam partnera i jestem abstynentką seksualną	Nie, nie palę	Nie	Tak	Nie
Tak	Nie jestem pewna	Tak	Tak	6	Tak	Nie	Tak	Nie	Nie	Nie	Nie	-2	Nie jest to konieczne. Nie mam partnera i jestem abstynentką seksualną	Tak	Nie	Tak	Tak
Tak	Nie jestem pewna	Tak	Nie	8	Tak	Nie jestem pewna	Tak	Nie jestem pewna	Nie	Nie	Nie	-2	Nie jest to konieczne. Nie mam partnera i jestem abstynentką seksualną	Nie, nie palę	Nie	Tak	Tak
Tak	Nie	Tak	Tak	7	Nie	Nie	Tak	Tak	Nie	Tak	Nie	-2	Tak	Nie, nie palę	Tak	Tak	Nie
Tak	Tak	Tak	Tak	8	Nie jestem pewna	Nie	Tak	Nie	Nie	Tak	Tak	Antykoncepcję hormonalną (np. pigułki, krążek dopochwowy, hormonalna wkładka wewnątrzmaciczna lub podobne)	Tak	Nie, tylko sporadycznie (mniej niż 1x dziennie)	Nie	Tak	Nie
Tak	Tak	Tak	Tak	8	Tak	Nie jestem pewna	Tak	Nie	Tak	Tak	Tak	Prezerwatywa, diafragma	-2	Nie, nie palę	Nie	Tak	Tak
Tak	Tak	Tak	Tak	7	Nie jestem pewna	Nie	Tak	Nie	Tak	Nie	Nie	-2	Tak	Nie, nie palę	Nie	Tak	Tak
Tak	Tak	Tak	Tak	8	Tak	Nie jestem pewna	Tak	Nie	Nie	Tak	Nie	-2	Nie jest to konieczne. Nie mam partnera i jestem abstynentką seksualną	Nie, tylko sporadycznie (mniej niż 1x dziennie)	Nie	Tak	Tak
Tak	Tak	Nie	Nie	0	Nie	Nie	Nie	Nie	Nie	Nie	Nie	-2	Nie	Nie, nie palę	Tak	Nie	Nie
Nie	Nie	Nie	-1	-2	-2	-2	-2	-2	-2	-2	-2	-2	-2	-2	-2	-2	-2
-1	-2	-2	-2	-2	-2	-2	-2	-2	-2	-2	-2	-2	-2	-2	-2	-2	-2
Tak	Tak	Tak	Tak	8	Tak	Nie	Tak	Nie	Nie	Nie	Nie	-2	Tak	Tak	Nie	Tak	Tak
Tak	Tak	Tak	Tak	9	Nie jestem pewna	Nie jestem pewna	Nie	Nie	Nie	Nie	Nie	-2	Nie jest to konieczne. Nie mam partnera i jestem abstynentką seksualną	Nie, nie palę	Nie	Nie	Nie
Tak	Tak	Tak	Nie	8	Tak	Nie	Tak	Nie	Nie	Nie	Nie	-2	Nie jest to konieczne. Nie mam partnera i jestem abstynentką seksualną	Nie, nie palę	Nie	Nie	Nie
Tak	Tak	Tak	Tak	10	Nie	Nie	Tak	Tak	Nie	Tak	Nie	-2	Nie	Nie, tylko sporadycznie (mniej niż 1x dziennie)	Nie	Nie	Tak
Tak	Tak	Tak	Nie	7	Tak	Nie	Nie	Nie	Nie	Nie	Nie	-2	Nie	Nie, nie palę	Nie	Tak	Tak
Tak	Tak	Tak	Tak	9	Tak	Nie jestem pewna	Tak	Nie	Nie	Tak	Nie	-2	Nie	Nie, nie palę	Nie	Tak	Tak
Tak	Tak	Tak	Tak	9	Nie	Nie	Nie	Tak	Tak	Tak	Tak	Antykoncepcję hormonalną (np. pigułki, krążek dopochwowy, hormonalna wkładka wewnątrzmaciczna lub podobne)	Nie jest to konieczne. Nie mam partnera i jestem abstynentką seksualną	Nie, nie palę	Nie	Tak	Tak
Tak	Nie jestem pewna	Tak	Nie	7	Nie jestem pewna	Nie jestem pewna	Tak	Tak	Tak	Nie	Nie	-2	Nie jest to konieczne. Nie mam partnera i jestem abstynentką seksualną	Nie, nie palę	Nie	Tak	Tak
-1	-2	-2	-2	-2	-2	-2	-2	-2	-2	-2	-2	-2	-2	-2	-2	-2	-2
Tak	Tak	Tak	Tak	7	Tak	Nie	Tak	Tak	Nie	Tak	Nie	-2	Tak	Nie, tylko sporadycznie (mniej niż 1x dziennie)	Nie	Tak	Tak
Tak	Tak	Tak	Tak	7	Tak	Tak, tylko PMS	Tak	Nie	Nie	Nie	Tak	Prezerwatywa, diafragma	-2	Nie, nie palę	Nie	Tak	Tak
Tak	Tak	Nie	Tak	9	Tak	Nie jestem pewna	Tak	Tak	Tak	Tak	Nie	-2	Nie	Tak	Nie	Nie	Tak
Tak	Tak	Tak	Tak	9	Nie jestem pewna	Nie jestem pewna	Tak	Tak	Nie	Tak	Tak	Prezerwatywa, diafragma	-2	Tak	Nie	Tak	Tak
Tak	Tak	Tak	Tak	10	Nie	Nie jestem pewna	Tak	Nie jestem pewna	Nie	Nie	Nie	-2	Tak	Nie, nie palę	Nie	Tak	Nie
Tak	Tak	Tak	Nie	10	Nie	Nie	Tak	Nie	Nie	Tak	Nie	-2	Tak	Tak	Nie	Tak	Tak
Tak	Tak	Tak	Tak	9	Tak	Nie	Tak	Nie	Nie	Nie	Nie	-2	Tak	Nie, nie palę	Nie	Tak	Tak
Tak	Tak	Tak	Nie	10	Nie jestem pewna	Nie	Nie	Nie	Nie	Nie	Nie	-2	Nie jest to konieczne. Nie mam partnera i jestem abstynentką seksualną	Tak	Nie	Tak	Nie
Tak	Tak	Tak	Tak	7	Tak	Nie	Tak	Nie	Nie	Nie	Nie	-2	Tak	Nie, nie palę	Nie	Tak	Tak
Tak	Tak	Tak	Tak	9	Tak	Nie	Tak	Nie	Nie	Nie	Nie	-2	Nie	Nie, nie palę	Nie	Tak	Nie
Tak	Tak	Tak	Nie	8	Tak	Nie	Tak	Nie	Nie	Nie	Nie	-2	Nie jest to konieczne. Nie mam partnera i jestem abstynentką seksualną	Nie, nie palę	Nie	Nie	Nie
Tak	Tak	Tak	Nie	9	Tak	Nie	Tak	Nie	Nie	Nie	Nie	-2	Tak	Nie, nie palę	Nie	Tak	Nie
Tak	Tak	Tak	Nie	10	Tak	Nie	Tak	Nie	Nie	Nie	Nie	-2	Nie	Nie, nie palę	Nie	Tak	Nie
Tak	Tak	Tak	Nie	6	Tak	Nie jestem pewna	Tak	Nie jestem pewna	Nie	Nie	Nie	-2	Nie jest to konieczne. Nie mam partnera i jestem abstynentką seksualną	Nie, nie palę	Nie	Tak	Nie
Tak	Tak	Tak	Tak	9	Nie	Tak, tylko PMS	Tak	Nie	Nie	Tak	Nie	-2	Nie	Nie, nie palę	Nie	Tak	Tak
Tak	Tak	Tak	Tak	10	Tak	Nie	Tak	Nie jestem pewna	Nie	Tak	Nie	-2	Nie	Nie, nie palę	Nie	Nie	Tak
Tak	Tak	Tak	Tak	9	Tak	Nie jestem pewna	Tak	Nie	Nie	Nie	Nie	-2	Nie jest to konieczne. Nie mam partnera i jestem abstynentką seksualną	Nie, nie palę	Nie	Nie	Tak
Tak	Tak	Tak	Tak	9	Nie	Nie	Tak	Nie	Nie	Tak	Nie	-2	Nie jest to konieczne. Nie mam partnera i jestem abstynentką seksualną	Nie, nie palę	Nie	Tak	Tak
Tak	Tak	Tak	Tak	8	Tak	Nie	Tak	Nie	Nie	Nie	Tak	Antykoncepcję hormonalną (np. pigułki, krążek dopochwowy, hormonalna wkładka wewnątrzmaciczna lub podobne)	Tak	Nie, nie palę	Nie	Nie	Tak
Tak	Tak	Tak	Tak	10	Nie	Nie	Tak	Nie jestem pewna	Nie	Nie	Tak	Antykoncepcję hormonalną (np. pigułki, krążek dopochwowy, hormonalna wkładka wewnątrzmaciczna lub podobne)	Nie	Nie, nie palę	Nie	Nie	Tak
Tak	Nie	Tak	Tak	6	Tak	Nie	Tak	Nie	Nie	Nie	Nie	-2	Nie jest to konieczne. Nie mam partnera i jestem abstynentką seksualną	Nie, nie palę	Nie	Tak	Tak
Tak	Tak	Tak	Tak	9	Nie	Nie	Tak	Nie	Nie	Nie	Nie	-2	Tak	Tak	Nie	Tak	Tak
Tak	Tak	Tak	Tak	8	Tak	Nie jestem pewna	Tak	Nie	Nie	Nie	Tak	Prezerwatywa, diafragma	-2	Nie, nie palę	Nie	Tak	Tak
-1	-2	-2	-2	-2	-2	-2	-2	-2	-2	-2	-2	-2	-2	-2	-2	-2	-2
Tak	Tak	Tak	Tak	10	Nie	Tak, tylko dysmenorrhoea	Tak	Tak	Tak	Nie	Nie	-2	Nie jest to konieczne. Nie mam partnera i jestem abstynentką seksualną	Nie, nie palę	Nie	Tak	Tak
Tak	Tak	Tak	Tak	9	Tak	Nie	Tak	Nie	Nie	Nie	Nie	-2	Nie jest to konieczne. Nie mam partnera i jestem abstynentką seksualną	Nie, nie palę	Nie	Tak	Tak
Tak	Tak	Tak	Nie	10	Nie	Nie	Tak	Nie	Nie	Nie	Tak	Prezerwatywa, diafragma	-2	Tak	Tak	Nie	Nie
Tak	Nie jestem pewna	Tak	Tak	7	Tak	Nie	Tak	Nie	Nie	Nie	Nie	-2	Nie jest to konieczne. Nie mam partnera i jestem abstynentką seksualną	Nie, nie palę	Nie	Tak	Tak
Tak	Tak	Nie	Tak	5	Nie jestem pewna	Tak, tylko PMS	Tak	Tak	Nie	Tak	Tak	Antykoncepcję hormonalną (np. pigułki, krążek dopochwowy, hormonalna wkładka wewnątrzmaciczna lub podobne)	Nie	Nie, nie palę	Nie	Nie	Nie
Tak	Tak	Tak	Nie	8	Tak	Nie	Tak	Nie	Tak	Nie	Nie	-2	Nie jest to konieczne. Nie mam partnera i jestem abstynentką seksualną	Nie, nie palę	Nie	Tak	Tak
Tak	Tak	Nie	Tak	9	Nie	Nie	Tak	Nie	Nie	Tak	Nie	-2	Nie jest to konieczne. Nie mam partnera i jestem abstynentką seksualną	Tak	Nie	Tak	-1
Tak	Tak	Tak	Tak	9	Tak	Tak, PMS i dysmenorrhoea	Tak	Nie	Nie	Nie	Nie	-2	Tak	Tak	Nie	Nie	Nie
Tak	Tak	Tak	Tak	7	Tak	Nie jestem pewna	Tak	Tak	-1	-2	-2	-2	-2	-2	-2	-2	-2
Tak	Tak	Tak	Tak	10	Tak	Nie	Tak	Nie	Tak	Nie	Nie	-2	Nie jest to konieczne. Nie mam partnera i jestem abstynentką seksualną	Tak	Nie	Tak	Tak
Tak	Nie jestem pewna	Tak	Nie	10	Nie jestem pewna	Nie	Tak	Nie	Nie	Nie	Nie	-2	Nie	Nie, nie palę	Nie	Tak	Tak
Tak	Tak	Tak	Tak	6	Nie	Nie	Tak	Nie	Nie	Nie	Nie	-2	Nie jest to konieczne. Nie mam partnera i jestem abstynentką seksualną	Nie, nie palę	Nie	Tak	Tak
Tak	Nie jestem pewna	Tak	Tak	8	Tak	Nie	Tak	Nie	Nie	Nie	Nie	-2	Nie	Tak	Nie	Tak	Tak
Tak	Tak	Tak	Tak	7	Tak	Nie	Tak	Nie	Nie	Nie	Nie	-2	Nie jest to konieczne. Nie mam partnera i jestem abstynentką seksualną	Nie, nie palę	Nie	Nie	Tak
Tak	Tak	Tak	Tak	8	Nie	Nie	Tak	Nie	Nie	Nie	Nie	-2	Nie	Nie, nie palę	Nie	Nie	Nie
Nie	Nie jestem pewna	Tak	Tak	10	Tak	Nie	Tak	Nie	Nie	Nie	Tak	Antykoncepcję hormonalną (np. pigułki, krążek dopochwowy, hormonalna wkładka wewnątrzmaciczna lub podobne)	Nie jest to konieczne. Nie mam partnera i jestem abstynentką seksualną	Nie, nie palę	Nie	Nie	Nie
Tak	Tak	Tak	Tak	9	Nie	Nie	Tak	Nie	Nie	Nie	Tak	Antykoncepcję hormonalną (np. pigułki, krążek dopochwowy, hormonalna wkładka wewnątrzmaciczna lub podobne)	Tak	Tak	Nie	Tak	Tak
Tak	Tak	Tak	Tak	10	Tak	Nie	Tak	Nie	Nie	Nie	Tak	Antykoncepcję hormonalną (np. pigułki, krążek dopochwowy, hormonalna wkładka wewnątrzmaciczna lub podobne)	Tak	Nie, nie palę	Nie	Nie	Nie
Tak	Tak	Tak	Tak	6	Tak	Nie	Tak	Nie	Nie	Nie	Nie	-2	Nie	Tak	Nie	Tak	Tak
Tak	Tak	Tak	Tak	10	Tak	Nie	Tak	Nie	Nie jestem pewna	Nie	Nie	-2	Nie	Tak	Nie	Tak	Tak
Tak	Tak	Tak	Tak	9	Nie jestem pewna	Nie	Tak	Nie	Nie	Nie	Nie	-2	Nie jest to konieczne. Nie mam partnera i jestem abstynentką seksualną	Nie, nie palę	Nie	Nie	Nie
Tak	Tak	Tak	Tak	9	Tak	Nie	Tak	Nie	Nie	Nie	Nie	-2	Nie	Nie, nie palę	Nie	Nie	Nie
Tak	Tak	Tak	Tak	10	Tak	Nie	Tak	Nie	Nie	Tak	Nie	-2	Nie jest to konieczne. Nie mam partnera i jestem abstynentką seksualną	Nie, nie palę	Nie	Tak	Nie
Tak	Tak	Tak	Tak	10	Tak	Tak, tylko PMS	Tak	Nie	Nie	Nie	Tak	Prezerwatywa, diafragma	-2	Nie, nie palę	Nie	Tak	Nie
Tak	Tak	Tak	Nie	8	Nie	Nie	Tak	Nie	Nie	Nie	Nie	-2	Nie jest to konieczne. Nie mam partnera i jestem abstynentką seksualną	Nie, nie palę	Nie	Tak	Tak
Tak	Tak	Tak	Tak	10	Tak	Nie	Tak	Nie	Nie	Tak	Nie	-2	Nie	Nie, nie palę	Nie	Tak	Tak
Tak	Tak	Tak	Tak	6	Nie jestem pewna	Nie jestem pewna	Tak	Nie	Nie	Nie	Nie	-2	Nie	Nie, nie palę	Nie	Tak	Tak
Tak	Tak	Tak	Tak	10	Tak	Nie	Tak	Nie	Nie	Tak	Nie	-2	Nie jest to konieczne. Nie mam partnera i jestem abstynentką seksualną	Nie, nie palę	Nie	Tak	Tak
Tak	Tak	Tak	Tak	10	Tak	Nie	Tak	Nie	Nie	Nie	Nie	-2	Tak	Tak	Nie	Tak	Nie
Tak	Tak	Tak	Tak	9	Nie jestem pewna	Nie	Tak	Tak	Nie	Tak	Nie	-2	Nie	Nie, nie palę	Nie	Tak	Tak
Tak	-1	-2	-2	-2	-2	-2	-2	-2	-2	-2	-2	-2	-2	-2	-2	-2	-2
Tak	Tak	Tak	Tak	9	Tak	Tak, PMS i dysmenorrhoea	Tak	Tak	Tak	Tak	Nie	-2	Nie	Nie, nie palę	Nie	Tak	Tak
Tak	Tak	Tak	Tak	10	Tak	Nie	Tak	Nie	Nie	Nie	Tak	Antykoncepcję hormonalną (np. pigułki, krążek dopochwowy, hormonalna wkładka wewnątrzmaciczna lub podobne)	Tak	Tak	Nie	Nie	Tak
Tak	Tak	Tak	Tak	9	Tak	Nie	Tak	Nie	Nie	Nie	Nie	-2	Nie	Nie, tylko sporadycznie (mniej niż 1x dziennie)	Nie	Tak	Tak
Tak	Nie	Tak	Tak	5	Tak	Tak, tylko PMS	Tak	Nie	Nie	Nie	Nie	-2	Nie jest to konieczne. Nie mam partnera i jestem abstynentką seksualną	Nie, nie palę	Nie	Tak	Tak
Tak	Nie	Tak	Nie	9	Nie jestem pewna	Nie	Tak	Nie	Nie	Nie	Nie	-2	Tak	Nie, tylko sporadycznie (mniej niż 1x dziennie)	Nie	Nie	Nie
Tak	Tak	Tak	Tak	8	Tak	Nie	Tak	Nie	Nie	Nie	Nie	-2	Tak	Tak	Nie	Tak	Tak
Tak	Tak	Tak	Nie	8	Tak	Nie	Tak	Nie	Nie	Nie	Nie	-2	Tak	Nie, nie palę	Nie	Tak	Tak
Tak	Tak	Tak	Tak	10	Tak	Nie	Tak	Nie	Nie	Nie	Nie	-2	Tak	Nie, nie palę	Nie	Tak	Tak
Tak	Tak	Tak	Tak	6	Tak	Nie jestem pewna	Tak	Nie	Nie	Nie	Tak	Antykoncepcję hormonalną (np. pigułki, krążek dopochwowy, hormonalna wkładka wewnątrzmaciczna lub podobne)	Nie jest to konieczne. Nie mam partnera i jestem abstynentką seksualną	Tak	Nie	Nie	Tak
Tak	Tak	Tak	Nie	9	Tak	Nie	Tak	Nie	Nie	Tak	Nie	-2	Nie	Nie, nie palę	Nie	Nie	Nie
Tak	Tak	Tak	Tak	9	Tak	Nie jestem pewna	Tak	Nie jestem pewna	Tak	Nie	Nie	-2	Tak	Nie, nie palę	Nie	Tak	Tak
Tak	Nie	Tak	Tak	7	Tak	Nie	Tak	Nie	Nie	Nie	Nie	-2	Nie	Tak	Nie	Tak	Tak
Tak	Tak	Tak	Tak	10	Tak	Nie	Tak	Nie	Tak	Tak	Tak	Antykoncepcję hormonalną (np. pigułki, krążek dopochwowy, hormonalna wkładka wewnątrzmaciczna lub podobne)	Tak	Tak	Nie	Tak	Tak
Tak	Tak	Tak	Tak	9	Tak	Nie	Tak	Nie	Nie	Nie	Nie	-2	Tak	Nie, nie palę	Nie	Nie	Nie
Tak	Tak	Tak	Tak	8	Nie	Nie	Tak	Nie	Nie	Nie	Nie	-2	Nie jest to konieczne. Nie mam partnera i jestem abstynentką seksualną	Nie, nie palę	Nie	Nie	Nie
Tak	Tak	Tak	Nie	8	Tak	Nie	Tak	Nie	Nie	Nie	Nie	-2	Nie	Nie, nie palę	Nie	Tak	Tak
Tak	Tak	Tak	Nie	8	Nie	Tak, PMS i dysmenorrhoea	Tak	Nie	Nie jestem pewna	Nie	Tak	Niehormonalna wkładka wewnątrzmaciczna (np. miedziana, złota)	Tak	Tak	Tak	Tak	Tak
Tak	Tak	Tak	Tak	8	Tak	Nie	Tak	Nie	Nie	Nie	Nie	-2	Nie	Nie, nie palę	Nie	Tak	Nie
Tak	Tak	Tak	Nie	9	Tak	Nie	Tak	Nie	Nie	Nie	Nie	-2	Nie	Nie, nie palę	Nie	Tak	Tak
Tak	Tak	Tak	Tak	10	Nie	Nie	Tak	Nie	Nie	Nie	Nie	-2	Tak	Nie, nie palę	Nie	Tak	Nie
Tak	Tak	Tak	Tak	8	Tak	Nie	Tak	Nie	Tak	Nie	Nie	-2	Nie	Nie, nie palę	Nie	Tak	Tak
Tak	Tak	Tak	Tak	8	Tak	Nie	Tak	Nie	Nie	Nie	Nie	-2	Tak	Nie, tylko sporadycznie (mniej niż 1x dziennie)	Nie	Tak	Tak
Tak	Tak	Tak	Tak	7	Tak	Nie	Tak	Nie	Nie	Nie	Nie	-2	Nie jest to konieczne. Nie mam partnera i jestem abstynentką seksualną	Nie, nie palę	Nie	Tak	Tak
Tak	Tak	Tak	Tak	10	Tak	Nie	Tak	Nie	Nie	Nie	Nie	-2	Tak	Nie, tylko sporadycznie (mniej niż 1x dziennie)	Nie	Tak	Tak
Tak	Tak	Tak	Tak	8	Tak	Nie	Nie	Nie	Nie	Tak	Nie	-2	Nie	Nie, nie palę	Nie	Nie	Nie
Tak	Nie jestem pewna	Tak	Nie	10	Tak	Nie	Tak	Nie	Tak	Nie	Nie	-2	Tak	Tak	Nie	Tak	Tak
Tak	Tak	Tak	Nie	9	Tak	Nie	Tak	Nie	Nie	Tak	Nie	-2	Nie	Nie, nie palę	Nie	Tak	Tak
Tak	Tak	Tak	Tak	8	Nie jestem pewna	Nie jestem pewna	Tak	Nie	Nie	Nie	Tak	Antykoncepcję hormonalną (np. pigułki, krążek dopochwowy, hormonalna wkładka wewnątrzmaciczna lub podobne)	Nie	Nie, tylko sporadycznie (mniej niż 1x dziennie)	Nie	Nie	Nie
Tak	Tak	Tak	Tak	10	Nie	Nie	Tak	Tak	Nie	Nie	Tak	Antykoncepcję hormonalną (np. pigułki, krążek dopochwowy, hormonalna wkładka wewnątrzmaciczna lub podobne)	Tak	Tak	Nie	Tak	Tak
Tak	Tak	Tak	Tak	10	Tak	Nie	Tak	Nie	Nie	Nie	Nie	-2	Nie jest to konieczne. Nie mam partnera i jestem abstynentką seksualną	Nie, nie palę	Nie	Tak	Tak
Nie	Tak	Tak	Tak	10	Tak	Nie	Tak	Nie	Nie	Nie	Tak	Antykoncepcję hormonalną (np. pigułki, krążek dopochwowy, hormonalna wkładka wewnątrzmaciczna lub podobne)	Nie jest to konieczne. Nie mam partnera i jestem abstynentką seksualną	Nie, nie palę	Nie	Nie	Nie
Tak	Tak	Tak	Tak	10	Nie jestem pewna	Nie jestem pewna	Tak	Nie	Nie	Nie	Nie	-2	Tak	Nie, nie palę	Nie	Tak	Tak
Tak	Tak	Tak	Tak	8	Tak	Nie	Tak	Nie	Nie	Tak	Tak	Prezerwatywa, diafragma	-2	Nie, nie palę	Nie	Tak	Tak
Tak	Nie jestem pewna	Tak	Nie	8	Tak	Nie	Tak	Nie	Nie	Nie	Tak	Prezerwatywa, diafragma	-2	Nie, nie palę	Nie	Tak	Tak
Tak	Tak	Tak	Tak	8	Nie jestem pewna	Nie	Tak	Nie	Nie	Nie	Nie	-2	Nie jest to konieczne. Nie mam partnera i jestem abstynentką seksualną	Nie, tylko sporadycznie (mniej niż 1x dziennie)	Nie	Tak	Tak
-1	-2	-2	-2	-2	-2	-2	-2	-2	-2	-2	-2	-2	-2	-2	-2	-2	-2
Tak	Tak	Tak	Tak	10	Tak	Nie	Tak	Tak	Nie	Tak	Nie	-2	Tak	Nie, nie palę	Nie	Tak	Nie
Tak	Tak	Tak	Tak	8	Tak	Nie	Tak	Nie	Tak	Nie	Nie	-2	Tak	Nie, nie palę	Nie	Tak	Nie
Tak	Tak	Tak	Tak	10	Nie jestem pewna	Nie	Tak	Nie	Nie	Nie	Nie	-2	Nie jest to konieczne. Nie mam partnera i jestem abstynentką seksualną	Nie, nie palę	Nie	Tak	Tak
Tak	Tak	Tak	Tak	10	Tak	Nie	Tak	Nie	Nie	Nie	Nie	-2	Tak	Nie, nie palę	Nie	Tak	Tak
Tak	Tak	Tak	Nie	8	Tak	Nie jestem pewna	Tak	Nie jestem pewna	Nie	Tak	Nie	-2	Tak	Nie, nie palę	Nie	Tak	Nie
Tak	Tak	Tak	Nie	7	Tak	Nie	Tak	Nie	Nie	Nie	Nie	-2	Nie	Nie, nie palę	Nie	Tak	Tak
Tak	Tak	Tak	Tak	10	Nie jestem pewna	Nie jestem pewna	Tak	Nie jestem pewna	Nie	Nie	Tak	Prezerwatywa, diafragma	-2	Nie, nie palę	Nie	Tak	Tak
Tak	Tak	Tak	Tak	10	Tak	Nie jestem pewna	Tak	Nie	Nie	Nie	Tak	Prezerwatywa, diafragma	-2	Nie, nie palę	Nie	Tak	Tak
Tak	Tak	Tak	Tak	10	Tak	Tak, tylko PMS	Tak	Tak	Nie	Tak	Nie	-2	Tak	Nie, tylko sporadycznie (mniej niż 1x dziennie)	Nie	Tak	Tak
Nie	Tak	Tak	Tak	7	Tak	Nie	Tak	Nie	Nie	Nie	Nie	-2	Nie jest to konieczne. Nie mam partnera i jestem abstynentką seksualną	Nie, nie palę	Nie	Tak	Nie
Tak	Tak	Tak	Tak	8	Tak	Nie jestem pewna	Tak	Nie jestem pewna	Nie	Nie	Nie	-2	Nie	Tak	Nie	Nie	Nie
Tak	Tak	Tak	Tak	8	Nie	Nie	Tak	Nie	Nie	Tak	Nie	-2	Tak	Nie, nie palę	Nie	Tak	Tak
Tak	Tak	Tak	Tak	10	Nie	Nie	Tak	Nie	Tak	Nie	Nie	-2	Nie	Tak	Nie	Nie	Nie
Tak	Tak	Tak	Tak	10	Nie jestem pewna	Nie	Tak	Nie	Nie	Nie	Nie	-2	Nie jest to konieczne. Nie mam partnera i jestem abstynentką seksualną	Nie, tylko sporadycznie (mniej niż 1x dziennie)	Nie	Tak	Nie
Tak	Tak	Tak	Tak	9	Tak	Nie jestem pewna	Tak	Tak	Nie	Tak	Tak	Antykoncepcję hormonalną (np. pigułki, krążek dopochwowy, hormonalna wkładka wewnątrzmaciczna lub podobne)	Tak	Nie, nie palę	Nie	Tak	Tak
Tak	Tak	Tak	Tak	8	Tak	Nie jestem pewna	Tak	Nie	Nie	Nie	Nie	-2	Tak	Tak	Nie	Tak	Tak
Tak	Tak	Tak	Tak	9	Tak	Nie	Tak	Nie jestem pewna	Nie	Nie	Nie	-2	Nie jest to konieczne. Nie mam partnera i jestem abstynentką seksualną	Nie, nie palę	Nie	Tak	Tak
Tak	Nie jestem pewna	Nie	Tak	3	Tak	Nie	Nie	Nie	Nie	Nie	Nie	-2	Nie jest to konieczne. Nie mam partnera i jestem abstynentką seksualną	Nie, nie palę	Nie	Nie	Nie
Tak	Nie	Tak	Tak	8	Tak	Nie	Tak	Nie	Nie	Nie	Tak	Niehormonalna wkładka wewnątrzmaciczna (np. miedziana, złota)	Nie	Tak	Nie	Tak	Tak
Tak	Tak	Tak	Tak	9	Nie	Nie	Tak	Nie	Nie	Nie	Nie	-2	Tak	Nie, nie palę	Nie	Tak	Tak
Tak	Tak	Tak	Tak	8	Tak	Nie	Tak	Nie jestem pewna	Nie	Nie	Tak	Prezerwatywa, diafragma	-2	Nie, nie palę	Nie	Tak	Tak
Tak	Tak	Tak	Tak	8	Nie	Tak, tylko PMS	Tak	Nie	Nie jestem pewna	Nie	Nie	-2	Tak	Nie, nie palę	Nie	Nie	Nie
Tak	Tak	Tak	Tak	10	Tak	Nie	Tak	Nie	Nie	Nie	Nie	-2	Nie	Tak	Tak	Nie	Tak
Tak	Tak	Tak	Tak	8	Nie	Nie	Tak	Nie	Nie	Nie	Nie	-2	Nie jest to konieczne. Nie mam partnera i jestem abstynentką seksualną	Nie, nie palę	Nie	Nie	Nie
Tak	Tak	Tak	Tak	10	Nie	Nie	Tak	Nie	Nie	Nie	Nie	-2	Tak	Nie, nie palę	Nie	Tak	Tak
Tak	Nie jestem pewna	Nie	Tak	7	Tak	Nie	Tak	Nie	Nie	Nie	Nie	-2	Nie jest to konieczne. Nie mam partnera i jestem abstynentką seksualną	Nie, nie palę	Nie	Tak	Nie
Nie	Tak	Tak	Nie	8	Tak	Nie jestem pewna	Tak	Nie	Nie	Nie	Nie	-2	Nie jest to konieczne. Nie mam partnera i jestem abstynentką seksualną	Nie, nie palę	Nie	Nie	Tak
Tak	Tak	Tak	Nie	8	Nie	Nie	Tak	Nie	Tak	Nie	Tak	Antykoncepcję hormonalną (np. pigułki, krążek dopochwowy, hormonalna wkładka wewnątrzmaciczna lub podobne)	Nie	Nie, nie palę	Nie	Nie	Tak
Tak	Nie jestem pewna	Tak	Tak	10	Tak	Tak, tylko PMS	Tak	Nie	Nie	Nie	Nie	-2	Tak	Nie, nie palę	Nie	Tak	Tak
Tak	Tak	Tak	Tak	8	Nie	Tak, PMS i dysmenorrhoea	Tak	Tak	Tak	Tak	Tak	Antykoncepcję hormonalną (np. pigułki, krążek dopochwowy, hormonalna wkładka wewnątrzmaciczna lub podobne)	Nie	Nie, nie palę	Nie	Tak	Tak
Tak	Tak	Tak	Tak	10	Tak	Nie	Tak	Nie	Nie	Tak	Nie	-2	Nie jest to konieczne. Nie mam partnera i jestem abstynentką seksualną	Nie, nie palę	Nie	Tak	Tak
Tak	Tak	Tak	Tak	9	Tak	Nie	Tak	Nie	Nie	Nie	Tak	Prezerwatywa, diafragma	-2	Nie, nie palę	Nie	Tak	Tak
Tak	Nie jestem pewna	Tak	Tak	9	Nie jestem pewna	Nie jestem pewna	Tak	Nie jestem pewna	Nie	Nie	Nie	-2	Nie jest to konieczne. Nie mam partnera i jestem abstynentką seksualną	Nie, nie palę	Nie	Tak	Tak
-1	-2	-2	-2	-2	-2	-2	-2	-2	-2	-2	-2	-2	-2	-2	-2	-2	-2
Tak	-1	-2	-2	-2	-2	-2	-2	-2	-2	-2	-2	-2	-2	-2	-2	-2	-2
Tak	Nie jestem pewna	Tak	Tak	9	Tak	Nie jestem pewna	Tak	Nie jestem pewna	Nie	Nie	Nie	-2	Nie	Tak	Nie	Tak	Tak
Tak	Tak	Tak	Tak	8	Tak	Nie jestem pewna	Tak	Nie	Nie	Tak	Nie	-2	Tak	Nie, nie palę	Nie	Tak	Tak
Nie	Nie	Nie	Nie	8	Nie	Nie jestem pewna	Nie	Tak	Tak	Tak	Tak	-1	-2	-2	-2	-2	-2
Tak	Tak	Tak	Tak	8	Tak	Nie	Tak	Nie	Nie	Nie	Nie	-2	Nie	Nie, nie palę	Nie	Nie	Tak
Tak	Tak	Tak	Tak	10	Tak	Nie jestem pewna	Tak	Nie	Nie	Nie	Nie	-2	Tak	Tak	Nie	Nie	Nie
Tak	Nie jestem pewna	Tak	Tak	10	Tak	Nie	Tak	Nie	Nie	Tak	Tak	Antykoncepcję hormonalną (np. pigułki, krążek dopochwowy, hormonalna wkładka wewnątrzmaciczna lub podobne)	Tak	Nie, nie palę	Nie	Tak	Tak
Tak	Tak	Tak	Tak	10	Nie jestem pewna	Nie jestem pewna	Tak	Nie jestem pewna	Nie	Nie	Nie	-2	Tak	Tak	Nie	Tak	Tak
Tak	Nie jestem pewna	Tak	Tak	8	Nie	Nie	Tak	Nie	Nie	Nie	Nie	-2	Tak	Nie, tylko sporadycznie (mniej niż 1x dziennie)	Nie	Tak	Tak
Tak	Tak	Tak	Tak	9	Tak	Nie jestem pewna	Tak	Tak	Nie	Nie	Nie	-2	Nie jest to konieczne. Nie mam partnera i jestem abstynentką seksualną	Nie, nie palę	Nie	Tak	Nie
Tak	Tak	Tak	Tak	7	Tak	Nie jestem pewna	Nie	Nie	Nie	Tak	Nie	-2	Nie	Nie, tylko sporadycznie (mniej niż 1x dziennie)	Nie	Tak	Nie
Tak	Nie	Tak	Tak	9	Tak	Nie jestem pewna	Tak	Nie jestem pewna	Nie	Nie	Nie	-2	Tak	Nie, nie palę	Nie	Nie	Nie
Tak	Nie jestem pewna	Tak	Tak	8	Tak	Nie jestem pewna	Tak	Nie	Nie	Nie	Tak	Prezerwatywa, diafragma	-2	Tak	Nie	Tak	Tak
Tak	Tak	Tak	Tak	7	Tak	Nie jestem pewna	Tak	Nie	Nie	Nie	Nie	-2	Tak	Tak	Nie	Tak	Tak
Tak	Tak	Tak	Tak	8	Nie jestem pewna	Nie	Tak	Nie	Nie	Nie	Nie	-2	Tak	Nie, nie palę	Nie	Tak	Tak
Tak	Tak	Tak	Tak	8	Nie	Nie	Tak	Nie	Nie	Nie	Nie	-2	Nie jest to konieczne. Nie mam partnera i jestem abstynentką seksualną	Nie, nie palę	Nie	Tak	Nie
Tak	Tak	Tak	Tak	8	Tak	Tak, PMS i dysmenorrhoea	Tak	Tak	Nie	Tak	Tak	Antykoncepcję hormonalną (np. pigułki, krążek dopochwowy, hormonalna wkładka wewnątrzmaciczna lub podobne)	Nie jest to konieczne. Nie mam partnera i jestem abstynentką seksualną	Nie, tylko sporadycznie (mniej niż 1x dziennie)	Nie	Tak	Tak
Tak	Tak	Tak	Nie	8	Tak	Nie	Tak	Nie	Nie	Nie	Nie	-2	Nie jest to konieczne. Nie mam partnera i jestem abstynentką seksualną	Nie, nie palę	Nie	Tak	Tak
Nie	Tak	Tak	Tak	9	Nie jestem pewna	Nie jestem pewna	Nie	Nie jestem pewna	Nie	Nie	Nie	-2	Nie jest to konieczne. Nie mam partnera i jestem abstynentką seksualną	Nie, nie palę	Nie	Nie	Nie
Nie	Tak	Tak	Tak	9	Tak	Nie jestem pewna	Tak	Nie jestem pewna	Nie	Nie	Tak	Prezerwatywa, diafragma	-2	Tak	Nie	Tak	Nie
Tak	Tak	Tak	Tak	8	Tak	Nie	Tak	Nie	Tak	Tak	Nie	-2	Tak	Nie, nie palę	Nie	Nie	Tak
Tak	Tak	Tak	Nie	9	Tak	Nie	Tak	Nie	Nie	Nie	Nie	-2	Nie jest to konieczne. Nie mam partnera i jestem abstynentką seksualną	Nie, nie palę	Nie	Tak	Tak
Tak	Tak	Tak	Tak	8	Tak	Nie jestem pewna	Tak	Nie jestem pewna	Tak	Nie	Nie	-2	Nie jest to konieczne. Nie mam partnera i jestem abstynentką seksualną	Nie, tylko sporadycznie (mniej niż 1x dziennie)	Nie	Tak	Tak
Tak	Tak	Tak	Tak	9	Tak	Nie	Tak	Tak	Nie	Nie	Tak	Antykoncepcję hormonalną (np. pigułki, krążek dopochwowy, hormonalna wkładka wewnątrzmaciczna lub podobne)	Nie	Nie, nie palę	Nie	Nie	Nie
Tak	Tak	Tak	Tak	10	Nie jestem pewna	Nie	Tak	Nie	Nie	Tak	Nie	-2	Tak	Nie, nie palę	Nie	Tak	Tak
Tak	Tak	Tak	Tak	9	Tak	Nie	Tak	Nie	Nie	Tak	Nie	-2	Nie jest to konieczne. Nie mam partnera i jestem abstynentką seksualną	Nie, nie palę	Nie	Tak	Nie
Tak	Nie jestem pewna	Tak	Nie	10	Tak	Nie jestem pewna	Tak	Nie jestem pewna	Nie	Nie	Nie	-2	Nie	Tak	Nie	Nie	Nie
Tak	Tak	Tak	Tak	10	Nie	Nie jestem pewna	Tak	Nie	Nie	Tak	Tak	Prezerwatywa, diafragma	-2	Tak	Nie	Tak	Nie
Nie	Nie jestem pewna	Tak	Tak	8	Tak	Nie jestem pewna	Tak	Nie	Nie	Nie	Nie	-2	Nie jest to konieczne. Nie mam partnera i jestem abstynentką seksualną	Nie, nie palę	Nie	Nie	Nie
Tak	Tak	Tak	Tak	8	Nie	Nie	Tak	Nie	Nie	Nie	Tak	Antykoncepcję hormonalną (np. pigułki, krążek dopochwowy, hormonalna wkładka wewnątrzmaciczna lub podobne)	Nie jest to konieczne. Nie mam partnera i jestem abstynentką seksualną	Nie, tylko sporadycznie (mniej niż 1x dziennie)	Nie	Tak	Tak
[truncated: 394 more rows]

## Sheet: GER_AUT
1154
Frage 1 - Sind Sie eine Frau zwischen 18 und 49 Jahren?	Frage 2 - Dauert bei Ihnen ein Menstruationszyklus zwischen 24 bis 38 Tage?	Frage 3 - Treten bei Ihnen regelmäßig Schmerzen kurz vor oder mit Ihrer Periode auf? (1 Tag vor und bis zu 3 Tage während der Blutung)	Frage 4 - Treten bei Ihnen regelmäßig Stimmungsschwankungen, Schmerzen oder allgemeines Unwohlsein 5 bis 10 Tage vor Ihrer Periode auf?	Frage 5 - Wie würden Sie die stärkste Intensität Ihrer Regelschmerzen beschreiben?	Frage 6 - Traten Ihre Schmerzen bereits in Ihrer Jugend auf? (Bis zu 2 Jahre nach Ihrer ersten Periode)	Frage 7 - Hat ein Arzt bei Ihnen PMS oder Dysmenorrhoe diagnostiziert?	Frage 8 - Nehmen Sie schmerzlindernde Medikamente oder alternative Präparate gegen Ihre Regelschmerzen ein?	Frage 9 - Wurde bei Ihnen eine der folgenden Erkrankungen diagnostiziert: Endometriose, Colitis Ulcerosa, Morbus Crohn, eine chronische Entzündung der Blase?	Frage 10 - Hatten Sie in der Vergangenheit Operationen, die Ihnen heute immer noch Schmerzen, Verwachsungen oder Narbenbildung im Unterbauch verursachen könnten?	Frage 11 - Versuchen Sie gerade schwanger zu werden, sind Sie schwanger, oder stillen Sie?	Frage 12 - Verhüten Sie gerade?	Frage 13 - Welches Verhütungsmittel verwenden Sie derzeit?	Frage 14 - Wären Sie und Ihr Partner bereit, gegebenenfalls im Rahmen einer klinischen Studie für bis zu 7 Monate ein hormonfreies Verhütungsmittel zu verwenden?	Frage 15 - Rauchen Sie täglich?	Frage 16 - Hatten Sie in den letzten 5 Jahren Krebs?	Frage 17 - Könnten Sie sich grundsätzlich vorstellen, an einer klinischen Studie teilzunehmen, in denen ein zugelassenes pflanzliches Medikament gegen Regelschmerzen (Dysmenorrhoe) untersucht wird?	Frage 18 - Möchten Sie weitere Informationen zu neuen klinischen Studien gegen Regelschmerzen erhalten, z.B. mit einem pflanzlichen Medikament, sobald eine Teilnahme möglich ist?
Ja	Ja	Ja	Nein	4	Ja	Nein	Ja	Nein	Nein	Nein	Nein	-2	Nein	Nein, ich bin Nichtraucherin	Nein	Nein	Nein
Ja	Ja	Ja	Ja	7	Ja	Nein	Nein	Nein	Nein	Nein	Nein	-2	Nein	Nein, ich bin Nichtraucherin	Nein	Nein	Nein
Ja	Ja	Ja	Ja	9	Ja	Nein	Ja	Nein	Nein	Nein	Ja	Präservativ oder Kondom, Diaphragma	-2	Nein, ich bin Nichtraucherin	Nein	Ja	Ja
Ja	Ja	Ja	Ja	10	Nein	Nein	Nein	Nein	Nein	Nein	Nein	-2	Nein	Ja	Nein	Ja	Nein
Ja	Ja	Ja	Ja	7	Ja	Nein	Nein	Nein	Nein	Nein	Ja	Präservativ oder Kondom, Diaphragma	-2	Nein, ich bin Nichtraucherin	Nein	Ja	Ja
Ja	Nein	Ja	Ja	7	Nein	Nein	Ja	Nein	Nein	Nein	Nein	-2	Nein	Nein, ich bin Nichtraucherin	Nein	Nein	Nein
Ja	Ja	Nein	Ja	3	Ja	Ja, nur PMS	Nein	Nein	Nein	Nein	Nein	-2	Nein	Nein, ich bin Nichtraucherin	Nein	Nein	Nein
Ja	Ja	Ja	Ja	7	Nein	Ich bin mir nicht sicher	Nein	Ja	Nein	Nein	Ja	hormonell (z.B. Pille, Vaginalring, Hormonspirale oder ähnliche)	Ja	Nein, ich bin Nichtraucherin	Nein	Ja	Nein
Ja	Ja	Ja	Ja	7	Ja	Nein	Nein	Nein	Nein	Nein	Nein	-2	Nein	Nein, ich bin Nichtraucherin	Nein	Nein	Nein
Ja	Ja	Ja	Ja	7	Ja	Nein	Nein	Nein	Nein	Nein	Ja	Präservativ oder Kondom, Diaphragma	-2	Ja	Nein	Ja	Ja
Ja	Ja	Ja	Ja	9	Ja	Nein	Ja	Nein	Nein	Nein	Ja	Präservativ oder Kondom, Diaphragma	-2	Nein, ich bin Nichtraucherin	Nein	Ja	Ja
Ja	Ja	Ja	Ja	9	Nein	Ja, PMS und Dysmenorrhoe	Ja	Ich bin mir nicht sicher	Nein	Ja	Nein	-2	Nein	Nein, nur gelegentlich (weniger als 1x am Tag)	Nein	Ja	Nein
Ja	Ja	Ja	Ja	2	Nein	Nein	Nein	Nein	Nein	Nein	Nein	-2	Nein	Ja	Nein	Nein	Nein
Ja	Ich bin mir nicht sicher	Ja	Ja	10	Ich bin mir nicht sicher	Ja, nur PMS	Nein	Nein	Ja	Nein	Nein	-2	Nein	Nein, ich bin Nichtraucherin	Nein	Nein	Nein
Ja	Ja	Ja	Ja	7	Ja	Nein	Ja	Ich bin mir nicht sicher	Nein	Nein	Nein	-2	Nicht notwendig, ich habe keinen Partner und lebe sexuell abstinent	Nein, ich bin Nichtraucherin	Nein	Nein	Nein
Ja	Ja	Ja	Ja	4	Nein	Nein	Nein	Nein	Ich bin mir nicht sicher	Nein	Nein	-2	Ja	Ja	Nein	Ja	Nein
Ja	Ja	Ja	Ja	8	Nein	Nein	Ja	Nein	Nein	Ja	Nein	-2	Nein	Nein, ich bin Nichtraucherin	Nein	Ja	Nein
Ja	Ja	Ja	Ja	4	Nein	Nein	Nein	Nein	Nein	Nein	Nein	-2	Nein	Ja	Nein	Nein	Nein
Ja	Ja	Ja	Ja	7	Ja	Nein	Ja	Nein	Nein	Nein	Ja	Präservativ oder Kondom, Diaphragma	-2	Ja	Nein	Ja	Nein
Ja	Ja	Ja	Ja	5	Ja	Nein	Nein	Nein	Nein	Nein	Ja	hormonell (z.B. Pille, Vaginalring, Hormonspirale oder ähnliche)	Nein	Nein, ich bin Nichtraucherin	Nein	Nein	Nein
Ja	Ja	Ja	Ja	7	Ja	Nein	Nein	Nein	Nein	Nein	Nein	-2	Nein	Nein, ich bin Nichtraucherin	Nein	Nein	Nein
Ja	Ja	Ja	Ja	9	Ich bin mir nicht sicher	Nein	Ja	Nein	Nein	Nein	Ja	nicht hormonelle Spirale (z.B. Kupfer, Gold)	Nein	Ja	Nein	Ja	Nein
Ja	Ja	Ja	Ja	6	Ja	Ich bin mir nicht sicher	Ja	Nein	Nein	Nein	Ja	hormonell (z.B. Pille, Vaginalring, Hormonspirale oder ähnliche)	Ja	Ja	Nein	Ja	Ja
Ja	Ja	Ja	Ja	6	Ja	Nein	Ja	Nein	Nein	Nein	Ja	Präservativ oder Kondom, Diaphragma	-2	Nein, ich bin Nichtraucherin	Nein	Nein	Nein
Ja	Ja	Ja	Ja	9	Nein	Nein	Ja	Ich bin mir nicht sicher	Nein	Nein	Nein	-2	Nicht notwendig, ich habe keinen Partner und lebe sexuell abstinent	Nein, ich bin Nichtraucherin	Nein	Nein	Nein
Ja	Nein	Ja	Ja	9	Ja	Nein	Ja	Nein	Nein	Nein	Ja	Präservativ oder Kondom, Diaphragma	-2	Nein, ich bin Nichtraucherin	Nein	Nein	Nein
Ja	Ja	Ja	Nein	4	Ja	Nein	Nein	Nein	Ja	Nein	Nein	-2	Ja	Ja	Nein	Ja	Ja
Ja	Ja	Ja	Ja	7	Nein	Nein	Nein	Nein	Ja	Nein	Nein	-2	Ja	Nein, ich bin Nichtraucherin	Nein	Ja	Ja
Ja	Ja	Ja	Ja	8	Ich bin mir nicht sicher	Nein	Ja	Nein	Nein	Nein	Ja	nicht hormonelle Spirale (z.B. Kupfer, Gold)	Nein	Nein, ich bin Nichtraucherin	Nein	Nein	Nein
Ja	Ja	Ja	Ja	8	Ich bin mir nicht sicher	Ja, nur PMS	Ja	Ja	Ja	Nein	Nein	-2	Nein	Nein, ich bin Nichtraucherin	Nein	Nein	Nein
Ja	Ja	Ja	Ja	6	Nein	Nein	Ja	Nein	Nein	Nein	Nein	-2	Nicht notwendig, ich habe keinen Partner und lebe sexuell abstinent	Nein, ich bin Nichtraucherin	Nein	Ja	Nein
Ja	Ja	Ja	Ja	8	Nein	Nein	Nein	Nein	Nein	Ja	Nein	-2	Nein	Nein, ich bin Nichtraucherin	Nein	Ja	Nein
Ja	Ja	Ja	Ja	9	Nein	Ich bin mir nicht sicher	Ja	Nein	Nein	Nein	Ja	nicht hormonelle Spirale (z.B. Kupfer, Gold)	Ja	Nein, nur gelegentlich (weniger als 1x am Tag)	Nein	Ja	Ja
Ja	Ja	Ja	Ja	8	Ja	Ich bin mir nicht sicher	Ja	Nein	Nein	Nein	Nein	-2	Nein	Nein, ich bin Nichtraucherin	Nein	Ja	Ja
Nein	Ich bin mir nicht sicher	Ja	Ja	7	Ja	Nein	Nein	Nein	Nein	Nein	Nein	-2	Nicht notwendig, ich habe keinen Partner und lebe sexuell abstinent	Nein, ich bin Nichtraucherin	Nein	Nein	Nein
-1	-2	-2	-2	-2	-2	-2	-2	-2	-2	-2	-2	-2	-2	-2	-2	-2	-2
Ja	Ja	Ja	Ja	8	Ja	Ja, nur PMS	Ja	Ja	Nein	Nein	Nein	-2	Ja	Nein, ich bin Nichtraucherin	Nein	Ja	Ja
Nein	Ja	Ja	Ja	4	Ja	Nein	Ja	Nein	Nein	Nein	Nein	-2	Ja	Nein, ich bin Nichtraucherin	Nein	Nein	Nein
Ja	Ja	Ja	Ja	5	Nein	Nein	Nein	Nein	Nein	Nein	Nein	-2	Ja	Ja	Nein	Ja	Ja
Ja	Ich bin mir nicht sicher	Ja	Ja	10	Ja	Ja, nur PMS	Ja	Nein	Nein	Nein	Ja	Präservativ oder Kondom, Diaphragma	-2	Ja	Nein	Nein	Nein
Ja	Ja	Ja	Ja	5	Nein	Nein	Nein	Nein	Ja	Nein	Nein	-2	Ja	Nein, ich bin Nichtraucherin	Nein	Ja	Ja
Ja	Ja	Ja	Ja	4	Ja	Nein	Nein	Nein	Nein	Nein	Ja	Präservativ oder Kondom, Diaphragma	-2	Nein, nur gelegentlich (weniger als 1x am Tag)	Nein	Nein	Nein
Ja	Ja	Ja	Ja	8	Ja	Nein	Nein	Nein	Nein	Ja	Nein	-2	Nein	Nein, nur gelegentlich (weniger als 1x am Tag)	Nein	Nein	Nein
Ja	Ja	Ja	Ja	7	Ja	Nein	Ja	Nein	Nein	Nein	Ja	Präservativ oder Kondom, Diaphragma	-2	Nein, ich bin Nichtraucherin	Nein	Ja	Nein
Nein	Ja	Ja	Ja	9	Ja	Ich bin mir nicht sicher	Ja	Nein	Nein	Nein	Ja	Präservativ oder Kondom, Diaphragma	-2	Ja	Nein	Ja	Nein
Ja	Ja	Ja	Ja	8	Ja	Nein	Nein	Nein	Nein	Nein	Ja	Präservativ oder Kondom, Diaphragma	-2	Nein, ich bin Nichtraucherin	Nein	Nein	Ja
Ja	Ja	Ja	Ja	7	Ja	Nein	Nein	Nein	Nein	Nein	Nein	-2	Ja	Ja	Nein	Ja	Ja
Ja	Ich bin mir nicht sicher	Ja	Ja	10	Ja	Nein	Ja	Nein	Nein	Nein	Nein	-2	Nicht notwendig, ich habe keinen Partner und lebe sexuell abstinent	Nein, ich bin Nichtraucherin	Nein	Ja	Nein
Ja	Ich bin mir nicht sicher	Ja	Ja	9	Ich bin mir nicht sicher	Nein	Ja	Nein	Nein	Nein	Ja	hormonell (z.B. Pille, Vaginalring, Hormonspirale oder ähnliche)	Ja	Nein, ich bin Nichtraucherin	Nein	Nein	Nein
Ja	Ja	Ja	Ja	6	Ja	Ja, nur PMS	Nein	Nein	Nein	Nein	Nein	-2	Nein	Ja	Nein	Nein	Nein
Ja	Ja	Ja	Ja	10	Ja	Ja, nur PMS	Nein	Nein	Nein	Nein	Nein	-2	Ja	Nein, ich bin Nichtraucherin	Nein	Nein	Nein
Ja	Ja	Nein	Nein	3	Nein	Nein	Nein	Nein	Nein	Ja	Nein	-2	Nein	Ja	Nein	Nein	Nein
Ja	Ja	Ja	Ja	7	Nein	Ich bin mir nicht sicher	Nein	Nein	Ich bin mir nicht sicher	Ja	Nein	-2	Ja	Ja	Nein	Ja	Ja
Ja	Ja	Ja	Ja	6	Nein	Nein	Ja	Nein	Nein	Nein	Nein	-2	Nicht notwendig, ich habe keinen Partner und lebe sexuell abstinent	Nein, nur gelegentlich (weniger als 1x am Tag)	Nein	Nein	Nein
Ja	Ja	Ja	Ja	6	Ja	Nein	Ja	Nein	Nein	Nein	Ja	hormonell (z.B. Pille, Vaginalring, Hormonspirale oder ähnliche)	Nein	Nein, ich bin Nichtraucherin	Nein	Nein	Nein
Ja	Nein	Ja	Ja	7	Ja	Ja, nur PMS	Ja	Nein	Nein	Ja	Nein	-2	Nein	Nein, ich bin Nichtraucherin	Nein	Nein	Nein
Ja	Ja	Nein	Ja	1	Nein	Nein	Nein	Nein	Nein	Nein	Ja	hormonell (z.B. Pille, Vaginalring, Hormonspirale oder ähnliche)	Ja	Nein, ich bin Nichtraucherin	Nein	Nein	Nein
Ja	Ja	Nein	Ja	2	Nein	Ja, nur PMS	Nein	Nein	Nein	Ja	Nein	-2	Ja	Nein, ich bin Nichtraucherin	Nein	Nein	Nein
Ja	Ja	Ja	Ja	8	Nein	Nein	Ja	Nein	Nein	Ja	Nein	-2	Nein	Nein, ich bin Nichtraucherin	Nein	Nein	Ja
Ja	Ich bin mir nicht sicher	Ja	Ja	3	Nein	Nein	Nein	Nein	Nein	Nein	Ja	hormonell (z.B. Pille, Vaginalring, Hormonspirale oder ähnliche)	Nein	Ja	Nein	Nein	Nein
Ja	Ja	Ja	Ja	8	Ja	Ja, nur PMS	Ja	Ja	Nein	Ja	Nein	-2	Nein	Nein, ich bin Nichtraucherin	Nein	Nein	Nein
Ja	Ja	Ja	Ja	10	Nein	Ich bin mir nicht sicher	Ja	Ich bin mir nicht sicher	Nein	Nein	Nein	-2	Ja	Nein, ich bin Nichtraucherin	Nein	Ja	Ja
Ja	Ja	Ja	Ja	8	Ja	Nein	Ja	Nein	Ja	Nein	Nein	-2	Nein	Nein, nur gelegentlich (weniger als 1x am Tag)	Nein	Nein	Nein
Ja	Ja	Ja	Nein	5	Nein	Nein	Nein	Nein	Nein	Nein	Nein	-2	Ja	Nein, ich bin Nichtraucherin	Nein	Ja	Nein
Ja	Ja	Ja	Ja	10	Ich bin mir nicht sicher	Nein	Ja	Nein	Nein	Nein	Nein	-2	Nein	Nein, ich bin Nichtraucherin	Nein	Ja	Ja
Ja	Ja	Ja	Ja	5	Nein	Ja, nur PMS	Ja	Nein	Nein	Nein	Nein	-2	Nicht notwendig, ich habe keinen Partner und lebe sexuell abstinent	Ja	Nein	Ja	Ja
Ja	Ja	Ja	Ja	8	Ja	Nein	Ja	Nein	Nein	Nein	Ja	nicht hormonelle Spirale (z.B. Kupfer, Gold)	Ja	Nein, ich bin Nichtraucherin	Nein	Ja	Nein
Ja	Ja	Nein	Ja	8	Ich bin mir nicht sicher	Nein	Ja	Nein	Nein	Nein	Nein	-2	Nicht notwendig, ich habe keinen Partner und lebe sexuell abstinent	Nein, ich bin Nichtraucherin	Nein	Nein	Nein
Ja	Ja	Nein	Ja	3	Ja	Nein	Nein	Nein	Ja	Nein	Nein	-2	Ja	Nein, ich bin Nichtraucherin	Nein	Ja	Nein
Ja	Ja	Ja	Ja	7	Ja	Ich bin mir nicht sicher	Nein	Nein	Nein	Nein	Nein	-2	Nein	Nein, ich bin Nichtraucherin	Nein	Nein	Nein
-1	-2	-2	-2	-2	-2	-2	-2	-2	-2	-2	-2	-2	-2	-2	-2	-2	-2
Ja	Ja	Ja	Ja	5	Ja	Nein	Ja	Nein	Nein	Nein	Ja	hormonell (z.B. Pille, Vaginalring, Hormonspirale oder ähnliche)	Nein	Nein, ich bin Nichtraucherin	Nein	Nein	Nein
Ja	Ja	Ja	Ja	9	Ich bin mir nicht sicher	Ich bin mir nicht sicher	Ja	Nein	Nein	Nein	-1	-2	-2	-2	-2	-2	-2
Ja	Ja	Ja	Ja	7	Ja	Nein	Ja	Ja	Nein	Ja	Nein	-2	Nein	Nein, ich bin Nichtraucherin	Nein	Nein	Nein
Ja	Ja	Ja	Ja	8	Ja	Nein	Ja	Nein	Nein	Nein	Nein	-2	Nein	Nein, ich bin Nichtraucherin	Nein	Nein	Nein
Ja	Ja	Nein	Ja	2	Ich bin mir nicht sicher	Nein	Nein	Nein	Nein	Nein	Nein	-2	Nein	Ja	Nein	Nein	Nein
Ja	Nein	Ja	Ja	10	Ich bin mir nicht sicher	Nein	Ja	Nein	Nein	Nein	Nein	-2	Nein	Ja	Nein	Nein	Nein
Ja	Ja	Ja	Ja	7	Ja	Nein	Ja	Nein	Nein	Nein	Nein	-2	Nein	Ja	Nein	Nein	Nein
Ja	Ja	Ja	Ja	5	Ja	Nein	Nein	Nein	Nein	Nein	Nein	-2	Nicht notwendig, ich habe keinen Partner und lebe sexuell abstinent	Nein, ich bin Nichtraucherin	Nein	Ja	Nein
Ja	Ja	Ja	Ja	8	Nein	Nein	Nein	Nein	Nein	Nein	Ja	Präservativ oder Kondom, Diaphragma	-2	Nein, ich bin Nichtraucherin	Nein	Ja	Ja
Ja	Ja	Nein	Ja	1	Nein	Ich bin mir nicht sicher	Nein	Nein	Nein	Nein	Ja	Präservativ oder Kondom, Diaphragma	-2	Nein, ich bin Nichtraucherin	Nein	Nein	Nein
Ja	Ja	Ja	Ja	8	Ja	Nein	Ja	Nein	Nein	Nein	Ja	Präservativ oder Kondom, Diaphragma	-2	Nein, nur gelegentlich (weniger als 1x am Tag)	Nein	Ja	Ja
Ja	Ja	Ja	Ja	6	Ja	Nein	Nein	Nein	Nein	Nein	Ja	Präservativ oder Kondom, Diaphragma	-2	Nein, ich bin Nichtraucherin	Nein	Nein	Nein
Ja	Ja	Ja	Ja	6	Ja	Nein	Ja	Nein	Nein	Nein	Nein	-2	Nicht notwendig, ich habe keinen Partner und lebe sexuell abstinent	Nein, ich bin Nichtraucherin	Nein	Ja	Nein
Ja	Ich bin mir nicht sicher	Ja	Ja	-1	-2	-2	-2	-2	-2	-2	-2	-2	-2	-2	-2	-2	-2
Ja	Ja	Ja	Ja	7	Nein	Ich bin mir nicht sicher	Nein	Ich bin mir nicht sicher	Nein	Nein	Ja	Präservativ oder Kondom, Diaphragma	-2	Nein, nur gelegentlich (weniger als 1x am Tag)	Nein	Ja	Ja
Ja	Ja	Ja	Ja	7	Nein	Ja, nur PMS	Ja	Nein	Nein	Nein	Nein	-2	Nein	Ja	Nein	Nein	Nein
Ja	Ja	Ja	Ja	3	Nein	Nein	Ja	Nein	Nein	Nein	Nein	-2	Nicht notwendig, ich habe keinen Partner und lebe sexuell abstinent	Ja	Nein	Nein	Nein
Ja	Ja	Ja	Ja	8	Ja	Ja, nur PMS	Ja	Nein	Nein	Nein	Nein	-2	Nein	Nein, ich bin Nichtraucherin	Nein	Nein	Nein
Ja	Ja	Nein	Ja	2	Ja	Ja, nur PMS	Nein	Nein	Ja	Nein	Nein	-2	Ja	Nein, ich bin Nichtraucherin	Nein	Nein	Nein
Nein	Ja	Ja	Ja	9	Ich bin mir nicht sicher	Ja, nur PMS	Ja	Nein	Nein	Nein	Nein	-2	Nicht notwendig, ich habe keinen Partner und lebe sexuell abstinent	Nein, ich bin Nichtraucherin	Nein	Ja	Ja
Ja	Ja	Ja	Ja	7	Ja	Ja, nur PMS	Nein	Nein	Nein	Nein	Nein	-2	Nicht notwendig, ich habe keinen Partner und lebe sexuell abstinent	Nein, ich bin Nichtraucherin	Nein	Nein	Nein
Ja	Ja	Ja	Ja	6	Nein	Ja, nur PMS	Ja	Nein	Nein	Nein	Nein	-2	Nicht notwendig, ich habe keinen Partner und lebe sexuell abstinent	Ja	Nein	Ja	Ja
Ja	Ja	Ja	Ja	6	Ich bin mir nicht sicher	Ja, nur PMS	Nein	Nein	Nein	Nein	Nein	-2	Nicht notwendig, ich habe keinen Partner und lebe sexuell abstinent	Nein, ich bin Nichtraucherin	Nein	Nein	Nein
Ja	Nein	Nein	Ja	4	Nein	Nein	Nein	Nein	Ja	Nein	Nein	-2	Nein	Ja	Nein	Nein	Nein
Ja	Ich bin mir nicht sicher	Ja	Nein	10	Nein	Nein	Ja	Nein	Nein	Nein	Ja	hormonell (z.B. Pille, Vaginalring, Hormonspirale oder ähnliche)	Nein	Nein, ich bin Nichtraucherin	Nein	Nein	Nein
Ja	Ja	Ja	Ja	7	Nein	Nein	Nein	Nein	Nein	Nein	Nein	-2	Nicht notwendig, ich habe keinen Partner und lebe sexuell abstinent	Ja	Nein	Nein	Nein
Ja	Ja	Ja	Ja	9	Ja	Nein	Ja	Nein	Nein	Nein	Nein	-2	Nicht notwendig, ich habe keinen Partner und lebe sexuell abstinent	Nein, ich bin Nichtraucherin	Nein	Ja	Ja
Ja	Ja	Ja	Ja	7	Nein	Ja, nur PMS	Nein	Nein	Nein	Nein	Ja	nicht hormonelle Spirale (z.B. Kupfer, Gold)	Ja	Nein, ich bin Nichtraucherin	Nein	Ja	Nein
Ja	Ja	Ja	Ja	8	Nein	Nein	Ja	Nein	Nein	Nein	Nein	-2	Ja	Nein, ich bin Nichtraucherin	Nein	Nein	Nein
Ja	Ja	Ja	Ja	4	Ja	Nein	Ja	Nein	Nein	Nein	Nein	-2	Nein	Nein, ich bin Nichtraucherin	Nein	Nein	Nein
Ja	Ja	Ja	Ja	7	Nein	Nein	Ja	Ja	Nein	Nein	Ja	nicht hormonelle Spirale (z.B. Kupfer, Gold)	Ja	Nein, ich bin Nichtraucherin	Nein	Ja	Nein
Ja	Ja	Ja	Ja	7	Ja	Nein	Nein	Nein	Nein	Nein	Nein	-2	Nein	Ja	Nein	Nein	Nein
Ja	Ja	Ja	Nein	4	Ich bin mir nicht sicher	Nein	Nein	Nein	Nein	Ja	Nein	-2	Nein	Nein, ich bin Nichtraucherin	Nein	Nein	Nein
Ja	Ja	Ja	Ja	9	Ja	Nein	Ja	Nein	Ich bin mir nicht sicher	Nein	Ja	Präservativ oder Kondom, Diaphragma	-2	Nein, ich bin Nichtraucherin	Nein	Ja	Ja
Ja	Ja	Ja	Ja	8	Ja	Nein	Ja	Nein	Nein	Nein	Ja	Präservativ oder Kondom, Diaphragma	-2	Nein, ich bin Nichtraucherin	Nein	Nein	Nein
Ja	Ja	Ja	Ja	6	Nein	Nein	Ja	Nein	Nein	Nein	Nein	-2	Nicht notwendig, ich habe keinen Partner und lebe sexuell abstinent	Ja	Nein	Ja	Ja
Nein	Nein	Ja	Ja	6	Ja	Nein	Nein	Nein	Ich bin mir nicht sicher	Nein	Nein	-2	Nicht notwendig, ich habe keinen Partner und lebe sexuell abstinent	Nein, ich bin Nichtraucherin	Nein	Ja	Nein
Ja	Ich bin mir nicht sicher	Ja	Ja	10	Ja	Nein	Ja	Nein	Nein	Nein	Nein	-2	Nein	Ja	Nein	Nein	Nein
Nein	Ich bin mir nicht sicher	Ja	Ja	8	Ja	Nein	Nein	Nein	Nein	Nein	Ja	Präservativ oder Kondom, Diaphragma	-2	Ja	Nein	Nein	Nein
Ja	Ja	Ja	Ja	10	Ja	Nein	Ja	Nein	Ja	Nein	Nein	-2	Nein	Nein, ich bin Nichtraucherin	Nein	Nein	Nein
Ja	Ja	Ja	Ja	6	Ja	Nein	Ja	Nein	Ja	Ja	Nein	-2	Ja	Nein, ich bin Nichtraucherin	Nein	Nein	Nein
Ja	Ja	Ja	Ja	8	Ja	Nein	Ja	Nein	Nein	Nein	Ja	Präservativ oder Kondom, Diaphragma	-2	Nein, ich bin Nichtraucherin	Nein	Ja	Ja
Ja	Ja	Ja	Ja	5	Ja	Nein	Ja	Nein	Ja	Nein	Ja	hormonell (z.B. Pille, Vaginalring, Hormonspirale oder ähnliche)	Nein	Ja	Nein	Nein	Nein
Ja	Ja	Nein	Nein	6	Ja	Ich bin mir nicht sicher	Ja	Nein	Nein	Nein	Ja	hormonell (z.B. Pille, Vaginalring, Hormonspirale oder ähnliche)	Nein	Nein, ich bin Nichtraucherin	Nein	Nein	Nein
Ja	Ja	Ja	Ja	8	Ja	Nein	Ja	Ja	Ich bin mir nicht sicher	Nein	Nein	-2	Ja	Nein, ich bin Nichtraucherin	Nein	Nein	Nein
Ja	Ja	Ja	Nein	7	Ja	Nein	Ja	Nein	Nein	Ja	Nein	-2	Nein	Nein, ich bin Nichtraucherin	Nein	Nein	Nein
Ja	Ja	Ja	Ja	6	Nein	Ja, nur PMS	Ja	Nein	Nein	Nein	Nein	-2	Nein	Nein, ich bin Nichtraucherin	Nein	Nein	Nein
Ja	Ja	Ja	Ja	9	Ja	Ich bin mir nicht sicher	Ja	Ja	Ja	Ja	Nein	-2	Ja	Nein, ich bin Nichtraucherin	Nein	Ja	Ja
Ja	Ich bin mir nicht sicher	Ja	Ja	8	Ja	Nein	Ja	Nein	Nein	Nein	Nein	-2	Nicht notwendig, ich habe keinen Partner und lebe sexuell abstinent	Nein, ich bin Nichtraucherin	Nein	Nein	Nein
Ja	Ja	Ja	Ja	4	Nein	Nein	Nein	Nein	Nein	Nein	Nein	-2	Nein	Nein, nur gelegentlich (weniger als 1x am Tag)	Nein	Nein	Nein
Ja	Ja	Ja	Ja	5	Nein	Nein	Ja	Nein	Nein	Ja	Nein	-2	Nein	Ja	Nein	Nein	Nein
Ja	Ja	Ja	Ja	10	Ich bin mir nicht sicher	Nein	Ja	Ja	Nein	Nein	Nein	-2	Nein	Nein, nur gelegentlich (weniger als 1x am Tag)	Nein	Nein	Nein
Ja	Nein	Nein	Ja	8	Ja	Nein	Nein	Nein	Nein	Nein	Nein	-2	Nicht notwendig, ich habe keinen Partner und lebe sexuell abstinent	Nein, nur gelegentlich (weniger als 1x am Tag)	Nein	Ja	Nein
Ja	Nein	Ja	Ja	7	Ja	Ja, nur PMS	Ja	Nein	Nein	Nein	Nein	-2	Nicht notwendig, ich habe keinen Partner und lebe sexuell abstinent	Nein, ich bin Nichtraucherin	Nein	Ja	Ja
Ja	Ja	Ja	Ja	4	Ja	Ich bin mir nicht sicher	Nein	Nein	Nein	Nein	Nein	-2	Nicht notwendig, ich habe keinen Partner und lebe sexuell abstinent	Nein, ich bin Nichtraucherin	Nein	Nein	Nein
Ja	Ja	Ja	Ja	2	Ich bin mir nicht sicher	Nein	Nein	Nein	Nein	Ja	Nein	-2	Nein	Nein, ich bin Nichtraucherin	Nein	Nein	Nein
Ja	Ja	Ja	Ja	3	Ja	Nein	Ja	Ja	Ich bin mir nicht sicher	Nein	Ja	hormonell (z.B. Pille, Vaginalring, Hormonspirale oder ähnliche)	Nicht notwendig, ich habe keinen Partner und lebe sexuell abstinent	Nein, ich bin Nichtraucherin	Nein	Nein	Nein
Ja	Ja	Ja	Ja	7	Ja	Nein	Ja	Nein	Nein	Nein	Ja	Präservativ oder Kondom, Diaphragma	-2	Nein, ich bin Nichtraucherin	Nein	Ja	Ja
Ja	Ja	Ja	Ja	9	Ja	Nein	Ja	Nein	Nein	Nein	Nein	-2	Nein	Ja	Nein	Nein	Nein
Ja	Ja	Nein	Ja	2	Ja	Ja, nur PMS	Ja	Ja	Ja	Nein	Nein	-2	Ja	Nein, ich bin Nichtraucherin	Nein	Ja	Ja
Ja	Ja	Ja	Nein	10	Ja	Nein	Ja	Nein	Nein	Nein	Nein	-2	Nein	Ja	Nein	Nein	Nein
Ja	Ja	Ja	Ja	4	Ich bin mir nicht sicher	Nein	Nein	Nein	Nein	Nein	Ja	hormonell (z.B. Pille, Vaginalring, Hormonspirale oder ähnliche)	Nein	Nein, ich bin Nichtraucherin	Nein	Nein	Nein
Ja	Ja	Ja	Nein	7	Nein	Nein	Ja	Nein	Nein	Nein	Nein	-2	Nein	Nein, ich bin Nichtraucherin	Nein	Nein	Ja
Nein	Ja	Ja	Ja	2	Ja	Nein	Nein	Nein	Nein	Nein	Nein	-2	Nicht notwendig, ich habe keinen Partner und lebe sexuell abstinent	Nein, ich bin Nichtraucherin	Nein	Nein	Nein
Ja	Ich bin mir nicht sicher	Ja	Ja	10	Ja	Nein	Ja	Nein	Nein	Nein	Ja	hormonell (z.B. Pille, Vaginalring, Hormonspirale oder ähnliche)	Ja	Nein, ich bin Nichtraucherin	Nein	Nein	Nein
Ja	Ja	Ja	Ja	9	Ja	Nein	Ja	Nein	Nein	Nein	Nein	-2	Nicht notwendig, ich habe keinen Partner und lebe sexuell abstinent	Nein, ich bin Nichtraucherin	Nein	Ja	Ja
Ja	Ja	Ja	Ja	6	Ich bin mir nicht sicher	Nein	Nein	Nein	Ja	Nein	Nein	-2	Ja	Nein, ich bin Nichtraucherin	Nein	Nein	Nein
Ja	Ja	Ja	Ja	4	Ja	Nein	Nein	Nein	Nein	Nein	Nein	-2	Nein	Nein, ich bin Nichtraucherin	-1	-2	-2
Ja	Ja	Nein	Ja	0	Nein	Nein	Nein	Nein	Ich bin mir nicht sicher	Nein	Nein	-2	Nicht notwendig, ich habe keinen Partner und lebe sexuell abstinent	Ja	Nein	Ja	Ja
Ja	Ja	Ja	Ja	4	Nein	Ja, nur PMS	Ja	Nein	Nein	Ja	Nein	-2	Nein	Ja	Nein	Nein	Nein
Ja	Ja	Ja	Ja	9	Ja	Nein	Ja	Nein	Nein	Nein	Nein	-2	Nein	Nein, ich bin Nichtraucherin	Nein	Nein	Nein
Ja	Ja	Ja	Ja	8	Ja	Ich bin mir nicht sicher	Ja	Nein	Nein	Nein	Nein	-2	Nicht notwendig, ich habe keinen Partner und lebe sexuell abstinent	Nein, nur gelegentlich (weniger als 1x am Tag)	Nein	Nein	Nein
Ja	Ja	Ja	Ja	7	Ja	Ja, nur PMS	Ja	Nein	Nein	Nein	Ja	Präservativ oder Kondom, Diaphragma	-2	Ja	Nein	Ja	Nein
Ja	Ja	Ja	Ja	6	Nein	Nein	Nein	Nein	Nein	Nein	Nein	-2	Nicht notwendig, ich habe keinen Partner und lebe sexuell abstinent	Nein, ich bin Nichtraucherin	Nein	Ja	Ja
Ja	Ja	Ja	Ja	10	Ja	Nein	Nein	Nein	Ja	Nein	Ja	andere Methoden	-2	Ja	Nein	Ja	Ja
Ja	Ja	Ja	Ja	8	Ja	Nein	Ja	Nein	Ja	Nein	Nein	-2	Nein	Nein, ich bin Nichtraucherin	Nein	Nein	Nein
Nein	Ich bin mir nicht sicher	Ja	Ja	5	Ja	Nein	Nein	Ich bin mir nicht sicher	Nein	Nein	Nein	-2	Nicht notwendig, ich habe keinen Partner und lebe sexuell abstinent	Nein, ich bin Nichtraucherin	Nein	Nein	Nein
Ja	Ja	Ja	Ja	9	Ja	Nein	Ja	Nein	Nein	Nein	Nein	-2	Nein	Nein, ich bin Nichtraucherin	Nein	Ja	Nein
Ja	Ja	Ja	Ja	5	Ja	Nein	Nein	Ich bin mir nicht sicher	Nein	Nein	Nein	-2	Ja	Nein, ich bin Nichtraucherin	Nein	Nein	Ja
Ja	Ja	Ja	Ja	8	Ja	Nein	Ja	Ja	Ja	Nein	Nein	-2	Ja	Ja	Nein	Ja	Ja
Ja	Ja	Ja	Ja	7	Ich bin mir nicht sicher	Nein	Ja	Nein	Nein	Nein	Nein	-2	Ja	Nein, ich bin Nichtraucherin	Nein	Ja	Ja
Ja	Ja	Ja	Ja	9	Ja	Nein	Ja	Nein	Nein	Nein	Ja	Präservativ oder Kondom, Diaphragma	-2	Nein, ich bin Nichtraucherin	Nein	Ja	Ja
Ja	Ja	Ja	Ja	9	Ja	Ja, nur Dysmonorrhoe	Ja	Ja	Nein	Nein	Ja	hormonell (z.B. Pille, Vaginalring, Hormonspirale oder ähnliche)	Nein	Nein, ich bin Nichtraucherin	Nein	Ja	Ja
Ja	Ja	Ja	Ja	7	Nein	Nein	Ja	Nein	Nein	Nein	Nein	-2	Nicht notwendig, ich habe keinen Partner und lebe sexuell abstinent	Nein, nur gelegentlich (weniger als 1x am Tag)	Nein	Nein	Nein
Ja	-1	-2	-2	-2	-2	-2	-2	-2	-2	-2	-2	-2	-2	-2	-2	-2	-2
Ja	Ja	Ja	Ja	9	Ja	Nein	Ja	Nein	Ja	Nein	Nein	-2	Nein	Nein, ich bin Nichtraucherin	Nein	Ja	Ja
Ja	Ja	Ja	Nein	6	Nein	Nein	Ja	Nein	Nein	Nein	Ja	Präservativ oder Kondom, Diaphragma	-2	Nein, nur gelegentlich (weniger als 1x am Tag)	Nein	Ja	Nein
Ja	Ja	Ja	Ja	9	Ja	Ja, nur PMS	Ja	Nein	Nein	Nein	Ja	Präservativ oder Kondom, Diaphragma	-2	Nein, ich bin Nichtraucherin	Nein	Ja	Ja
Ja	Ja	Ja	Ja	9	Ja	Nein	Ja	Nein	Nein	Nein	Nein	-2	Nein	Nein, ich bin Nichtraucherin	Nein	Nein	Nein
Ja	Ja	Ja	Ja	10	Ja	Ja, PMS und Dysmenorrhoe	Ja	Ja	Ja	Nein	Ja	Präservativ oder Kondom, Diaphragma	-2	Ja	Nein	Ja	Nein
Ja	Ja	Ja	Ja	9	Ja	Nein	Ja	Nein	Nein	Nein	Nein	-2	Nein	Nein, ich bin Nichtraucherin	Nein	Ja	Ja
Ja	Nein	Ja	Ja	9	Ja	Ja, nur Dysmonorrhoe	Ja	Ja	Ja	Nein	Ja	hormonell (z.B. Pille, Vaginalring, Hormonspirale oder ähnliche)	Nein	Nein, ich bin Nichtraucherin	Nein	Ja	Nein
Nein	Nein	Nein	Nein	-1	-2	-2	-2	-2	-2	-2	-2	-2	-2	-2	-2	-2	-2
Ja	Nein	Ja	Ja	9	Ja	Nein	Nein	Nein	Nein	Nein	Nein	-2	Nein	Nein, ich bin Nichtraucherin	Nein	Nein	Nein
Ja	Ja	Ja	Ja	8	Ja	Nein	Ja	Ja	Ja	Nein	Ja	nicht hormonelle Spirale (z.B. Kupfer, Gold)	Nein	Nein, ich bin Nichtraucherin	Nein	Nein	Nein
Ja	Ja	Ja	Nein	7	Ja	Nein	Ja	Nein	Nein	Nein	Ja	Präservativ oder Kondom, Diaphragma	-2	Nein, ich bin Nichtraucherin	Nein	Nein	Nein
Ja	Ja	Ja	Ja	2	Nein	Nein	Nein	Nein	Nein	Nein	Ja	Präservativ oder Kondom, Diaphragma	-2	Nein, ich bin Nichtraucherin	Nein	Ja	Nein
Ja	Ja	Ja	Ja	9	Ja	Ja, PMS und Dysmenorrhoe	Nein	Ja	Ja	Nein	Ja	hormonell (z.B. Pille, Vaginalring, Hormonspirale oder ähnliche)	Ja	Nein, nur gelegentlich (weniger als 1x am Tag)	Nein	Ja	Nein
Ja	Ja	Ja	Ja	8	Ja	Ja, nur Dysmonorrhoe	Ja	Ich bin mir nicht sicher	Nein	Nein	Nein	-2	Ja	Ja	Nein	Ja	Ja
Ja	Ja	Ja	Ja	9	Ja	Nein	Ja	Nein	Ich bin mir nicht sicher	Nein	Nein	-2	Nein	Ja	Nein	Nein	Nein
Ja	Ja	Ja	Nein	5	Ja	Nein	Nein	Ja	Nein	Nein	Ja	Präservativ oder Kondom, Diaphragma	-2	Nein, ich bin Nichtraucherin	Nein	Ja	Ja
Ja	Ja	Ja	Ja	6	Ja	Ich bin mir nicht sicher	Ja	Nein	Nein	Nein	Ja	nicht hormonelle Spirale (z.B. Kupfer, Gold)	Ja	Nein, ich bin Nichtraucherin	Nein	Ja	Ja
Ja	Nein	Ja	Nein	10	Nein	Ja, PMS und Dysmenorrhoe	Ja	Nein	Ja	Nein	Nein	-2	Nein	Nein, ich bin Nichtraucherin	Nein	Ja	Ja
Ja	Ja	Ja	Ja	10	Ja	Ich bin mir nicht sicher	Ja	Nein	Nein	Nein	Nein	-2	Nein	Nein, ich bin Nichtraucherin	Nein	Nein	Ja
Ja	Ja	Ja	Nein	7	Nein	Nein	Ja	Nein	Nein	Nein	Nein	-2	Ja	Nein, ich bin Nichtraucherin	Nein	Ja	Ja
Ja	Ja	Ja	Ja	8	Nein	Nein	Ja	Nein	Nein	Nein	Nein	-2	Ja	Nein, ich bin Nichtraucherin	Nein	Ja	Nein
Ja	Ja	Ja	Nein	9	Ja	Nein	Ja	Nein	Nein	Nein	Nein	-2	Ja	Nein, ich bin Nichtraucherin	Nein	Nein	Nein
Ja	Nein	Ja	Nein	6	Ja	Nein	Nein	Nein	Nein	Nein	Nein	-2	Nein	Nein, nur gelegentlich (weniger als 1x am Tag)	Nein	Nein	Nein
Ja	Ja	Ja	Ja	6	Ich bin mir nicht sicher	Nein	Nein	Nein	Nein	Nein	Nein	-2	Nicht notwendig, ich habe keinen Partner und lebe sexuell abstinent	Nein, ich bin Nichtraucherin	Nein	Ja	Ja
Ja	Ja	Ja	Ja	8	Nein	Nein	Nein	Nein	Ja	Nein	Nein	-2	Nicht notwendig, ich habe keinen Partner und lebe sexuell abstinent	Ja	Nein	Nein	Nein
Ja	Ich bin mir nicht sicher	Ja	Ja	5	Nein	Ich bin mir nicht sicher	Nein	Ich bin mir nicht sicher	Nein	Nein	Nein	-2	Nein	Nein, ich bin Nichtraucherin	Nein	Nein	Nein
Ja	Ja	Ja	Ja	7	Ja	Nein	Ja	Nein	Ja	Nein	Nein	-2	Nicht notwendig, ich habe keinen Partner und lebe sexuell abstinent	Nein, ich bin Nichtraucherin	Nein	Ja	Ja
Ja	-1	-2	-2	-2	-2	-2	-2	-2	-2	-2	-2	-2	-2	-2	-2	-2	-2
-1	-2	-2	-2	-2	-2	-2	-2	-2	-2	-2	-2	-2	-2	-2	-2	-2	-2
Ja	Ja	Ja	Ja	7	Nein	Ja, nur PMS	Ja	Nein	Nein	Nein	Nein	-2	Ja	Ja	Nein	Ja	Ja
Ja	Ja	Ja	Nein	9	Ja	Nein	Ja	Nein	Nein	Nein	Ja	hormonell (z.B. Pille, Vaginalring, Hormonspirale oder ähnliche)	Nein	Nein, ich bin Nichtraucherin	Nein	Ja	Ja
Ja	Ja	Ja	Ja	5	Ich bin mir nicht sicher	Nein	Ja	Ja	Ja	Nein	Ja	hormonell (z.B. Pille, Vaginalring, Hormonspirale oder ähnliche)	Nicht notwendig, ich habe keinen Partner und lebe sexuell abstinent	Nein, ich bin Nichtraucherin	Nein	Nein	Nein
Ja	Ja	Ja	Ja	7	Ich bin mir nicht sicher	Ich bin mir nicht sicher	Ja	Nein	-1	-2	-2	-2	-2	-2	-2	-2	-2
Ja	Nein	Ja	Ja	10	Ja	Nein	Ja	Nein	Nein	Nein	Nein	-2	Nein	Nein, ich bin Nichtraucherin	Nein	Nein	Nein
Ja	Ja	Ja	Ja	7	Ja	Nein	Ja	Ja	Nein	Nein	Nein	-2	Nein	Nein, nur gelegentlich (weniger als 1x am Tag)	Nein	Nein	Ja
Ja	Ja	Ja	Ja	8	Nein	Nein	Ja	Nein	Ja	Nein	Nein	-2	Ja	Nein, ich bin Nichtraucherin	Nein	Ja	Ja
Ja	Ich bin mir nicht sicher	Ja	Ja	9	Ja	Ja, nur PMS	Ja	Ich bin mir nicht sicher	Nein	Nein	Nein	-2	Nicht notwendig, ich habe keinen Partner und lebe sexuell abstinent	Nein, ich bin Nichtraucherin	Nein	Ja	Ja
Ja	Ja	Ja	Ja	5	Ich bin mir nicht sicher	Nein	Ja	Nein	Nein	Nein	Nein	-2	Nein	Nein, ich bin Nichtraucherin	Nein	Nein	Nein
Ja	Ja	Ja	Ja	6	Ich bin mir nicht sicher	Nein	Ja	Nein	Ja	Nein	Nein	-2	Nicht notwendig, ich habe keinen Partner und lebe sexuell abstinent	Nein, ich bin Nichtraucherin	Nein	Ja	Ja
Ja	Ja	Ja	Ja	9	Ja	Nein	Ja	Nein	Nein	Nein	Nein	-2	Nein	Nein, ich bin Nichtraucherin	Nein	Ja	Ja
Ja	Ich bin mir nicht sicher	Ja	Ja	7	Ja	Ja, nur Dysmonorrhoe	Ja	Nein	Nein	Nein	Nein	-2	Nicht notwendig, ich habe keinen Partner und lebe sexuell abstinent	Nein, ich bin Nichtraucherin	Nein	Ja	Ja
Ja	Ja	Ja	Ja	9	Ich bin mir nicht sicher	Nein	Ja	Ich bin mir nicht sicher	Nein	Nein	Nein	-2	Nein	Ja	Nein	Ja	Nein
Ja	Ich bin mir nicht sicher	Ja	Ja	10	Ja	Nein	Ja	Nein	Nein	Nein	Ja	Präservativ oder Kondom, Diaphragma	-2	Ja	Nein	Ja	Ja
Ja	Ich bin mir nicht sicher	Ja	Ja	9	Ja	Ich bin mir nicht sicher	Ja	Nein	Nein	Nein	Nein	-2	Nicht notwendig, ich habe keinen Partner und lebe sexuell abstinent	Nein, ich bin Nichtraucherin	Nein	Nein	Nein
Nein	Ja	Nein	Ja	9	Ja	Ich bin mir nicht sicher	Ja	Ich bin mir nicht sicher	Nein	Nein	Nein	-2	Nicht notwendig, ich habe keinen Partner und lebe sexuell abstinent	Nein, ich bin Nichtraucherin	Nein	Nein	Nein
Nein	Ich bin mir nicht sicher	Ja	Ja	10	Ja	Nein	Nein	Nein	Nein	Nein	Nein	-2	Nein	Nein, nur gelegentlich (weniger als 1x am Tag)	Nein	Nein	Nein
Ja	Ja	Ja	Ja	7	Ja	Ja, PMS und Dysmenorrhoe	Ja	Nein	Nein	Nein	Nein	-2	Ja	Nein, ich bin Nichtraucherin	Nein	Ja	Ja
Nein	Nein	Ja	Ja	9	Ja	Nein	Ja	Nein	Nein	Nein	Nein	-2	Nicht notwendig, ich habe keinen Partner und lebe sexuell abstinent	Ja	Nein	Nein	Nein
Ja	Nein	Ja	Nein	5	Ich bin mir nicht sicher	Nein	Nein	Nein	Nein	Nein	Ja	hormonell (z.B. Pille, Vaginalring, Hormonspirale oder ähnliche)	Nein	Nein, ich bin Nichtraucherin	Nein	Ja	Nein
Ja	Ja	Ja	Nein	10	Nein	Nein	Nein	Nein	Nein	Nein	Nein	-2	Nein	Nein, nur gelegentlich (weniger als 1x am Tag)	Nein	Nein	Nein
Ja	Ich bin mir nicht sicher	Ja	Ja	10	Ich bin mir nicht sicher	Nein	Ja	Nein	Nein	Nein	Nein	-2	Nicht notwendig, ich habe keinen Partner und lebe sexuell abstinent	Nein, ich bin Nichtraucherin	Nein	Nein	Nein
Ja	Ja	Ja	Ja	8	Ja	Nein	Ja	Nein	Nein	Nein	Nein	-2	Nein	Ja	Nein	Ja	Nein
Ja	Ja	Ja	Ja	10	Ich bin mir nicht sicher	Nein	Ja	Nein	Nein	Ja	Nein	-2	Nein	Nein, nur gelegentlich (weniger als 1x am Tag)	Nein	Nein	Nein
Ja	Ja	Ja	Ja	9	Ja	Nein	Nein	Ja	Ja	Ja	Nein	-2	Ja	Ja	Nein	Ja	Ja
Ja	Ja	Ja	Ja	9	Ja	Nein	Ja	Ich bin mir nicht sicher	Nein	Nein	Ja	hormonell (z.B. Pille, Vaginalring, Hormonspirale oder ähnliche)	Nicht notwendig, ich habe keinen Partner und lebe sexuell abstinent	Nein, nur gelegentlich (weniger als 1x am Tag)	Nein	Nein	Nein
Ja	Ja	Ja	Ja	9	Ja	Nein	Ja	Ja	Nein	Nein	Nein	-2	Ja	Nein, ich bin Nichtraucherin	Ja	Ja	Ja
Ja	Ja	Ja	Ja	3	Nein	Nein	Ja	Nein	Nein	Nein	Nein	-2	Ja	Nein, ich bin Nichtraucherin	Nein	Ja	Ja
Ja	Nein	Ja	Nein	9	Ja	Nein	Ja	Nein	Nein	Nein	Ja	hormonell (z.B. Pille, Vaginalring, Hormonspirale oder ähnliche)	Ja	Nein, ich bin Nichtraucherin	Nein	Ja	Ja
Ja	Ja	Ja	Ja	5	Ich bin mir nicht sicher	Nein	Nein	Nein	Nein	Nein	Ja	hormonell (z.B. Pille, Vaginalring, Hormonspirale oder ähnliche)	Nein	Nein, ich bin Nichtraucherin	Nein	Ja	Ja
Ja	Ja	Ja	Nein	4	Ja	Ja, PMS und Dysmenorrhoe	Ja	Nein	Nein	Nein	Nein	-2	Ja	Nein, ich bin Nichtraucherin	Nein	Ja	Ja
Ja	Ja	Ja	Ja	10	Ja	Nein	Ja	Ja	Ja	Nein	Ja	hormonell (z.B. Pille, Vaginalring, Hormonspirale oder ähnliche)	Nicht notwendig, ich habe keinen Partner und lebe sexuell abstinent	Ja	Nein	Ja	Ja
Ja	Ja	Ja	Ja	8	Nein	Nein	Nein	Nein	Nein	Nein	Nein	-2	Nein	Nein, ich bin Nichtraucherin	Nein	Ja	Ja
Ja	Nein	Ja	Ja	7	Nein	Ja, PMS und Dysmenorrhoe	Nein	Nein	Nein	Nein	Nein	-2	Nein	Nein, nur gelegentlich (weniger als 1x am Tag)	Nein	Nein	Nein
Ja	Ich bin mir nicht sicher	-1	-2	-2	-2	-2	-2	-2	-2	-2	-2	-2	-2	-2	-2	-2	-2
Ja	Ja	Ja	Ja	7	Ja	Nein	Ja	Nein	Nein	Nein	Nein	-2	Nicht notwendig, ich habe keinen Partner und lebe sexuell abstinent	Nein, ich bin Nichtraucherin	Nein	Ja	Ja
Ja	Ich bin mir nicht sicher	Ja	Ja	10	Ja	Nein	Ja	Nein	Nein	Ja	Ja	hormonell (z.B. Pille, Vaginalring, Hormonspirale oder ähnliche)	Ja	Nein, ich bin Nichtraucherin	Nein	Nein	Nein
Ja	Ja	Ja	Ja	10	Ja	Nein	Ja	Nein	Nein	Nein	Nein	-2	Nein	Nein, ich bin Nichtraucherin	Nein	Ja	Ja
Ja	Ja	Ja	Nein	7	Ja	Nein	Ja	Nein	Nein	Nein	Nein	-2	Nicht notwendig, ich habe keinen Partner und lebe sexuell abstinent	Ja	Nein	Nein	Nein
Ja	Ja	Ja	Ja	8	Nein	Nein	Ja	Ja	Ja	Nein	Nein	-2	Nein	Nein, ich bin Nichtraucherin	Nein	Ja	Ja
Ja	Ja	Ja	Ja	6	Ja	Ja, nur PMS	Ja	Nein	Nein	Nein	Ja	hormonell (z.B. Pille, Vaginalring, Hormonspirale oder ähnliche)	Nein	Nein, ich bin Nichtraucherin	Nein	Ja	Ja
Ja	Ja	Ja	Ja	8	Ja	Nein	Ja	Nein	Nein	Nein	Nein	-2	Nicht notwendig, ich habe keinen Partner und lebe sexuell abstinent	Nein, ich bin Nichtraucherin	Nein	Ja	Ja
Ja	Ja	Ja	Ja	6	Ja	Ja, nur PMS	Ja	Nein	Nein	Nein	Ja	hormonell (z.B. Pille, Vaginalring, Hormonspirale oder ähnliche)	Ja	Nein, ich bin Nichtraucherin	Nein	Ja	Ja
Ja	Ja	Ja	Ja	9	Ja	Ich bin mir nicht sicher	Ja	Ja	Nein	Nein	Ja	Präservativ oder Kondom, Diaphragma	-2	Nein, ich bin Nichtraucherin	Nein	Ja	Ja
-1	-2	-2	-2	-2	-2	-2	-2	-2	-2	-2	-2	-2	-2	-2	-2	-2	-2
Ja	Ich bin mir nicht sicher	Nein	Nein	1	Ich bin mir nicht sicher	Nein	Nein	Nein	Nein	Nein	Ja	hormonell (z.B. Pille, Vaginalring, Hormonspirale oder ähnliche)	Nein	Nein, ich bin Nichtraucherin	Nein	Nein	Ja
Ja	Ja	Ja	Ja	8	Ja	Ja, nur Dysmonorrhoe	Ja	Nein	Nein	Nein	Ja	Präservativ oder Kondom, Diaphragma	-2	Nein, ich bin Nichtraucherin	Nein	Ja	Ja
Ja	Ja	Ja	Ja	10	Nein	Ich bin mir nicht sicher	Ja	Nein	Nein	Nein	Nein	-2	Nein	Nein, ich bin Nichtraucherin	Nein	Nein	Nein
Ja	Nein	Ja	Ja	9	Ja	Nein	Ja	Nein	Ja	Nein	Ja	Präservativ oder Kondom, Diaphragma	-2	Ja	Nein	Nein	Ja
Ja	Ja	Ja	Ja	8	Nein	Nein	Nein	Nein	Nein	Nein	Nein	-2	Nein	Nein, ich bin Nichtraucherin	Nein	Ja	Nein
Ja	Ja	Ja	Ja	8	Ja	Nein	Ja	Nein	Nein	Nein	Ja	hormonell (z.B. Pille, Vaginalring, Hormonspirale oder ähnliche)	Nein	Nein, ich bin Nichtraucherin	Nein	Ja	Nein
Ja	Ja	Ja	Ja	8	Ja	Ja, nur Dysmonorrhoe	Ja	Nein	Ich bin mir nicht sicher	Nein	Nein	-2	Nein	Nein, ich bin Nichtraucherin	Nein	Nein	Nein
Ja	Ja	Ja	Nein	6	Nein	Nein	Ja	Nein	Nein	Ja	Nein	-2	Nein	Nein, ich bin Nichtraucherin	Nein	Nein	Nein
Ja	Ja	Ja	Nein	7	Nein	Nein	Nein	Nein	Nein	Nein	Ja	Präservativ oder Kondom, Diaphragma	-2	Nein, ich bin Nichtraucherin	Nein	Ja	Nein
Ja	Ja	Ja	Ja	8	Ja	Ich bin mir nicht sicher	Ja	Nein	Nein	Nein	Nein	-2	Nein	Nein, ich bin Nichtraucherin	Nein	Ja	-1
Ja	Ja	Ja	Ja	8	Ja	Nein	Ja	Nein	Nein	Nein	Nein	-2	Nicht notwendig, ich habe keinen Partner und lebe sexuell abstinent	Ja	Nein	Ja	Ja
Ja	Ich bin mir nicht sicher	Ja	Nein	9	Ja	Nein	Ja	Nein	Nein	Nein	Nein	-2	Nein	Nein, nur gelegentlich (weniger als 1x am Tag)	Nein	Nein	Ja
Ja	Ja	Ja	Nein	9	Ja	Nein	Ja	Nein	Nein	Nein	Ja	hormonell (z.B. Pille, Vaginalring, Hormonspirale oder ähnliche)	Nein	Nein, ich bin Nichtraucherin	Nein	Ja	Nein
Ja	Ja	Ja	Ja	10	Nein	Nein	Ja	Ja	Nein	Nein	Nein	-2	Ja	Nein, ich bin Nichtraucherin	Nein	Ja	Ja
Ja	Ja	Ja	Ja	7	Ja	Nein	Ja	Nein	Nein	Nein	Nein	-2	Ja	Nein, ich bin Nichtraucherin	Nein	Ja	Nein
Ja	Ich bin mir nicht sicher	Ja	Nein	5	Nein	Nein	Ja	Nein	Nein	Nein	Ja	hormonell (z.B. Pille, Vaginalring, Hormonspirale oder ähnliche)	Nein	Nein, ich bin Nichtraucherin	Nein	Ja	Ja
Ja	Ja	Ja	Ja	8	Nein	Nein	Ja	Nein	Ich bin mir nicht sicher	Nein	Nein	-2	Ja	Nein, ich bin Nichtraucherin	Nein	Ja	Ja
Ja	Ja	Ja	Ja	7	Ja	Nein	Ja	Nein	Nein	Nein	Nein	-2	Nicht notwendig, ich habe keinen Partner und lebe sexuell abstinent	Nein, nur gelegentlich (weniger als 1x am Tag)	Nein	Nein	Nein
Ja	Ja	Ja	Ja	10	Ja	Ich bin mir nicht sicher	Ja	Nein	Nein	Nein	Nein	-2	Nein	Ja	Nein	Ja	Ja
Ja	Ja	Ja	Ja	10	Ja	Nein	Ja	Nein	Nein	Ja	Nein	-2	Nein	Nein, ich bin Nichtraucherin	Nein	Ja	Ja
Ja	Ja	Ja	Ja	-1	-2	-2	-2	-2	-2	-2	-2	-2	-2	-2	-2	-2	-2
Ja	Ja	Ja	Ja	10	Ja	Ja, nur Dysmonorrhoe	Ja	Ja	Ja	Nein	Nein	-2	Nicht notwendig, ich habe keinen Partner und lebe sexuell abstinent	Nein, ich bin Nichtraucherin	Nein	Nein	Nein
Ja	Ja	Ja	Ja	7	Ja	Nein	Ja	Nein	Ich bin mir nicht sicher	Nein	Nein	-2	Ja	Nein, nur gelegentlich (weniger als 1x am Tag)	Nein	Ja	Ja
-1	-2	-2	-2	-2	-2	-2	-2	-2	-2	-2	-2	-2	-2	-2	-2	-2	-2
Ja	Ja	Ja	Nein	6	Ja	Nein	Nein	Nein	Nein	Ja	Nein	-2	Ja	Nein, ich bin Nichtraucherin	Nein	Nein	Nein
Ja	Ja	Ja	Nein	9	Ja	Nein	Ja	Nein	Nein	Nein	Nein	-2	Nicht notwendig, ich habe keinen Partner und lebe sexuell abstinent	Nein, ich bin Nichtraucherin	Nein	Ja	Ja
Ja	Ja	Ja	Ja	8	Nein	Nein	Ja	Nein	Nein	Nein	Ja	Präservativ oder Kondom, Diaphragma	-2	Nein, ich bin Nichtraucherin	Nein	Ja	Nein
Ja	Ja	Ja	Ja	8	Ja	Nein	Ja	Nein	Nein	Nein	Ja	hormonell (z.B. Pille, Vaginalring, Hormonspirale oder ähnliche)	Ja	Ja	Nein	Ja	Ja
Ja	Nein	Ja	Ja	10	Ja	Nein	Ja	Nein	Nein	Nein	Nein	-2	Nein	Ja	Nein	Ja	Ja
Nein	Ich bin mir nicht sicher	Nein	Nein	3	Nein	Nein	Nein	Nein	Nein	Nein	Nein	-2	Nein	Nein, nur gelegentlich (weniger als 1x am Tag)	Nein	Nein	Nein
Ja	Ja	Ja	Ja	10	Ja	Nein	Nein	Nein	Nein	Nein	Nein	-2	Nicht notwendig, ich habe keinen Partner und lebe sexuell abstinent	Nein, ich bin Nichtraucherin	Nein	Ja	Ja
Ja	Ja	Ja	Ja	10	Ja	Ja, PMS und Dysmenorrhoe	Ja	Nein	Ja	Nein	Nein	-2	Nicht notwendig, ich habe keinen Partner und lebe sexuell abstinent	Nein, ich bin Nichtraucherin	Nein	Ja	Ja
Ja	Ja	Ja	Ja	7	Ich bin mir nicht sicher	Nein	Ja	Nein	Nein	Nein	Ja	Präservativ oder Kondom, Diaphragma	-2	Nein, ich bin Nichtraucherin	Nein	Ja	Ja
Ja	Ja	Ja	Ja	7	Nein	Nein	Nein	Nein	Nein	Nein	Nein	-2	Ja	Ja	Nein	Ja	Ja
Ja	Ja	Ja	Nein	7	Ja	Nein	Ja	Nein	Nein	Nein	Ja	Präservativ oder Kondom, Diaphragma	-2	Nein, ich bin Nichtraucherin	Nein	Ja	Ja
Ja	Ja	Ja	Ja	10	Ja	Nein	Ja	Nein	Nein	Nein	Nein	-2	Nicht notwendig, ich habe keinen Partner und lebe sexuell abstinent	Nein, ich bin Nichtraucherin	Nein	Ja	Ja
Ja	Ja	Ja	Ja	10	Ich bin mir nicht sicher	Nein	Ja	Nein	Ja	Nein	Nein	-2	Nein	Nein, ich bin Nichtraucherin	Nein	Ja	Ja
Nein	Ich bin mir nicht sicher	Ja	Ja	8	Ja	Nein	Ja	Nein	Nein	Nein	Nein	-2	Nein	Nein, ich bin Nichtraucherin	Nein	Nein	Nein
Ja	Ja	Ja	Ja	9	Ja	Nein	Ja	Nein	Nein	Nein	Ja	hormonell (z.B. Pille, Vaginalring, Hormonspirale oder ähnliche)	Nicht notwendig, ich habe keinen Partner und lebe sexuell abstinent	Nein, ich bin Nichtraucherin	Nein	Ja	Ja
Ja	Ja	Ja	Ja	10	Nein	Nein	Ja	Nein	Nein	Nein	Nein	-2	Nicht notwendig, ich habe keinen Partner und lebe sexuell abstinent	Nein, ich bin Nichtraucherin	Nein	Ja	Ja
Ja	Ja	Ja	Ja	9	Ja	Nein	Ja	Nein	Nein	Ja	Nein	-2	Nein	Nein, nur gelegentlich (weniger als 1x am Tag)	Nein	Ja	Nein
Ja	Ja	Ja	Ja	10	Ja	Nein	Ja	Nein	Nein	Nein	Ja	hormonell (z.B. Pille, Vaginalring, Hormonspirale oder ähnliche)	Nein	Nein, ich bin Nichtraucherin	Nein	Ja	Ja
Ja	Ich bin mir nicht sicher	Ja	Ja	8	Ja	Nein	Nein	Nein	Nein	Nein	Ja	hormonell (z.B. Pille, Vaginalring, Hormonspirale oder ähnliche)	Nicht notwendig, ich habe keinen Partner und lebe sexuell abstinent	Nein, ich bin Nichtraucherin	Nein	Nein	Nein
Ja	Ja	Ja	Nein	7	Ja	Nein	Ja	Nein	Nein	Ja	Nein	-2	Nein	Nein, ich bin Nichtraucherin	Nein	Ja	Ja
Ja	Ja	Ja	Ja	7	Ja	Nein	Ja	Nein	Nein	Ja	Nein	-2	Nein	Ja	Nein	Ja	Ja
Ja	Ja	Ja	Ja	8	Nein	Nein	Ja	Ja	Nein	Nein	Ja	nicht hormonelle Spirale (z.B. Kupfer, Gold)	Nein	Nein, ich bin Nichtraucherin	Nein	Ja	Nein
Ja	Ich bin mir nicht sicher	-1	-2	-2	-2	-2	-2	-2	-2	-2	-2	-2	-2	-2	-2	-2	-2
Ja	Ja	Ja	Nein	8	Ja	Nein	Ja	Nein	Ja	Ja	Nein	-2	Ja	Nein, ich bin Nichtraucherin	Nein	Ja	Ja
Ja	Ja	Ja	Nein	6	Ja	Nein	Ja	Nein	Ich bin mir nicht sicher	Nein	Nein	-2	Nicht notwendig, ich habe keinen Partner und lebe sexuell abstinent	Nein, ich bin Nichtraucherin	Nein	Ja	Ja
Ja	Ja	Ja	Ja	7	Ja	Nein	Ja	Nein	Nein	Nein	Nein	-2	Nein	Ja	Nein	Ja	Ja
Ja	Ja	Nein	Ja	9	Nein	Ja, nur PMS	Ja	Nein	Nein	Nein	Nein	-2	Nein	Nein, ich bin Nichtraucherin	Nein	Nein	Nein
-1	-2	-2	-2	-2	-2	-2	-2	-2	-2	-2	-2	-2	-2	-2	-2	-2	-2
Ja	Ja	Ja	Ja	7	Ja	Nein	Ja	Nein	Ich bin mir nicht sicher	Nein	Ja	Vasektomie des Partners oder beidseitiger Eileiterverschluss	-2	Nein, ich bin Nichtraucherin	Nein	Ja	Ja
Ja	Ja	Ja	Nein	8	Ja	Nein	Ja	Nein	Ja	Nein	Nein	-2	Nein	Nein, ich bin Nichtraucherin	Nein	Ja	Nein
Ja	Ja	Ja	Ja	8	Ich bin mir nicht sicher	Nein	Ja	Nein	Nein	Ja	Nein	-2	Nein	Nein, ich bin Nichtraucherin	Nein	Ja	Nein
Ja	Ja	Ja	Ja	9	Ja	Nein	Ja	Nein	Nein	Nein	Ja	hormonell (z.B. Pille, Vaginalring, Hormonspirale oder ähnliche)	Nein	Nein, ich bin Nichtraucherin	Nein	Nein	Nein
Ja	Ja	Ja	Nein	9	Ja	Nein	Ja	Nein	Nein	Nein	Ja	hormonell (z.B. Pille, Vaginalring, Hormonspirale oder ähnliche)	Nicht notwendig, ich habe keinen Partner und lebe sexuell abstinent	Ja	Nein	Ja	Ja
Ja	Ja	Ja	Ja	8	Ich bin mir nicht sicher	Ja, PMS und Dysmenorrhoe	Ja	Nein	Nein	Nein	Nein	-2	Nein	Nein, ich bin Nichtraucherin	Nein	Nein	Nein
-1	-2	-2	-2	-2	-2	-2	-2	-2	-2	-2	-2	-2	-2	-2	-2	-2	-2
Ja	Ich bin mir nicht sicher	Ja	Ja	6	Ja	Ich bin mir nicht sicher	Ja	Nein	Nein	Nein	Nein	-2	Ja	Nein, ich bin Nichtraucherin	Nein	Ja	Ja
Nein	Ich bin mir nicht sicher	Ja	Ja	7	Ja	Nein	Nein	Nein	Nein	Nein	Nein	-2	Nicht notwendig, ich habe keinen Partner und lebe sexuell abstinent	Nein, nur gelegentlich (weniger als 1x am Tag)	Nein	Nein	Nein
Ja	Ja	Ja	Ja	6	Ja	Nein	Nein	Nein	Nein	Ja	Nein	-2	Nein	Nein, ich bin Nichtraucherin	Nein	Ja	Nein
Ja	Ja	Ja	Ja	8	Nein	Nein	Ja	Nein	Nein	Nein	Ja	Präservativ oder Kondom, Diaphragma	-2	Ja	Nein	Ja	Ja
Ja	Ja	Ja	Ja	8	Ja	Nein	Ja	Nein	Nein	Nein	Ja	Präservativ oder Kondom, Diaphragma	-2	Nein, ich bin Nichtraucherin	Nein	Nein	Nein
Ja	Ja	Ja	Nein	9	Ja	Nein	Ja	Nein	Nein	Nein	Nein	-2	Nicht notwendig, ich habe keinen Partner und lebe sexuell abstinent	Nein, ich bin Nichtraucherin	Nein	Ja	Nein
Ja	Ja	Ja	Ja	8	Ja	Nein	Ja	Nein	Nein	Nein	Nein	-2	Ja	Nein, ich bin Nichtraucherin	Nein	Ja	Ja
-1	-2	-2	-2	-2	-2	-2	-2	-2	-2	-2	-2	-2	-2	-2	-2	-2	-2
Ja	Ja	Ja	Ja	7	Ja	Nein	Ja	Nein	Nein	Nein	Nein	-2	Nein	Nein, ich bin Nichtraucherin	Nein	Nein	Nein
Ja	Ich bin mir nicht sicher	Ja	Ja	10	Ja	Ja, nur Dysmonorrhoe	Ja	Nein	Nein	Nein	Nein	-2	Ja	Ja	Nein	Ja	Ja
Ja	Ja	Ja	Nein	8	Nein	Nein	Ja	Nein	Nein	Nein	Nein	-2	Ja	Nein, ich bin Nichtraucherin	Nein	Ja	Nein
Ja	Ja	Ja	Ja	9	Ja	Ich bin mir nicht sicher	Ja	Ja	Ja	Ja	Nein	-2	Nein	Ja	Nein	Nein	Nein
Ja	Ja	Ja	Nein	8	Ja	Nein	Ja	Ja	Nein	Nein	Ja	Präservativ oder Kondom, Diaphragma	-2	Nein, ich bin Nichtraucherin	Nein	Ja	Ja
Ja	Ja	Ja	Ja	9	Ja	Nein	Ja	Nein	Nein	Nein	Nein	-2	Ja	Nein, ich bin Nichtraucherin	Nein	Ja	Ja
Ja	Ja	Ja	Ja	8	Ja	Nein	Ja	Nein	Ja	Ja	Nein	-2	Nein	Nein, ich bin Nichtraucherin	Nein	Nein	Ja
Ja	Ja	Ja	Ja	5	Ja	Nein	Ja	Nein	Nein	Nein	Nein	-2	Nein	Nein, ich bin Nichtraucherin	Nein	Nein	Nein
Ja	Ich bin mir nicht sicher	Ja	Ja	10	Ja	Ja, PMS und Dysmenorrhoe	Ja	Nein	Ja	Nein	Nein	-2	Nicht notwendig, ich habe keinen Partner und lebe sexuell abstinent	Nein, ich bin Nichtraucherin	Nein	Ja	Ja
Ja	Ja	Ja	Ja	7	Ich bin mir nicht sicher	Nein	Ja	Nein	Nein	Nein	Ja	Präservativ oder Kondom, Diaphragma	-2	Nein, ich bin Nichtraucherin	Nein	Ja	Ja
Ja	Ich bin mir nicht sicher	Ja	Nein	8	Ja	Nein	Nein	Nein	Nein	Nein	Ja	hormonell (z.B. Pille, Vaginalring, Hormonspirale oder ähnliche)	Nicht notwendig, ich habe keinen Partner und lebe sexuell abstinent	Nein, ich bin Nichtraucherin	Nein	Nein	Nein
Ja	Nein	Ja	Ja	8	Ja	Nein	Ja	Nein	Nein	Nein	Nein	-2	Nein	Ja	Nein	Ja	Ja
Ja	Ja	Ja	Ja	7	Ich bin mir nicht sicher	Ja, PMS und Dysmenorrhoe	Ja	Nein	Nein	Nein	Nein	-2	Ja	Nein, ich bin Nichtraucherin	Nein	Ja	Ja
Ja	Ja	Ja	Ja	8	Ja	Nein	Nein	Nein	Nein	Nein	Nein	-2	Nein	Nein, ich bin Nichtraucherin	Nein	Ja	Ja
Ja	Ja	Ja	Ja	9	Ja	Nein	Ja	Nein	Nein	Nein	Ja	Präservativ oder Kondom, Diaphragma	-2	Nein, ich bin Nichtraucherin	Nein	Ja	Nein
Ja	Ja	Ja	Nein	8	Ja	Nein	Nein	Nein	Ja	Nein	Nein	-2	Ja	Nein, ich bin Nichtraucherin	Nein	Nein	Ja
Ja	Ja	Ja	Ja	9	Ja	Nein	Ja	Nein	-1	-2	-2	-2	-2	-2	-2	-2	-2
Ja	Ich bin mir nicht sicher	Ja	Ja	7	Ja	Nein	Ja	Ja	Ja	Nein	Ja	hormonell (z.B. Pille, Vaginalring, Hormonspirale oder ähnliche)	Nein	Nein, nur gelegentlich (weniger als 1x am Tag)	Nein	Nein	Nein
Ja	Ja	Ja	Ja	6	Ja	Nein	Nein	Nein	Nein	Nein	Nein	-2	Nicht notwendig, ich habe keinen Partner und lebe sexuell abstinent	Nein, ich bin Nichtraucherin	Nein	Ja	Nein
Ja	Ja	Ja	Nein	10	Ja	Nein	Nein	Nein	Nein	Nein	Nein	-2	Nein	Nein, ich bin Nichtraucherin	Nein	Nein	Nein
Ja	Ja	Ja	Ja	7	Ja	Nein	Ja	Nein	Ja	Nein	Nein	-2	Nein	Nein, ich bin Nichtraucherin	Nein	Ja	Ja
Ja	Ja	Ja	Nein	8	Nein	Nein	Ja	Nein	Ich bin mir nicht sicher	Nein	Nein	-2	Nein	Nein, ich bin Nichtraucherin	Nein	Ja	Ja
Nein	Ja	Ja	Ja	9	Ja	Ich bin mir nicht sicher	Ja	Ich bin mir nicht sicher	Nein	Nein	Ja	andere Methoden	-2	Nein, ich bin Nichtraucherin	Nein	Nein	Nein
Ja	Ja	Ja	Nein	7	Ja	Ich bin mir nicht sicher	Ja	Ich bin mir nicht sicher	Nein	Nein	Nein	-2	Nicht notwendig, ich habe keinen Partner und lebe sexuell abstinent	Nein, ich bin Nichtraucherin	Nein	Ja	Ja
Ja	Ja	Ja	Nein	7	Nein	Nein	Ja	Nein	Nein	Nein	Nein	-2	Nicht notwendig, ich habe keinen Partner und lebe sexuell abstinent	Nein, ich bin Nichtraucherin	Nein	Ja	Nein
Ja	Ja	Ja	Ja	9	Ja	Ich bin mir nicht sicher	Ja	Nein	Nein	Ja	Nein	-2	Nein	Ja	Nein	Nein	Nein
Ja	Ja	Ja	Ja	10	Ja	Ich bin mir nicht sicher	Ja	Ich bin mir nicht sicher	Nein	Ja	Nein	-2	Nein	Nein, ich bin Nichtraucherin	Nein	Ja	Nein
Ja	Ja	Ja	Ja	7	Ich bin mir nicht sicher	Nein	Ja	Nein	Ja	Nein	Nein	-2	Nicht notwendig, ich habe keinen Partner und lebe sexuell abstinent	Nein, ich bin Nichtraucherin	Nein	Nein	Nein
Ja	Ja	Ja	Ja	7	Ja	Ich bin mir nicht sicher	Nein	Nein	Nein	Nein	Nein	-2	Nein	Nein, ich bin Nichtraucherin	Nein	Ja	Ja
Ja	Ja	Ja	Ja	8	Ja	Nein	Ja	Nein	Ja	Nein	Ja	hormonell (z.B. Pille, Vaginalring, Hormonspirale oder ähnliche)	Nein	Ja	Nein	Nein	Nein
Ja	Ja	Ja	Ja	10	Nein	Nein	Ja	Nein	Ja	Nein	Nein	-2	Ja	Ja	Nein	Ja	Ja
Ja	Nein	Ja	Ja	5	Ja	Ja, PMS und Dysmenorrhoe	Ja	Nein	Nein	Nein	Nein	-2	Nicht notwendig, ich habe keinen Partner und lebe sexuell abstinent	Nein, ich bin Nichtraucherin	Nein	Ja	Ja
Ja	Ja	Ja	Ja	6	Ja	Nein	Ja	Nein	Nein	Nein	Ja	Präservativ oder Kondom, Diaphragma	-2	Nein, ich bin Nichtraucherin	Nein	Ja	Nein
Ja	Ja	Ja	Ja	7	Nein	Nein	Ja	Nein	Nein	Nein	Nein	-2	Nein	Nein, ich bin Nichtraucherin	Nein	Nein	Nein
Ja	Ja	Ja	Ja	7	Ja	Ich bin mir nicht sicher	Ja	Nein	Nein	Nein	Ja	hormonell (z.B. Pille, Vaginalring, Hormonspirale oder ähnliche)	Nein	Nein, ich bin Nichtraucherin	Nein	Nein	Nein
Ja	Ja	Ja	Ja	6	Ja	Nein	Nein	Nein	Nein	Nein	Ja	hormonell (z.B. Pille, Vaginalring, Hormonspirale oder ähnliche)	Nein	Nein, ich bin Nichtraucherin	Nein	Nein	Nein
Ja	Ja	Ja	Nein	10	Ja	Ich bin mir nicht sicher	Ja	Ich bin mir nicht sicher	Ja	Nein	Nein	-2	Ja	Nein, ich bin Nichtraucherin	Nein	Ja	Ja
Ja	Ja	Ja	Ja	8	Ja	Nein	Ja	Nein	Nein	Nein	Nein	-2	Nein	Ja	Nein	Ja	Nein
Nein	Ich bin mir nicht sicher	Ja	Ja	7	Ja	Nein	Ja	Nein	Nein	Nein	Nein	-2	Nicht notwendig, ich habe keinen Partner und lebe sexuell abstinent	Nein, ich bin Nichtraucherin	Nein	Nein	Nein
Nein	Ja	Ja	Ja	9	Ja	Nein	Ja	Nein	Nein	Nein	Ja	Präservativ oder Kondom, Diaphragma	-2	Nein, ich bin Nichtraucherin	Nein	Nein	Nein
Ja	Ja	Ja	Nein	9	Ja	Nein	Nein	Nein	Nein	Nein	Ja	hormonell (z.B. Pille, Vaginalring, Hormonspirale oder ähnliche)	Ja	Nein, ich bin Nichtraucherin	Nein	Nein	Nein
Ja	Ja	Ja	Ja	9	Ja	Nein	Ja	Nein	Nein	Nein	Nein	-2	Nicht notwendig, ich habe keinen Partner und lebe sexuell abstinent	Nein, ich bin Nichtraucherin	Nein	Nein	Nein
Ja	Ja	Ja	Nein	8	Nein	Nein	Ja	Nein	Nein	Nein	Ja	Vasektomie des Partners oder beidseitiger Eileiterverschluss	-2	Nein, ich bin Nichtraucherin	Nein	Ja	Ja
Nein	Ich bin mir nicht sicher	Ja	Ja	10	Ich bin mir nicht sicher	Ich bin mir nicht sicher	Nein	Ich bin mir nicht sicher	Nein	Nein	Nein	-2	Nein	Ja	Nein	Nein	Nein
Ja	Ja	Ja	Ja	8	Ja	Nein	Ja	Ja	Ich bin mir nicht sicher	Nein	Nein	-2	Nein	Nein, ich bin Nichtraucherin	Nein	Nein	Nein
Ja	Ja	Ja	Ja	8	Ja	Nein	Ja	Nein	Nein	Nein	Ja	hormonell (z.B. Pille, Vaginalring, Hormonspirale oder ähnliche)	Ja	Nein, ich bin Nichtraucherin	Nein	Ja	Ja
-1	-2	-2	-2	-2	-2	-2	-2	-2	-2	-2	-2	-2	-2	-2	-2	-2	-2
Ja	Ja	Ja	Nein	8	Nein	Nein	Ja	Nein	Nein	Nein	Nein	-2	Nein	Nein, ich bin Nichtraucherin	Nein	Ja	Nein
Ja	Ja	Ja	Nein	8	Ich bin mir nicht sicher	Nein	Ja	Nein	Nein	Nein	Nein	-2	Nein	Nein, ich bin Nichtraucherin	Nein	Nein	Ja
Ja	Ja	Ja	Ja	8	Ich bin mir nicht sicher	Ich bin mir nicht sicher	Ja	Nein	Ich bin mir nicht sicher	Nein	Nein	-2	Nein	Ja	Nein	Ja	Ja
Ja	Ja	Ja	Ja	10	Ja	Ich bin mir nicht sicher	Ja	Ich bin mir nicht sicher	Nein	Ja	Nein	-2	Nein	Nein, ich bin Nichtraucherin	Nein	Nein	Nein
Ja	Ja	Ja	Ja	7	Ja	Ja, nur PMS	Ja	Nein	Nein	Nein	Ja	Präservativ oder Kondom, Diaphragma	-2	Nein, ich bin Nichtraucherin	Nein	Ja	Ja
Nein	Ja	Ja	Ja	9	Ja	Nein	Ja	Nein	Nein	Nein	Nein	-2	Nicht notwendig, ich habe keinen Partner und lebe sexuell abstinent	Nein, ich bin Nichtraucherin	Nein	Ja	Nein
Ja	Ja	Ja	Ja	8	Ich bin mir nicht sicher	Nein	Ja	Nein	Nein	Nein	Ja	nicht hormonelle Spirale (z.B. Kupfer, Gold)	Ja	Nein, ich bin Nichtraucherin	Nein	Nein	Ja
Ja	Ja	Ja	Ja	8	Ja	Nein	Ja	Nein	Nein	Ja	Nein	-2	Ja	Nein, ich bin Nichtraucherin	Nein	Nein	Ja
Ja	Ja	Ja	Nein	6	Nein	Nein	Nein	Nein	Nein	Nein	Ja	Präservativ oder Kondom, Diaphragma	-2	Nein, ich bin Nichtraucherin	Nein	Nein	Nein
Ja	Ja	Ja	Ja	10	Ja	Nein	Ja	Nein	Nein	Nein	Ja	Präservativ oder Kondom, Diaphragma	-2	Nein, ich bin Nichtraucherin	Nein	Ja	Nein
Nein	Ja	Ja	Nein	7	Ja	Nein	Nein	Nein	Nein	Nein	Ja	andere Methoden	-2	Nein, ich bin Nichtraucherin	Nein	Nein	Nein
Nein	Ich bin mir nicht sicher	-1	-2	-2	-2	-2	-2	-2	-2	-2	-2	-2	-2	-2	-2	-2	-2
Ja	Ja	Ja	Ja	6	Ich bin mir nicht sicher	Nein	Ja	Nein	Nein	Ja	Nein	-2	Nein	Nein, ich bin Nichtraucherin	Nein	Ja	Ja
Ja	Ja	Ja	Nein	8	Ja	Nein	Ja	Nein	Nein	Nein	Ja	Präservativ oder Kondom, Diaphragma	-2	Ja	Nein	Ja	Nein
Ja	Ja	Ja	Ja	10	Ja	Nein	Ja	Nein	Nein	Nein	Nein	-2	Nein	Nein, ich bin Nichtraucherin	Nein	Nein	Nein
Ja	Ja	Ja	Ja	9	Ja	Nein	Ja	Nein	Nein	Ja	Nein	-2	Nein	Ja	Nein	Ja	Ja
Ja	Ja	Ja	Ja	10	Ja	Nein	Ja	Ich bin mir nicht sicher	Nein	Nein	Ja	hormonell (z.B. Pille, Vaginalring, Hormonspirale oder ähnliche)	Nein	Nein, ich bin Nichtraucherin	Nein	Nein	Nein
Nein	Ich bin mir nicht sicher	Ja	Nein	9	Ich bin mir nicht sicher	Nein	Nein	Nein	Nein	Nein	Nein	-2	Nicht notwendig, ich habe keinen Partner und lebe sexuell abstinent	Nein, ich bin Nichtraucherin	Nein	Nein	Nein
Ja	Ja	Ja	Ja	9	Ja	Ich bin mir nicht sicher	Ja	Nein	Nein	Nein	Ja	nicht hormonelle Spirale (z.B. Kupfer, Gold)	Ja	Nein, ich bin Nichtraucherin	Nein	Ja	Nein
Ja	Ja	Ja	Ja	6	Ja	Nein	Ja	Nein	Nein	Nein	Nein	-2	Nicht notwendig, ich habe keinen Partner und lebe sexuell abstinent	Nein, ich bin Nichtraucherin	Nein	Ja	Nein
Ja	Ja	Ja	Nein	6	Ich bin mir nicht sicher	Ich bin mir nicht sicher	Ja	Nein	Nein	Nein	Nein	-2	Ja	Nein, ich bin Nichtraucherin	Nein	Ja	Ja
Ja	Nein	Ja	Nein	7	Nein	Ich bin mir nicht sicher	Ja	Nein	Nein	Ja	Nein	-2	Nein	Nein, ich bin Nichtraucherin	Nein	Ja	Ja
Ja	Ja	Ja	Nein	10	Ja	Nein	Ja	Nein	Nein	Nein	Ja	hormonell (z.B. Pille, Vaginalring, Hormonspirale oder ähnliche)	Nein	Nein, ich bin Nichtraucherin	Nein	Ja	Nein
Ja	Ja	Ja	Ja	10	Nein	Nein	Ja	Nein	Ja	Nein	Ja	hormonell (z.B. Pille, Vaginalring, Hormonspirale oder ähnliche)	Nein	Ja	Nein	Nein	Nein
Ja	Ja	Ja	Ja	8	Ja	Nein	Ja	Nein	Nein	Nein	Nein	-2	Ja	Nein, ich bin Nichtraucherin	Nein	Ja	Ja
Ja	Ich bin mir nicht sicher	Ja	Ja	8	Ja	Nein	Nein	Nein	Nein	Nein	Ja	hormonell (z.B. Pille, Vaginalring, Hormonspirale oder ähnliche)	Nein	Nein, ich bin Nichtraucherin	Nein	Ja	Nein
Ja	Ja	Ja	Ja	7	Ja	Nein	Nein	Nein	Nein	Nein	Ja	hormonell (z.B. Pille, Vaginalring, Hormonspirale oder ähnliche)	Nein	Ja	Nein	Nein	Nein
Ja	Nein	Ja	Ja	7	Ja	Ich bin mir nicht sicher	Ja	Ich bin mir nicht sicher	Nein	Nein	Ja	andere Methoden	-2	Ja	Nein	-1	-2
Nein	Ja	Nein	Nein	0	Nein	Nein	Nein	Nein	Nein	Nein	Nein	-2	Nicht notwendig, ich habe keinen Partner und lebe sexuell abstinent	Nein, ich bin Nichtraucherin	Nein	Nein	Nein
Nein	Nein	Nein	Nein	-1	-2	-2	-2	-2	-2	-2	-2	-2	-2	-2	-2	-2	-2
Ja	Ja	Ja	Nein	7	Nein	Nein	Ja	Nein	Nein	Nein	Ja	Präservativ oder Kondom, Diaphragma	-2	Nein, ich bin Nichtraucherin	Nein	Nein	Nein
Ja	Ja	Ja	Nein	7	Nein	Nein	Ja	Nein	Nein	Nein	Nein	-2	Nein	Ja	Nein	Nein	Nein
Ja	Ja	Ja	Ja	10	Ja	Nein	Ja	Nein	Nein	Nein	Nein	-2	Nicht notwendig, ich habe keinen Partner und lebe sexuell abstinent	Nein, ich bin Nichtraucherin	Nein	Nein	Nein
Ja	Ja	Ja	Nein	9	Ja	Ich bin mir nicht sicher	Ja	Nein	Ja	Nein	Nein	-2	Nein	Nein, ich bin Nichtraucherin	Nein	Ja	Ja
Ja	Ja	Ja	Ja	8	Ich bin mir nicht sicher	Ich bin mir nicht sicher	Ja	Nein	Nein	Nein	Nein	-2	Nicht notwendig, ich habe keinen Partner und lebe sexuell abstinent	Nein, ich bin Nichtraucherin	Nein	Ja	Ja
Ja	Nein	Ja	Ja	8	Nein	Nein	Ja	Nein	Nein	Nein	Ja	andere Methoden	-2	Nein, ich bin Nichtraucherin	Nein	Nein	Nein
Ja	Ja	Ja	Nein	8	Nein	Ich bin mir nicht sicher	Ja	Nein	Nein	Nein	Nein	-2	Nein	Nein, ich bin Nichtraucherin	Nein	Ja	Ja
Ja	Nein	Ja	Ja	8	Ja	Nein	Ja	Ja	Ja	Ja	Nein	-2	Nein	Nein, ich bin Nichtraucherin	Nein	Ja	Ja
Ja	Ja	Ja	Ja	9	Ja	Nein	Ja	Nein	Nein	Nein	Ja	Präservativ oder Kondom, Diaphragma	-2	Nein, ich bin Nichtraucherin	Nein	Ja	Nein
Ja	Ja	Ja	Ja	9	Nein	Nein	Ja	Ich bin mir nicht sicher	Nein	Nein	Nein	-2	Nicht notwendig, ich habe keinen Partner und lebe sexuell abstinent	Nein, ich bin Nichtraucherin	Nein	Ja	Nein
Ja	Ja	Ja	Ja	10	Ja	Ja, nur Dysmonorrhoe	Ja	Ja	Ja	Nein	Nein	-2	Nein	Nein, ich bin Nichtraucherin	Nein	Ja	Ja
Ja	Ja	Ja	Ja	9	Ja	Nein	Ja	Nein	Nein	Nein	Nein	-2	Ja	Nein, ich bin Nichtraucherin	Nein	Ja	Ja
Ja	Ja	Ja	Nein	8	Ja	Nein	Ja	Nein	Nein	Nein	Nein	-2	Ja	Nein, ich bin Nichtraucherin	Nein	Ja	Ja
Ja	Ja	Ja	Ja	9	Ja	Nein	Ja	Nein	Nein	Nein	Nein	-2	Nicht notwendig, ich habe keinen Partner und lebe sexuell abstinent	Nein, ich bin Nichtraucherin	Nein	Ja	Ja
Ja	Ja	Ja	Ja	8	Ja	Ja, nur Dysmonorrhoe	Ja	Nein	Nein	Nein	Nein	-2	Nicht notwendig, ich habe keinen Partner und lebe sexuell abstinent	Nein, ich bin Nichtraucherin	Nein	Nein	Nein
Ja	Ja	Ja	Ja	9	Nein	Nein	Ja	Nein	Ja	Nein	Nein	-2	Nein	Ja	Nein	Nein	Nein
Ja	Ja	Ja	Nein	8	Nein	Nein	Ja	Nein	Nein	Nein	Ja	Präservativ oder Kondom, Diaphragma	-2	Nein, ich bin Nichtraucherin	Nein	Ja	Nein
Ja	Ja	Ja	Ja	7	Ja	Nein	Ja	Nein	Nein	Nein	Nein	-2	Nein	Nein, ich bin Nichtraucherin	Nein	Ja	Ja
Ja	Ja	Ja	Ja	10	Ja	Ja, PMS und Dysmenorrhoe	Ja	Ja	Nein	Nein	Nein	-2	Nein	Ja	Nein	Ja	Ja
Ja	Ja	Ja	Nein	6	Ja	Nein	Nein	Nein	Nein	Ja	Nein	-2	Nein	Nein, ich bin Nichtraucherin	Nein	Nein	Nein
Ja	Ich bin mir nicht sicher	Ja	Ja	8	Ja	Nein	Ja	Nein	Ich bin mir nicht sicher	Nein	Ja	Präservativ oder Kondom, Diaphragma	-2	Ja	Nein	Nein	Nein
Ja	Ja	Ja	Nein	10	Nein	Ich bin mir nicht sicher	Ja	Ja	Nein	Nein	Ja	hormonell (z.B. Pille, Vaginalring, Hormonspirale oder ähnliche)	Nein	Nein, ich bin Nichtraucherin	Nein	Ja	Nein
Ja	Ja	Ja	Ja	7	Ja	Nein	Ja	Nein	Nein	Nein	Nein	-2	Ja	Nein, ich bin Nichtraucherin	Nein	Ja	Ja
Ja	Ja	Ja	Ja	9	Ja	Ich bin mir nicht sicher	Ja	Nein	Nein	Nein	Ja	Präservativ oder Kondom, Diaphragma	-2	Nein, ich bin Nichtraucherin	Nein	Ja	Nein
Ja	Ja	Ja	Ja	8	Ja	Nein	Nein	Nein	Nein	Nein	Nein	-2	Ja	Nein, ich bin Nichtraucherin	Nein	Ja	Nein
Ja	Ja	Ja	Ja	8	Ja	Nein	Ja	Nein	Nein	Nein	Ja	nicht hormonelle Spirale (z.B. Kupfer, Gold)	Nein	Nein, ich bin Nichtraucherin	Nein	Ja	Nein
Ja	Ja	Ja	Ja	9	Ja	Ja, nur PMS	Ja	Nein	Nein	Nein	Ja	Präservativ oder Kondom, Diaphragma	-2	Nein, ich bin Nichtraucherin	Nein	Ja	Ja
Ja	Ja	Ja	Nein	8	Ja	Nein	Ja	Nein	Nein	Nein	Ja	Präservativ oder Kondom, Diaphragma	-2	Nein, ich bin Nichtraucherin	Nein	Ja	Ja
Ja	Ja	Ja	Nein	8	Ja	Nein	Ja	Nein	Nein	Nein	Ja	nicht hormonelle Spirale (z.B. Kupfer, Gold)	Nicht notwendig, ich habe keinen Partner und lebe sexuell abstinent	Ja	Nein	Ja	Ja
Ja	Ich bin mir nicht sicher	Ja	Ja	8	Nein	Nein	Ja	Nein	Ich bin mir nicht sicher	Nein	Nein	-2	Nein	Nein, ich bin Nichtraucherin	Nein	Ja	Ja
Ja	Ja	Ja	Ja	5	Ja	Nein	Ja	Nein	Nein	Nein	Nein	-2	Ja	Nein, ich bin Nichtraucherin	Nein	Ja	Nein
Ja	Ja	Ja	Nein	8	Nein	Nein	Nein	Nein	Nein	Nein	Nein	-2	Nein	Nein, ich bin Nichtraucherin	Nein	Nein	Nein
Ja	Ja	Ja	Ja	8	Ja	Nein	Nein	Ja	Ich bin mir nicht sicher	Nein	Nein	-2	Ja	Ja	Nein	Ja	Ja
Ja	Nein	Ja	Ja	10	Ja	Ja, nur Dysmonorrhoe	Ja	Ja	Nein	Nein	Ja	Präservativ oder Kondom, Diaphragma	-2	Nein, ich bin Nichtraucherin	Nein	Nein	Ja
Ja	Ja	Ja	Ja	8	Ja	Nein	Ja	Nein	Nein	Nein	Nein	-2	Ja	Nein, ich bin Nichtraucherin	Nein	Ja	Ja
Ja	Ja	Ja	Ja	7	Ja	Ja, nur Dysmonorrhoe	Ja	Nein	Ja	Nein	Nein	-2	Nicht notwendig, ich habe keinen Partner und lebe sexuell abstinent	Nein, ich bin Nichtraucherin	Nein	Nein	Nein
Ja	Ja	Ja	Nein	8	Ja	Nein	Ja	Nein	Nein	Nein	Nein	-2	Ja	Nein, ich bin Nichtraucherin	Nein	Ja	Ja
Ja	Ja	Ja	Ja	8	Ja	Nein	Ja	Nein	Nein	Nein	Nein	-2	Nicht notwendig, ich habe keinen Partner und lebe sexuell abstinent	Ja	Nein	Ja	Ja
Ja	Ja	Ja	Ja	7	Ja	Ich bin mir nicht sicher	Ja	Nein	Ja	Nein	Nein	-2	Nein	Ja	Nein	Ja	Ja
Ja	Ja	Ja	Ja	10	Ja	Nein	Ja	Ich bin mir nicht sicher	Nein	Nein	Ja	nicht hormonelle Spirale (z.B. Kupfer, Gold)	Nein	Nein, ich bin Nichtraucherin	Nein	Ja	Ja
Ja	Ja	Ja	Ja	8	Nein	Ich bin mir nicht sicher	Ja	Ja	Nein	Ja	Nein	-2	Nein	Nein, ich bin Nichtraucherin	Nein	Nein	Nein
Ja	Ja	Ja	Ja	6	Ja	Nein	Ja	Nein	Nein	Nein	Ja	hormonell (z.B. Pille, Vaginalring, Hormonspirale oder ähnliche)	Nein	Nein, ich bin Nichtraucherin	Nein	Nein	Nein
Ja	Ja	Ja	Ja	7	Ja	Nein	Ja	Nein	Nein	Ja	Nein	-2	Ja	Nein, ich bin Nichtraucherin	Nein	Ja	Ja
Ja	Nein	Ja	Ja	8	Ja	Ich bin mir nicht sicher	Ja	Nein	Nein	Nein	Ja	Präservativ oder Kondom, Diaphragma	-2	Ja	Nein	Ja	Ja
Nein	Ja	Ja	Nein	2	Ja	Nein	Ja	Nein	Nein	Nein	Nein	-2	Nicht notwendig, ich habe keinen Partner und lebe sexuell abstinent	Nein, ich bin Nichtraucherin	Nein	Nein	Nein
Ja	Ja	Ja	Ja	8	Ja	Nein	Ja	Nein	Nein	Nein	Ja	Präservativ oder Kondom, Diaphragma	-2	Nein, ich bin Nichtraucherin	Nein	Nein	Nein
-1	-2	-2	-2	-2	-2	-2	-2	-2	-2	-2	-2	-2	-2	-2	-2	-2	-2
Ja	Ja	Ja	Ja	9	Ich bin mir nicht sicher	Nein	Ja	Ja	Nein	Ja	Nein	-2	Nein	Nein, ich bin Nichtraucherin	Nein	Nein	Ja
Ja	Ja	Ja	Ja	9	Ja	Ich bin mir nicht sicher	Nein	Nein	Nein	Nein	Nein	-2	Nicht notwendig, ich habe keinen Partner und lebe sexuell abstinent	Nein, ich bin Nichtraucherin	-1	-2	-2
Ja	Ich bin mir nicht sicher	Ja	Nein	8	Ich bin mir nicht sicher	Nein	Ja	Nein	Nein	Nein	Ja	hormonell (z.B. Pille, Vaginalring, Hormonspirale oder ähnliche)	Nicht notwendig, ich habe keinen Partner und lebe sexuell abstinent	Nein, ich bin Nichtraucherin	Nein	Nein	Nein
Ja	Ja	Ja	Ja	9	Nein	Ja, nur Dysmonorrhoe	Ja	Nein	Nein	Nein	Nein	-2	Nein	Nein, ich bin Nichtraucherin	Ja	Ja	Ja
Nein	Ich bin mir nicht sicher	Ja	Ja	10	Ja	Nein	Ja	Nein	Nein	Nein	Ja	andere Methoden	-2	Nein, ich bin Nichtraucherin	Nein	Ja	Nein
-1	-2	-2	-2	-2	-2	-2	-2	-2	-2	-2	-2	-2	-2	-2	-2	-2	-2
Nein	Nein	Ja	Nein	7	Ich bin mir nicht sicher	Nein	Ja	Nein	Nein	Nein	Nein	-2	Nein	Nein, ich bin Nichtraucherin	Nein	Nein	Nein
Ja	Ja	Ja	Ja	9	Nein	Nein	Ja	Nein	Nein	Ja	Nein	-2	Nein	Nein, ich bin Nichtraucherin	Nein	Nein	Nein
-1	-2	-2	-2	-2	-2	-2	-2	-2	-2	-2	-2	-2	-2	-2	-2	-2	-2
Ja	Ja	Ja	Ja	8	Nein	Nein	Ja	Nein	Nein	Ja	Nein	-2	Nein	Ja	Nein	Ja	Ja
Ja	Nein	Nein	Ja	4	Nein	Ja, nur PMS	Nein	Nein	Nein	Nein	Ja	hormonell (z.B. Pille, Vaginalring, Hormonspirale oder ähnliche)	Nicht notwendig, ich habe keinen Partner und lebe sexuell abstinent	Nein, nur gelegentlich (weniger als 1x am Tag)	Nein	Nein	Ja
Ja	Ja	Ja	Nein	8	Nein	Nein	Ja	Ja	Ja	Nein	Nein	-2	Ja	Nein, nur gelegentlich (weniger als 1x am Tag)	Ja	Ja	Ja
Ja	Ja	Ja	Ja	10	Ja	Nein	Ja	Nein	Nein	Nein	Nein	-2	Nicht notwendig, ich habe keinen Partner und lebe sexuell abstinent	Nein, ich bin Nichtraucherin	Nein	Nein	Nein
Ja	Ja	Ja	Ja	6	Ja	Nein	Nein	Nein	Nein	Nein	Nein	-2	Nein	Nein, ich bin Nichtraucherin	Nein	Nein	Ja
Ja	Ja	Ja	Ja	8	Ja	Nein	Ja	Nein	Nein	Nein	Ja	hormonell (z.B. Pille, Vaginalring, Hormonspirale oder ähnliche)	Ja	Ja	Nein	Ja	Ja
Ja	Ja	Ja	Ja	7	Nein	Nein	Ja	Nein	Ja	Nein	Nein	-2	Ja	Nein, ich bin Nichtraucherin	Nein	Ja	Ja
Ja	Ja	Ja	Nein	6	Nein	Nein	Ja	Nein	Nein	Nein	Nein	-2	Nicht notwendig, ich habe keinen Partner und lebe sexuell abstinent	Nein, ich bin Nichtraucherin	Nein	Ja	Ja
Ja	Ja	Ja	Ja	8	Ja	Nein	Ja	Nein	Nein	Nein	Ja	nicht hormonelle Spirale (z.B. Kupfer, Gold)	Ja	Nein, ich bin Nichtraucherin	Nein	Ja	Ja
Ja	Ja	Ja	Ja	9	Nein	Nein	Ja	Nein	Nein	Nein	Nein	-2	Nicht notwendig, ich habe keinen Partner und lebe sexuell abstinent	Nein, ich bin Nichtraucherin	Nein	Ja	Ja
Ja	Ja	Ja	Ja	7	Ich bin mir nicht sicher	Nein	Ja	Nein	Ich bin mir nicht sicher	Nein	Nein	-2	Nein	Nein, ich bin Nichtraucherin	Nein	Nein	Nein
Ja	Ja	Ja	Ja	7	Ja	Ja, PMS und Dysmenorrhoe	Ja	Nein	Nein	Ja	Nein	-2	Nein	Nein, ich bin Nichtraucherin	Nein	Nein	Nein
Ja	Ja	Ja	Ja	8	Ja	Nein	Ja	Nein	Nein	Nein	Nein	-2	Nein	Nein, ich bin Nichtraucherin	Nein	Nein	Nein
Ja	Nein	Ja	Ja	10	Nein	Ich bin mir nicht sicher	Ja	Nein	Ich bin mir nicht sicher	Nein	Nein	-2	Nicht notwendig, ich habe keinen Partner und lebe sexuell abstinent	Nein, ich bin Nichtraucherin	Nein	Ja	Ja
Ja	Ja	Ja	Ja	10	Nein	Nein	Ja	Nein	Ich bin mir nicht sicher	Nein	Nein	-2	Nein	Nein, ich bin Nichtraucherin	Nein	Ja	Ja
Ja	Ich bin mir nicht sicher	Ja	Ja	9	Ja	Nein	Ja	Ja	Ich bin mir nicht sicher	Nein	-1	-2	-2	-2	-2	-2	-2
Ja	Ja	Ja	Ja	10	Ja	Nein	Ja	Nein	Nein	Nein	Ja	hormonell (z.B. Pille, Vaginalring, Hormonspirale oder ähnliche)	Nicht notwendig, ich habe keinen Partner und lebe sexuell abstinent	Ja	Nein	Nein	Nein
Ja	Ja	Ja	Ja	10	Ja	Nein	Ja	Nein	Nein	Nein	Nein	-2	Nicht notwendig, ich habe keinen Partner und lebe sexuell abstinent	Ja	Nein	Ja	Ja
Ja	Ja	Ja	Ja	9	Ja	Nein	Ja	Nein	Nein	Nein	Nein	-2	Ja	Nein, ich bin Nichtraucherin	Nein	Ja	Ja
Ja	Ja	Ja	Nein	10	Ja	Ja, nur Dysmonorrhoe	Ja	Nein	Nein	Nein	Nein	-2	Nein	Nein, ich bin Nichtraucherin	Nein	Nein	Nein
Ja	Ja	Ja	Ja	8	Ja	Nein	Ja	Nein	Nein	Nein	Nein	-2	Nein	Nein, ich bin Nichtraucherin	Nein	Ja	Ja
Ja	Ja	Ja	Ja	6	Ja	Nein	Ja	Nein	Nein	Nein	Nein	-2	Ja	Nein, ich bin Nichtraucherin	Nein	Ja	Nein
Ja	Ja	Ja	Nein	8	Ja	Nein	Ja	Nein	Nein	Ja	Nein	-2	Nein	Ja	Nein	Nein	Nein
Ja	Ja	Ja	Nein	10	Ja	Ja, nur PMS	Ja	Nein	Nein	Nein	Nein	-2	Nicht notwendig, ich habe keinen Partner und lebe sexuell abstinent	Nein, ich bin Nichtraucherin	Nein	Ja	Ja
Ja	Ja	Ja	Ja	10	Ja	Nein	Ja	Nein	Nein	Nein	Ja	Präservativ oder Kondom, Diaphragma	-2	Nein, ich bin Nichtraucherin	Nein	Ja	Ja
Ja	Ja	Ja	Ja	7	Ja	Nein	Ja	Nein	Nein	Ja	Nein	-2	Nein	Nein, ich bin Nichtraucherin	Nein	Ja	Nein
Ja	Ja	Ja	Ja	6	Ja	Nein	Ja	Nein	Nein	Nein	Ja	Präservativ oder Kondom, Diaphragma	-2	Nein, ich bin Nichtraucherin	Nein	Nein	Nein
Ja	Ja	Ja	Ja	10	Ja	Nein	Ja	Ja	Ja	Nein	Nein	-2	Ja	Nein, ich bin Nichtraucherin	Nein	Ja	Ja
Ja	Ja	Ja	Ja	7	Ich bin mir nicht sicher	Nein	Nein	Nein	Nein	Nein	Nein	-2	Nein	Nein, ich bin Nichtraucherin	Nein	Ja	Ja
Ja	Nein	Ja	Nein	9	Nein	Nein	Ja	Nein	Nein	Nein	Nein	-2	Nicht notwendig, ich habe keinen Partner und lebe sexuell abstinent	Nein, ich bin Nichtraucherin	Nein	Nein	Nein
Ja	Ja	Ja	Ja	10	Ja	Ich bin mir nicht sicher	Ja	Ich bin mir nicht sicher	Nein	Nein	Nein	-2	Ja	Ja	Nein	Ja	Ja
Ja	Ja	Ja	Nein	7	Ja	Nein	Ja	Nein	Nein	Nein	Nein	-2	Nicht notwendig, ich habe keinen Partner und lebe sexuell abstinent	Nein, ich bin Nichtraucherin	Nein	Nein	Nein
Ja	Ja	Ja	Ja	9	Ja	Nein	Ja	Nein	Nein	Nein	Nein	-2	Nicht notwendig, ich habe keinen Partner und lebe sexuell abstinent	Ja	Nein	Ja	Ja
Ja	Ja	Ja	Nein	5	Ja	Nein	Ja	Nein	Nein	Nein	Nein	-2	Ja	Nein, ich bin Nichtraucherin	Nein	Ja	Ja
Ja	Ja	Ja	Nein	10	Ja	Nein	Ja	Nein	Nein	Nein	Ja	Präservativ oder Kondom, Diaphragma	-2	Nein, ich bin Nichtraucherin	Nein	Ja	Nein
Ja	Ja	Ja	Ja	7	Ich bin mir nicht sicher	Nein	Ja	Nein	Nein	Nein	Nein	-2	Ja	Nein, ich bin Nichtraucherin	Nein	Ja	Ja
Ja	Ja	Ja	Ja	8	Nein	Nein	Ja	Nein	Nein	Nein	Nein	-2	Nein	Ja	Nein	Ja	Ja
Ja	Ja	Ja	Ja	9	Ich bin mir nicht sicher	Nein	Ja	Nein	Nein	Nein	Nein	-2	Ja	Ja	Nein	Ja	Ja
Ja	Nein	Ja	Nein	8	Ich bin mir nicht sicher	Nein	Ja	Ja	Ja	Ja	Nein	-2	Nein	Nein, ich bin Nichtraucherin	Nein	Nein	Ja
Ja	Ja	Ja	Ja	8	Ja	Ja, PMS und Dysmenorrhoe	Ja	Nein	Ja	Nein	Ja	Präservativ oder Kondom, Diaphragma	-2	Nein, ich bin Nichtraucherin	Nein	Ja	Ja
Ja	Ja	Ja	Ja	6	Ja	Nein	Ja	Nein	Nein	Nein	Nein	-2	Ja	Nein, ich bin Nichtraucherin	Nein	Ja	Nein
-1	-2	-2	-2	-2	-2	-2	-2	-2	-2	-2	-2	-2	-2	-2	-2	-2	-2
Nein	Ja	Ja	Ja	8	Ja	Nein	Ja	Nein	Ja	Nein	Nein	-2	Nein	Nein, ich bin Nichtraucherin	Nein	Nein	Nein
-1	-2	-2	-2	-2	-2	-2	-2	-2	-2	-2	-2	-2	-2	-2	-2	-2	-2
Ja	Ja	Ja	Nein	10	Ja	Nein	Ja	Nein	Nein	Nein	Nein	-2	Ja	Ja	Nein	Ja	Ja
Ja	Ja	Ja	Ja	9	Ja	Nein	Ja	Nein	Nein	Nein	Ja	Präservativ oder Kondom, Diaphragma	-2	Nein, ich bin Nichtraucherin	Nein	Nein	Nein
Ja	Ja	Ja	Nein	9	Ja	Ich bin mir nicht sicher	Ja	Nein	Ich bin mir nicht sicher	Nein	Ja	Präservativ oder Kondom, Diaphragma	-2	Nein, ich bin Nichtraucherin	Nein	Ja	Ja
Ja	Ja	Ja	Ja	8	Ja	Ja, nur Dysmonorrhoe	Nein	Ja	Ja	Ja	Nein	-2	Nein	Ja	Nein	Ja	Nein
Ja	Ja	Ja	Ja	9	Ja	Nein	Ja	Nein	Nein	Nein	Nein	-2	Nicht notwendig, ich habe keinen Partner und lebe sexuell abstinent	Nein, ich bin Nichtraucherin	Nein	Nein	Nein
Ja	Ja	Ja	Ja	8	Ja	Nein	Nein	Nein	Nein	Nein	Nein	-2	Nein	Ja	Nein	Ja	Ja
Ja	Ja	Ja	Ja	9	Nein	Nein	Ja	Nein	Nein	Nein	Nein	-2	Nein	Nein, ich bin Nichtraucherin	Nein	Nein	Nein
Ja	Ja	Ja	Ja	8	Nein	Ja, nur PMS	Ja	Nein	Ja	Nein	Ja	hormonell (z.B. Pille, Vaginalring, Hormonspirale oder ähnliche)	Ja	Ja	Nein	Nein	Nein
Ja	Ich bin mir nicht sicher	Ja	Nein	8	Ja	Ja, nur Dysmonorrhoe	Ja	-1	-2	-2	-2	-2	-2	-2	-2	-2	-2
Ja	Ja	Ja	Ja	7	Ja	Ja, nur PMS	Ja	Nein	Nein	Nein	Nein	-2	Ja	Nein, ich bin Nichtraucherin	Nein	Nein	Nein
Ja	Nein	Ja	Ja	9	Ja	Ja, nur Dysmonorrhoe	Ja	Ja	Ja	Nein	Ja	Präservativ oder Kondom, Diaphragma	-2	Ja	Nein	Ja	Nein
Ja	Nein	Ja	Ja	8	Ja	Nein	Ja	Nein	Nein	Nein	Nein	-2	Nein	Nein, ich bin Nichtraucherin	Nein	Nein	Nein
Ja	Ja	Ja	Ja	7	Ich bin mir nicht sicher	Nein	Ja	Nein	Nein	Ja	Nein	-2	Ja	Nein, ich bin Nichtraucherin	Nein	Ja	Ja
Ja	Ja	Ja	Nein	8	Ja	Nein	Ja	Nein	Nein	Nein	Ja	Präservativ oder Kondom, Diaphragma	-2	Ja	Nein	Ja	Nein
Ja	Ja	Ja	Ja	6	Ja	Ich bin mir nicht sicher	Ja	Nein	Nein	Nein	Ja	hormonell (z.B. Pille, Vaginalring, Hormonspirale oder ähnliche)	Ja	Nein, ich bin Nichtraucherin	Nein	Ja	Nein
Ja	Ja	Ja	Ja	5	Ich bin mir nicht sicher	Nein	Nein	Nein	Nein	Nein	Nein	-2	Ja	Nein, ich bin Nichtraucherin	Nein	Nein	Ja
Nein	Nein	Ja	Ja	8	Ja	Nein	Ja	Nein	Nein	Nein	Nein	-2	Nicht notwendig, ich habe keinen Partner und lebe sexuell abstinent	Nein, ich bin Nichtraucherin	Nein	Ja	Ja
Ja	Ja	Ja	Ja	9	Nein	Ich bin mir nicht sicher	Ja	Nein	Nein	Nein	Ja	Präservativ oder Kondom, Diaphragma	-2	Ja	Nein	Ja	Ja
Ja	Nein	Nein	Nein	0	Ich bin mir nicht sicher	Ich bin mir nicht sicher	Nein	Nein	Nein	Nein	Nein	-2	Nicht notwendig, ich habe keinen Partner und lebe sexuell abstinent	Nein, ich bin Nichtraucherin	Nein	Nein	Nein
Ja	Ja	Ja	Ja	7	Ja	Ich bin mir nicht sicher	Ja	Ich bin mir nicht sicher	Nein	Nein	Ja	Präservativ oder Kondom, Diaphragma	-2	Nein, ich bin Nichtraucherin	Nein	Ja	Nein
Nein	Ich bin mir nicht sicher	Ja	Nein	10	Ich bin mir nicht sicher	-1	-2	-2	-2	-2	-2	-2	-2	-2	-2	-2	-2
Ja	Ja	Ja	Ja	8	Nein	Nein	Ja	Nein	Nein	Nein	Nein	-2	Nicht notwendig, ich habe keinen Partner und lebe sexuell abstinent	Ja	Nein	Ja	Ja
Ja	Ja	Ja	Ja	8	Ja	Nein	Ja	Nein	Nein	Ja	Nein	-2	Nein	Nein, nur gelegentlich (weniger als 1x am Tag)	Nein	Ja	Ja
Ja	Ja	Ja	Nein	7	Ja	Nein	Ja	Nein	Nein	Nein	Ja	Präservativ oder Kondom, Diaphragma	-2	Nein, ich bin Nichtraucherin	Ja	Ja	Ja
Ja	Ich bin mir nicht sicher	Nein	Nein	4	Ja	Nein	Nein	Nein	Nein	Nein	Nein	-2	Nein	Nein, ich bin Nichtraucherin	Nein	Nein	Nein
Ja	Ja	Ja	Ja	9	Ja	Nein	Nein	Nein	Nein	Nein	Nein	-2	Nein	Nein, ich bin Nichtraucherin	-1	-2	-2
Nein	Ich bin mir nicht sicher	Nein	Ja	8	Ja	Nein	Ja	Nein	Nein	Nein	Nein	-2	Nicht notwendig, ich habe keinen Partner und lebe sexuell abstinent	Nein, ich bin Nichtraucherin	Nein	Nein	Nein
Ja	Ja	Ja	Ja	8	Ja	Ja, PMS und Dysmenorrhoe	Ja	Nein	Ja	Nein	Ja	Präservativ oder Kondom, Diaphragma	-2	Nein, nur gelegentlich (weniger als 1x am Tag)	Nein	Nein	Nein
Ja	Ich bin mir nicht sicher	Ja	Nein	6	Ich bin mir nicht sicher	Nein	Nein	Nein	Nein	Nein	Nein	-2	Nein	Nein, ich bin Nichtraucherin	Nein	Nein	Nein
Ja	Nein	Ja	Ja	9	Ja	Ich bin mir nicht sicher	Ja	Ja	Ja	Nein	Nein	-2	Nicht notwendig, ich habe keinen Partner und lebe sexuell abstinent	Ja	Nein	Ja	Nein
Ja	Ja	Ja	Ja	10	Ja	Nein	Ja	Nein	Nein	Nein	Nein	-2	Nicht notwendig, ich habe keinen Partner und lebe sexuell abstinent	Ja	Nein	Ja	Nein
Ja	Ja	Ja	Ja	9	Ja	Nein	Ja	Nein	Nein	Nein	Nein	-2	Nein	Nein, ich bin Nichtraucherin	Nein	Nein	Nein
Ja	Ja	Ja	Ja	8	Nein	Nein	Ja	Nein	Nein	Nein	Nein	-2	Ja	Nein, ich bin Nichtraucherin	Nein	Ja	Ja
Ja	Ja	Ja	Ja	8	Ja	Ja, PMS und Dysmenorrhoe	Ja	Nein	Nein	Nein	Nein	-2	Nicht notwendig, ich habe keinen Partner und lebe sexuell abstinent	Nein, ich bin Nichtraucherin	Nein	Ja	Ja
Ja	Ja	Ja	Ja	9	Nein	Nein	Ja	Nein	Nein	Nein	Ja	Präservativ oder Kondom, Diaphragma	-2	Nein, ich bin Nichtraucherin	Nein	Ja	Nein
-1	-2	-2	-2	-2	-2	-2	-2	-2	-2	-2	-2	-2	-2	-2	-2	-2	-2
Ja	Ja	Ja	Ja	5	Ja	Nein	Nein	Nein	Ja	Nein	Nein	-2	Nein	Nein, ich bin Nichtraucherin	Nein	Ja	Ja
Ja	Ja	Ja	Ja	7	Ja	Nein	Ja	Ja	Ja	Nein	Ja	hormonell (z.B. Pille, Vaginalring, Hormonspirale oder ähnliche)	Nein	Nein, ich bin Nichtraucherin	Nein	Nein	Nein
Ja	Ja	Ja	Ja	8	Ja	Nein	Ja	Nein	Nein	Nein	Ja	Präservativ oder Kondom, Diaphragma	-2	Nein, ich bin Nichtraucherin	Nein	Nein	Nein
Ja	Ja	Ja	Ja	10	Nein	Nein	Ja	Nein	Nein	Nein	Nein	-2	Nein	Ja	Nein	Nein	Nein
Ja	Ja	Ja	Ja	9	Ja	Nein	Ja	Nein	Nein	Nein	Nein	-2	Nein	Nein, ich bin Nichtraucherin	Nein	Nein	Nein
Nein	Ich bin mir nicht sicher	Ja	Ja	9	Ja	Nein	Ja	Nein	Nein	Nein	Nein	-2	Nicht notwendig, ich habe keinen Partner und lebe sexuell abstinent	Nein, ich bin Nichtraucherin	Nein	Ja	Ja
Ja	Ja	Ja	Ja	8	Ja	Nein	Ja	Nein	Nein	Nein	Ja	Präservativ oder Kondom, Diaphragma	-2	Nein, ich bin Nichtraucherin	Nein	Ja	Nein
Ja	Ja	Ja	Nein	7	Ja	Nein	Ja	Nein	Nein	Nein	Ja	hormonell (z.B. Pille, Vaginalring, Hormonspirale oder ähnliche)	Nein	Nein, nur gelegentlich (weniger als 1x am Tag)	Nein	Nein	Nein
Ja	Ja	Ja	Nein	8	Ja	Nein	Ja	Nein	Nein	Nein	Ja	hormonell (z.B. Pille, Vaginalring, Hormonspirale oder ähnliche)	Nein	Nein, ich bin Nichtraucherin	Nein	Ja	Nein
Ja	Ja	Ja	Ja	8	Ja	Ich bin mir nicht sicher	Ja	Nein	Nein	Nein	Nein	-2	Nicht notwendig, ich habe keinen Partner und lebe sexuell abstinent	Ja	Nein	Ja	Ja
Ja	Ja	Ja	Ja	8	Ja	Nein	Ja	Ja	Ja	Nein	Nein	-2	Nein	Nein, ich bin Nichtraucherin	Nein	Nein	Nein
Ja	Ja	Ja	Ja	7	Ja	Ich bin mir nicht sicher	Ja	Nein	Nein	Nein	Nein	-2	Nein	Ja	Nein	Ja	Ja
Ja	Ja	Ja	Nein	8	Ja	Nein	Ja	Nein	Nein	Nein	Ja	Präservativ oder Kondom, Diaphragma	-2	Nein, ich bin Nichtraucherin	Nein	Ja	Ja
Ja	Ich bin mir nicht sicher	Ja	Nein	9	Ja	Ich bin mir nicht sicher	Ja	Ich bin mir nicht sicher	Nein	Nein	Nein	-2	Nein	Nein, ich bin Nichtraucherin	Nein	Nein	Nein
Ja	Ja	Ja	Ja	8	Ja	Nein	Ja	Nein	Ja	Nein	Nein	-2	Nein	Ja	Nein	Ja	Ja
Ja	Ja	Ja	Ja	9	Ja	Nein	Ja	Nein	Nein	Nein	Ja	hormonell (z.B. Pille, Vaginalring, Hormonspirale oder ähnliche)	Ja	Nein, ich bin Nichtraucherin	Nein	Ja	Ja
Ja	Ja	Ja	Ja	10	Ja	Nein	Ja	Nein	Nein	Nein	Nein	-2	Nicht notwendig, ich habe keinen Partner und lebe sexuell abstinent	Ja	Nein	Nein	Ja
Ja	Ja	Ja	Ja	9	Ich bin mir nicht sicher	Ich bin mir nicht sicher	Ja	Ja	Nein	Nein	Nein	-2	Nicht notwendig, ich habe keinen Partner und lebe sexuell abstinent	Nein, ich bin Nichtraucherin	Nein	Ja	Ja
Ja	Ja	Ja	Ja	8	Ja	Nein	Ja	Nein	Nein	Nein	Ja	hormonell (z.B. Pille, Vaginalring, Hormonspirale oder ähnliche)	Nein	Nein, ich bin Nichtraucherin	Nein	Nein	Nein
Ja	Ja	Ja	Ja	7	Nein	Nein	Ja	Nein	Ja	Nein	Nein	-2	Nein	Nein, ich bin Nichtraucherin	Nein	Nein	Nein
Ja	Ja	Ja	Ja	8	Ja	Nein	Ja	Nein	Nein	Ja	Nein	-2	Nein	Nein, nur gelegentlich (weniger als 1x am Tag)	Nein	Ja	Ja
Ja	Ja	Ja	Ja	10	Ja	Nein	Ja	Ja	Ja	Nein	Ja	hormonell (z.B. Pille, Vaginalring, Hormonspirale oder ähnliche)	Ja	Nein, ich bin Nichtraucherin	Nein	Ja	Ja
Ja	Nein	Ja	Ja	7	Nein	Nein	Nein	Ja	Nein	Nein	Ja	Präservativ oder Kondom, Diaphragma	-2	Nein, nur gelegentlich (weniger als 1x am Tag)	Nein	Ja	Ja
Ja	Ja	Ja	Ja	9	Ja	Nein	Ja	Nein	Nein	Nein	Nein	-2	Nein	Nein, ich bin Nichtraucherin	Nein	Nein	Nein
Ja	Ja	Ja	Ja	9	Nein	Ja, nur Dysmonorrhoe	Ja	Nein	Ja	Nein	Nein	-2	Nicht notwendig, ich habe keinen Partner und lebe sexuell abstinent	Nein, ich bin Nichtraucherin	Nein	Ja	Ja
Ja	Ja	Ja	Ja	8	Nein	Nein	Ja	Nein	Nein	Nein	Nein	-2	Nicht notwendig, ich habe keinen Partner und lebe sexuell abstinent	Nein, ich bin Nichtraucherin	Nein	Ja	Nein
Ja	Ja	Ja	Ja	7	Ja	Nein	Ja	Nein	Nein	Nein	Nein	-2	Ja	Nein, nur gelegentlich (weniger als 1x am Tag)	Nein	Ja	Ja
Ja	Ja	Ja	Nein	7	Nein	Nein	Ja	Nein	Nein	Nein	Ja	andere Methoden	-2	Nein, ich bin Nichtraucherin	Nein	Nein	Ja
Ja	Ja	Ja	Nein	6	Ja	Ich bin mir nicht sicher	Ja	Nein	Nein	Nein	Nein	-2	Nicht notwendig, ich habe keinen Partner und lebe sexuell abstinent	Ja	Nein	Ja	Ja
Ja	Ja	Ja	Ja	10	Nein	Nein	Ja	Nein	Nein	Nein	Nein	-2	Nein	Nein, ich bin Nichtraucherin	Nein	Ja	Ja
Ja	Ja	Ja	Nein	7	Ich bin mir nicht sicher	Nein	Nein	Nein	Nein	Nein	Nein	-2	Ja	Nein, ich bin Nichtraucherin	Nein	Ja	Nein
Ja	Ja	Ja	Ja	10	Ja	Ich bin mir nicht sicher	Ja	Nein	Nein	Ja	Nein	-2	Nein	Nein, ich bin Nichtraucherin	Nein	Ja	Nein
Nein	Ja	Ja	Ja	7	Ja	Nein	Nein	Nein	Nein	Nein	Nein	-2	Nicht notwendig, ich habe keinen Partner und lebe sexuell abstinent	Nein, nur gelegentlich (weniger als 1x am Tag)	Nein	Nein	Nein
Ja	Ja	Ja	Ja	8	Nein	Nein	Nein	Nein	Nein	Nein	Nein	-2	Nicht notwendig, ich habe keinen Partner und lebe sexuell abstinent	Nein, ich bin Nichtraucherin	Nein	Nein	Nein
Ja	Ja	Ja	Ja	9	Ich bin mir nicht sicher	Nein	Ja	Nein	Nein	Ja	Nein	-2	Nein	Ja	Nein	Ja	Ja
Ja	Ja	Ja	Nein	7	Nein	Nein	Ja	Nein	Nein	Nein	Nein	-2	Nicht notwendig, ich habe keinen Partner und lebe sexuell abstinent	Nein, ich bin Nichtraucherin	Nein	Nein	Nein
Ja	Ja	Ja	Ja	9	Nein	Nein	Ja	Nein	Ich bin mir nicht sicher	Nein	Nein	-2	Nicht notwendig, ich habe keinen Partner und lebe sexuell abstinent	Nein, ich bin Nichtraucherin	Nein	Ja	Ja
Ja	Nein	Ja	Nein	9	Nein	Nein	Ja	Nein	Ich bin mir nicht sicher	Nein	Nein	-2	Nein	Nein, ich bin Nichtraucherin	Nein	Ja	Ja
Ja	Ja	Ja	Ja	10	Ja	Nein	Ja	Nein	Nein	Nein	Nein	-2	Ja	Nein, ich bin Nichtraucherin	Nein	Ja	Ja
Ja	Ja	Ja	Ja	10	Nein	Ja, nur Dysmonorrhoe	Ja	Nein	Nein	Nein	Nein	-2	Nicht notwendig, ich habe keinen Partner und lebe sexuell abstinent	Nein, ich bin Nichtraucherin	Nein	Nein	Ja
Ja	Ja	Ja	Ja	0	Nein	Nein	Nein	Nein	Nein	Nein	Nein	-2	Nein	Nein, ich bin Nichtraucherin	Nein	Nein	Nein
Ja	Ja	Ja	Ja	10	Ja	Ja, nur PMS	Ja	Nein	Nein	Nein	Nein	-2	Nein	Nein, nur gelegentlich (weniger als 1x am Tag)	Nein	Nein	Ja
Ja	Ja	Ja	Nein	7	Ich bin mir nicht sicher	Nein	Ja	Nein	Nein	Nein	Nein	-2	Nicht notwendig, ich habe keinen Partner und lebe sexuell abstinent	Nein, ich bin Nichtraucherin	Nein	Nein	Ja
Ja	Ja	Ja	Ja	8	Ja	Nein	Ja	Nein	Nein	Nein	Nein	-2	Ja	Nein, ich bin Nichtraucherin	Nein	Ja	Nein
-1	-2	-2	-2	-2	-2	-2	-2	-2	-2	-2	-2	-2	-2	-2	-2	-2	-2
-1	-2	-2	-2	-2	-2	-2	-2	-2	-2	-2	-2	-2	-2	-2	-2	-2	-2
Ja	Ja	Ja	Ja	6	Ja	Nein	Ja	Nein	Nein	Nein	Nein	-2	Nicht notwendig, ich habe keinen Partner und lebe sexuell abstinent	Nein, nur gelegentlich (weniger als 1x am Tag)	Nein	Nein	Nein
Ja	Ja	Ja	Nein	8	Nein	Ja, PMS und Dysmenorrhoe	Ja	Ja	Nein	Ja	Nein	-2	Nein	Nein, ich bin Nichtraucherin	Nein	Ja	Nein
Ja	Ja	Ja	Ja	9	Ja	Ja, nur Dysmonorrhoe	Ja	Ja	Ja	Nein	Nein	-2	Nicht notwendig, ich habe keinen Partner und lebe sexuell abstinent	Nein, ich bin Nichtraucherin	Nein	Ja	Ja
Ja	Ja	Ja	Nein	8	Ja	Nein	Ja	Nein	Nein	Nein	Nein	-2	Ja	Nein, ich bin Nichtraucherin	Nein	Ja	Ja
Ja	Ja	Ja	Ja	10	Ja	Nein	Ja	Nein	Nein	Nein	Nein	-2	Nicht notwendig, ich habe keinen Partner und lebe sexuell abstinent	Nein, ich bin Nichtraucherin	Nein	Ja	Ja
Ja	Ja	Ja	Ja	6	Ja	Nein	Ja	Nein	Nein	Nein	Nein	-2	Nein	Ja	Nein	Nein	Ja
Ja	Ja	Ja	Ja	10	Ja	Nein	Ja	Nein	Nein	Nein	Ja	hormonell (z.B. Pille, Vaginalring, Hormonspirale oder ähnliche)	Ja	Ja	Nein	Ja	Ja
Ja	Ja	Ja	Ja	8	Ja	Nein	Ja	Nein	Nein	Nein	Ja	Präservativ oder Kondom, Diaphragma	-2	Nein, ich bin Nichtraucherin	Nein	Ja	Nein
Ja	Ja	Ja	Nein	9	Nein	Nein	Ja	Nein	Nein	Nein	Nein	-2	Ja	Ja	Nein	Ja	Ja
Ja	Ja	Ja	Ja	8	Ich bin mir nicht sicher	Nein	Ja	Nein	Nein	Nein	Nein	-2	Ja	Nein, ich bin Nichtraucherin	Nein	Nein	Nein
Ja	Ich bin mir nicht sicher	Ja	Ja	10	Ja	Ja, nur PMS	Ja	Nein	Ja	Nein	Ja	Präservativ oder Kondom, Diaphragma	-2	Nein, ich bin Nichtraucherin	Nein	Ja	Ja
Nein	Ich bin mir nicht sicher	Ja	Ja	10	Ich bin mir nicht sicher	Ich bin mir nicht sicher	Nein	Nein	Nein	Nein	Nein	-2	Nein	Nein, ich bin Nichtraucherin	Nein	Nein	Ja
Ja	Ja	Ja	Ja	8	Ja	Ich bin mir nicht sicher	Ja	Nein	Nein	Nein	Nein	-2	Nein	Nein, ich bin Nichtraucherin	Nein	Ja	Ja
Ja	Nein	Ja	Nein	7	Nein	Nein	Ja	Nein	Nein	Ja	Nein	-2	Nicht notwendig, ich habe keinen Partner und lebe sexuell abstinent	Ja	Ja	Nein	Ja
Ja	Nein	Ja	Ja	8	Ja	Ich bin mir nicht sicher	Nein	Ja	Ja	Nein	Nein	-2	Nicht notwendig, ich habe keinen Partner und lebe sexuell abstinent	Ja	Nein	Nein	Ja
Ja	Ich bin mir nicht sicher	Ja	Ja	9	Ja	Nein	Ja	Nein	Nein	Nein	Nein	-2	Nicht notwendig, ich habe keinen Partner und lebe sexuell abstinent	Ja	Nein	Nein	Nein
Ja	Ja	Ja	Ja	10	Ja	Nein	Ja	Nein	Nein	Nein	Ja	hormonell (z.B. Pille, Vaginalring, Hormonspirale oder ähnliche)	Nein	Nein, ich bin Nichtraucherin	Nein	Ja	Ja
Nein	Ich bin mir nicht sicher	Ja	Nein	10	Ich bin mir nicht sicher	Nein	Ja	Nein	Nein	Nein	Nein	-2	Nicht notwendig, ich habe keinen Partner und lebe sexuell abstinent	Ja	Nein	Nein	Nein
Nein	Ich bin mir nicht sicher	Ja	Ja	9	Ja	Ich bin mir nicht sicher	Ja	Nein	Nein	Nein	Nein	-2	Nicht notwendig, ich habe keinen Partner und lebe sexuell abstinent	Nein, ich bin Nichtraucherin	Nein	Nein	Nein
Nein	-1	-2	-2	-2	-2	-2	-2	-2	-2	-2	-2	-2	-2	-2	-2	-2	-2
Ja	Ja	Ja	Ja	-1	-2	-2	-2	-2	-2	-2	-2	-2	-2	-2	-2	-2	-2
Ja	Ich bin mir nicht sicher	Ja	Nein	7	Ja	Ich bin mir nicht sicher	Nein	Nein	Nein	Nein	Nein	-2	Nein	Nein, nur gelegentlich (weniger als 1x am Tag)	Nein	Nein	Nein
Ja	Ja	Ja	Ja	7	Ich bin mir nicht sicher	Nein	Ja	Nein	Nein	Nein	Nein	-2	Nein	Nein, ich bin Nichtraucherin	Nein	Nein	Ja
Ja	Ich bin mir nicht sicher	Ja	Ja	8	Ja	Nein	Nein	Nein	Nein	Nein	Nein	-2	Nicht notwendig, ich habe keinen Partner und lebe sexuell abstinent	Nein, ich bin Nichtraucherin	Nein	Nein	Ja
Ja	Ja	Ja	Ja	8	Nein	Nein	Ja	Nein	Ich bin mir nicht sicher	Nein	Ja	hormonell (z.B. Pille, Vaginalring, Hormonspirale oder ähnliche)	Nicht notwendig, ich habe keinen Partner und lebe sexuell abstinent	Nein, ich bin Nichtraucherin	Nein	Nein	Nein
Ja	Ich bin mir nicht sicher	Ja	Nein	8	Ja	Nein	Ja	Nein	Nein	Nein	Ja	Präservativ oder Kondom, Diaphragma	-2	Ja	Nein	Nein	Nein
Nein	Ich bin mir nicht sicher	Nein	Nein	10	Nein	Nein	Nein	Nein	Nein	Nein	Nein	-2	Nein	Nein, ich bin Nichtraucherin	Nein	Nein	Nein
-1	-2	-2	-2	-2	-2	-2	-2	-2	-2	-2	-2	-2	-2	-2	-2	-2	-2
Nein	Ja	Ja	Ja	8	Nein	Ich bin mir nicht sicher	Ja	Nein	Nein	Nein	Nein	-2	Nein	Nein, ich bin Nichtraucherin	Nein	Nein	Nein
Nein	Ich bin mir nicht sicher	Nein	Ja	9	Ja	Nein	Ja	Ich bin mir nicht sicher	Nein	Nein	Nein	-2	Nicht notwendig, ich habe keinen Partner und lebe sexuell abstinent	Ja	Nein	Nein	Nein
Ja	Ja	Ja	Ja	7	Ja	Nein	Nein	Nein	Nein	Nein	Nein	-2	Nicht notwendig, ich habe keinen Partner und lebe sexuell abstinent	Nein, ich bin Nichtraucherin	Nein	Ja	Nein
-1	-2	-2	-2	-2	-2	-2	-2	-2	-2	-2	-2	-2	-2	-2	-2	-2	-2
Ja	Ja	Ja	Ja	7	Ja	Nein	Ja	Nein	Nein	Nein	Ja	nicht hormonelle Spirale (z.B. Kupfer, Gold)	Nein	Ja	Nein	Nein	Nein
Ja	Ja	Ja	Ja	10	Ja	Ja, PMS und Dysmenorrhoe	Nein	Nein	Nein	Ja	Nein	-2	Nein	Ja	Nein	Nein	Ja
Ja	Ja	Ja	Ja	9	Ja	Ich bin mir nicht sicher	Ja	Ich bin mir nicht sicher	Nein	Nein	Nein	-2	Nicht notwendig, ich habe keinen Partner und lebe sexuell abstinent	Nein, ich bin Nichtraucherin	Nein	Ja	Nein
Ja	Ja	Ja	Ja	9	Ja	Nein	Ja	Nein	Nein	Nein	Nein	-2	Nicht notwendig, ich habe keinen Partner und lebe sexuell abstinent	Nein, ich bin Nichtraucherin	Nein	Nein	Nein
Ja	Ja	Ja	Ja	8	Ja	Ja, nur PMS	Ja	Nein	Nein	Nein	Ja	nicht hormonelle Spirale (z.B. Kupfer, Gold)	Ja	Nein, ich bin Nichtraucherin	Nein	Ja	Ja
Ja	Ich bin mir nicht sicher	Ja	Ja	9	Ja	Ich bin mir nicht sicher	Nein	Nein	Ich bin mir nicht sicher	Nein	Nein	-2	Ja	Nein, ich bin Nichtraucherin	Nein	Ja	Ja
Ja	Ja	Ja	Ja	8	Nein	Nein	Ja	Ich bin mir nicht sicher	Nein	Nein	Ja	hormonell (z.B. Pille, Vaginalring, Hormonspirale oder ähnliche)	Ja	Nein, ich bin Nichtraucherin	Nein	Nein	Nein
Ja	Ja	Ja	Ja	8	Ja	Nein	Nein	Nein	Nein	Nein	Nein	-2	Nein	Ja	Nein	Nein	Nein
Ja	Ja	Ja	Ja	10	Ja	Ja, PMS und Dysmenorrhoe	Ja	Nein	Nein	Nein	Nein	-2	Nicht notwendig, ich habe keinen Partner und lebe sexuell abstinent	Nein, ich bin Nichtraucherin	Nein	Ja	Ja
Ja	Nein	Ja	Ja	9	Ja	Nein	Ja	Nein	Nein	Nein	Nein	-2	Nein	Nein, ich bin Nichtraucherin	Nein	Ja	Nein
Ja	Ja	Ja	Ja	9	Ja	Nein	Ja	Nein	Nein	Nein	Nein	-2	Nein	Nein, ich bin Nichtraucherin	Nein	Ja	Nein
Ja	Ja	Ja	Ja	8	Ja	Ja, nur Dysmonorrhoe	Ja	Ja	Nein	Ja	Nein	-2	Nein	Nein, ich bin Nichtraucherin	Nein	Ja	Ja
Nein	Ja	Ja	Ja	9	Ja	Nein	Ja	Nein	Nein	Nein	Nein	-2	Nicht notwendig, ich habe keinen Partner und lebe sexuell abstinent	Nein, ich bin Nichtraucherin	Nein	Nein	Nein
Ja	Ja	Ja	Nein	7	Ja	Nein	Ja	Ja	Nein	Nein	Ja	Präservativ oder Kondom, Diaphragma	-2	Nein, nur gelegentlich (weniger als 1x am Tag)	Nein	Ja	Ja
Ja	Ja	Ja	Ja	9	Ja	Nein	Ja	Ja	Nein	Nein	Nein	-2	Ja	Nein, ich bin Nichtraucherin	Nein	Ja	Ja
Ja	Nein	Ja	Ja	7	Nein	Nein	Nein	Nein	Nein	Ja	Nein	-2	Nein	Nein, ich bin Nichtraucherin	Nein	Ja	Nein
Ja	Ja	Ja	Ja	10	Ja	Nein	Ja	Nein	Nein	Nein	Ja	Präservativ oder Kondom, Diaphragma	-2	Nein, nur gelegentlich (weniger als 1x am Tag)	Nein	Nein	Nein
Ja	Ja	Ja	Ja	9	Ja	Ich bin mir nicht sicher	Ja	Ja	Ja	Ja	Nein	-2	Nein	Ja	Nein	Nein	Nein
Ja	Ja	Ja	Ja	5	Ja	Ich bin mir nicht sicher	Ja	Nein	Nein	Nein	Ja	hormonell (z.B. Pille, Vaginalring, Hormonspirale oder ähnliche)	Nein	Nein, ich bin Nichtraucherin	Nein	Ja	Nein
Ja	Ja	Ja	Ja	9	Nein	Ich bin mir nicht sicher	Ja	Ja	Ja	Ja	Nein	-2	Nicht notwendig, ich habe keinen Partner und lebe sexuell abstinent	Nein, ich bin Nichtraucherin	Nein	Ja	Ja
Ja	Ja	Ja	Ja	7	Ja	Nein	Ja	Nein	Nein	Nein	Nein	-2	Nein	Nein, nur gelegentlich (weniger als 1x am Tag)	Nein	Nein	Nein
Ja	Ja	Ja	Nein	7	Ja	Nein	Ja	Nein	Nein	Nein	Ja	hormonell (z.B. Pille, Vaginalring, Hormonspirale oder ähnliche)	Nein	Ja	Nein	Ja	Nein
Ja	Ja	Ja	Ja	10	Ich bin mir nicht sicher	Nein	Ja	-1	-2	-2	-2	-2	-2	-2	-2	-2	-2
Ja	Ja	Ja	Ja	6	Ich bin mir nicht sicher	Nein	Nein	Nein	Nein	Nein	Ja	hormonell (z.B. Pille, Vaginalring, Hormonspirale oder ähnliche)	Nein	Nein, ich bin Nichtraucherin	Nein	Nein	Nein
Ja	Ja	Ja	Ja	8	Ja	Nein	Ja	Nein	Nein	Nein	Nein	-2	Ja	Nein, ich bin Nichtraucherin	Nein	Ja	Ja
Ja	Ich bin mir nicht sicher	Ja	Ja	4	Ja	Ich bin mir nicht sicher	Ja	Nein	Nein	Nein	Nein	-2	Nein	Nein, ich bin Nichtraucherin	Ja	Nein	Nein
Ja	Ja	Ja	Ja	5	Ich bin mir nicht sicher	Nein	Nein	Nein	Nein	Nein	Nein	-2	Nein	Nein, ich bin Nichtraucherin	Nein	Nein	Nein
Ja	Ja	Ja	Ja	6	Nein	Nein	Ja	Nein	Nein	Nein	Nein	-2	Ja	Nein, ich bin Nichtraucherin	Nein	Ja	Ja
Ja	Ich bin mir nicht sicher	Ja	Nein	9	Ich bin mir nicht sicher	Nein	Ja	Nein	Nein	Nein	Ja	Vasektomie des Partners oder beidseitiger Eileiterverschluss	-2	Nein, ich bin Nichtraucherin	Nein	Ja	Ja
Ja	Ja	Ja	Ja	8	Nein	Nein	Ja	Nein	Nein	Ja	Nein	-2	Nein	Nein, ich bin Nichtraucherin	Nein	Nein	Nein
Ja	Ja	Ja	Ja	6	Ja	Nein	Nein	Nein	Nein	Nein	Nein	-2	Nein	Nein, ich bin Nichtraucherin	Nein	Ja	Nein
Ja	Ja	Ja	Nein	7	Nein	Nein	Ja	Ja	Nein	Nein	Ja	hormonell (z.B. Pille, Vaginalring, Hormonspirale oder ähnliche)	Nein	Nein, ich bin Nichtraucherin	Nein	Nein	Nein
Ja	-1	-2	-2	-2	-2	-2	-2	-2	-2	-2	-2	-2	-2	-2	-2	-2	-2
Ja	Ja	Ja	Ja	10	Ja	Nein	Ja	Nein	Nein	Ja	Nein	-2	Nicht notwendig, ich habe keinen Partner und lebe sexuell abstinent	Nein, ich bin Nichtraucherin	Nein	Nein	Nein
Ja	Ja	Ja	Ja	9	Nein	Nein	Ja	Nein	Nein	Nein	Nein	-2	Ja	-1	-2	-2	-2
Ja	Ja	Ja	Ja	10	Nein	Ich bin mir nicht sicher	Ja	Nein	Nein	Nein	Ja	nicht hormonelle Spirale (z.B. Kupfer, Gold)	Nein	Nein, ich bin Nichtraucherin	Nein	Nein	Ja
Ja	Ja	Ja	Ja	9	Ich bin mir nicht sicher	Nein	Ja	Nein	Nein	Nein	Ja	Präservativ oder Kondom, Diaphragma	-2	Nein, ich bin Nichtraucherin	Nein	Nein	Nein
-1	-2	-2	-2	-2	-2	-2	-2	-2	-2	-2	-2	-2	-2	-2	-2	-2	-2
Ja	Ja	Ja	Ja	7	Nein	Nein	Ja	Nein	Nein	Nein	Nein	-2	Nicht notwendig, ich habe keinen Partner und lebe sexuell abstinent	Nein, ich bin Nichtraucherin	Nein	Ja	Ja
Ja	Ja	Ja	Ja	6	Ja	Ich bin mir nicht sicher	Ja	Nein	Ich bin mir nicht sicher	Ja	Nein	-2	Nein	Ja	Nein	Ja	Ja
Ja	Ja	Ja	Ja	8	Ja	Nein	Ja	Nein	Nein	Nein	Ja	hormonell (z.B. Pille, Vaginalring, Hormonspirale oder ähnliche)	Ja	Nein, ich bin Nichtraucherin	Nein	Nein	Nein
Ja	Ja	Ja	Ja	8	Ja	Ja, PMS und Dysmenorrhoe	Ja	Ich bin mir nicht sicher	Nein	Nein	Ja	Präservativ oder Kondom, Diaphragma	-2	Nein, ich bin Nichtraucherin	Nein	Ja	Ja
Ja	Ja	Ja	Ja	8	Nein	Nein	Ja	Nein	Nein	Nein	Ja	Präservativ oder Kondom, Diaphragma	-2	Nein, ich bin Nichtraucherin	Nein	Ja	Ja
Ja	Ja	Ja	Ja	10	Nein	Nein	Ja	Nein	Ja	Nein	Nein	-2	Nein	Nein, ich bin Nichtraucherin	Nein	Ja	Nein
Ja	Ja	Nein	Ja	4	Ja	Ich bin mir nicht sicher	Ja	Nein	Nein	Nein	Ja	Präservativ oder Kondom, Diaphragma	-2	Nein, ich bin Nichtraucherin	Nein	Ja	Ja
Ja	Ich bin mir nicht sicher	Ja	Ja	9	Ja	Nein	Ja	Nein	Nein	Nein	Nein	-2	Nicht notwendig, ich habe keinen Partner und lebe sexuell abstinent	Nein, ich bin Nichtraucherin	Nein	Nein	Nein
Ja	Ja	Ja	Ja	7	Ja	Nein	Ja	Nein	Nein	Nein	Nein	-2	Nein	Nein, ich bin Nichtraucherin	Nein	Ja	Ja
Ja	Ja	Ja	Ja	9	Ja	Nein	Ja	Nein	Nein	Nein	Ja	Präservativ oder Kondom, Diaphragma	-2	Ja	Nein	Nein	Nein
Ja	Ja	Ja	Nein	4	Ich bin mir nicht sicher	Nein	Nein	Nein	Nein	Nein	Nein	-2	Nein	Nein, ich bin Nichtraucherin	Nein	Ja	Nein
Ja	Ja	Ja	Nein	9	Ja	Nein	Ja	Nein	Nein	Nein	Ja	hormonell (z.B. Pille, Vaginalring, Hormonspirale oder ähnliche)	Nicht notwendig, ich habe keinen Partner und lebe sexuell abstinent	Nein, ich bin Nichtraucherin	Nein	Ja	Nein
Ja	Ja	Ja	Ja	9	Ja	Nein	Ja	Nein	Ich bin mir nicht sicher	Nein	Ja	Präservativ oder Kondom, Diaphragma	-2	Ja	Nein	Ja	Ja
Ja	Ja	Ja	Ja	10	Ja	Nein	Ja	Nein	Nein	Ja	Ja	andere Methoden	-2	Nein, ich bin Nichtraucherin	Nein	Ja	Ja
Ja	Ja	Ja	Ja	7	Ja	Ja, nur PMS	Ja	Ja	Nein	Nein	Ja	Präservativ oder Kondom, Diaphragma	-2	Nein, ich bin Nichtraucherin	Nein	Ja	Ja
Ja	Ja	Ja	Ja	9	Ja	Nein	Ja	Nein	Nein	Nein	Nein	-2	Nein	Nein, ich bin Nichtraucherin	Nein	Ja	Ja
Ja	Ja	Ja	Nein	7	Ich bin mir nicht sicher	Ja, nur Dysmonorrhoe	Ja	Ja	Ja	Nein	Ja	andere Methoden	-2	Nein, ich bin Nichtraucherin	Nein	Nein	Ja
Ja	Ja	Ja	Nein	8	Ja	Nein	Ja	Nein	Ja	Nein	Nein	-2	Nein	Nein, ich bin Nichtraucherin	Nein	Nein	Nein
Ja	Ja	Ja	Ja	7	Ja	Ja, PMS und Dysmenorrhoe	Ja	Ja	Ja	Nein	Nein	-2	Ja	Nein, ich bin Nichtraucherin	Nein	Ja	Ja
Ja	Ja	Ja	Ja	10	Ja	Ja, nur PMS	Ja	Nein	Nein	Nein	Nein	-2	Nein	Nein, ich bin Nichtraucherin	Nein	Ja	Ja
Ja	Ja	Ja	Ja	9	Nein	Nein	Ja	Nein	Nein	Nein	Ja	Präservativ oder Kondom, Diaphragma	-2	Nein, ich bin Nichtraucherin	Nein	Ja	Ja
Ja	Ja	Ja	Nein	5	Ich bin mir nicht sicher	Nein	Ja	Nein	Ja	Nein	Ja	hormonell (z.B. Pille, Vaginalring, Hormonspirale oder ähnliche)	Nein	Nein, ich bin Nichtraucherin	Nein	Nein	Nein
Ja	Ja	Ja	Ja	8	Ja	Ich bin mir nicht sicher	Ja	Nein	Nein	Nein	Nein	-2	Ja	Nein, ich bin Nichtraucherin	Nein	Ja	Ja
Ja	Ja	Ja	Ja	8	Ich bin mir nicht sicher	Ich bin mir nicht sicher	Ja	Nein	Nein	Nein	Ja	Präservativ oder Kondom, Diaphragma	-2	Nein, ich bin Nichtraucherin	Nein	Ja	Ja
Ja	Ja	Ja	Ja	2	Ja	Nein	Nein	Nein	Nein	Nein	Nein	-2	Nicht notwendig, ich habe keinen Partner und lebe sexuell abstinent	Nein, ich bin Nichtraucherin	Nein	Ja	Ja
Ja	-1	-2	-2	-2	-2	-2	-2	-2	-2	-2	-2	-2	-2	-2	-2	-2	-2
Ja	Ja	Ja	Ja	9	Ja	Nein	Ja	Nein	Nein	Nein	Ja	Präservativ oder Kondom, Diaphragma	-2	Nein, ich bin Nichtraucherin	Nein	Ja	Nein
Ja	Ja	Ja	Ja	8	Ja	Ja, nur PMS	Ja	Nein	Nein	Nein	Ja	Vasektomie des Partners oder beidseitiger Eileiterverschluss	-2	Ja	Nein	Nein	Nein
Ja	Ja	Ja	Ja	9	Nein	Nein	Ja	Nein	Nein	Nein	Nein	-2	Nein	Nein, ich bin Nichtraucherin	Nein	Ja	Nein
Nein	Ich bin mir nicht sicher	Ja	Ja	9	Ja	Ich bin mir nicht sicher	Ja	Ich bin mir nicht sicher	Nein	Nein	Nein	-2	Nicht notwendig, ich habe keinen Partner und lebe sexuell abstinent	Nein, ich bin Nichtraucherin	Nein	Ja	Ja
Ja	Ja	Ja	Nein	9	Ja	Nein	Nein	Nein	Ja	Nein	Nein	-2	Nein	Ja	Nein	Ja	Ja
Ja	Ja	Ja	Nein	9	Nein	Nein	Ja	Nein	Ja	Ja	Nein	-2	Nein	Nein, ich bin Nichtraucherin	Nein	Ja	Ja
Ja	Ja	Ja	Ja	10	Nein	Ja, nur PMS	Ja	Nein	Nein	Nein	Nein	-2	Ja	Nein, ich bin Nichtraucherin	Nein	Ja	Ja
Ja	Ja	Ja	Ja	5	Nein	Nein	Ja	Nein	Nein	Nein	Ja	nicht hormonelle Spirale (z.B. Kupfer, Gold)	Nein	Nein, nur gelegentlich (weniger als 1x am Tag)	Nein	Ja	Ja
Nein	Ich bin mir nicht sicher	Nein	Nein	0	Nein	Nein	Nein	Nein	Nein	Nein	Nein	-2	Nein	Nein, ich bin Nichtraucherin	Nein	Nein	Nein
Ja	Ja	Ja	Ja	9	Ja	Ja, PMS und Dysmenorrhoe	Ja	Nein	Nein	Ja	Nein	-2	Nein	Nein, ich bin Nichtraucherin	Nein	Nein	Ja
-1	-2	-2	-2	-2	-2	-2	-2	-2	-2	-2	-2	-2	-2	-2	-2	-2	-2
Nein	Ja	Ja	Ja	8	Ja	Ich bin mir nicht sicher	Nein	Nein	Nein	Nein	Nein	-2	Nicht notwendig, ich habe keinen Partner und lebe sexuell abstinent	Nein, ich bin Nichtraucherin	Nein	Nein	Nein
Ja	Nein	Ja	Nein	7	Ja	Nein	Ja	Ja	Ja	Nein	Ja	Vasektomie des Partners oder beidseitiger Eileiterverschluss	-2	Nein, ich bin Nichtraucherin	Nein	Nein	Nein
-1	-2	-2	-2	-2	-2	-2	-2	-2	-2	-2	-2	-2	-2	-2	-2	-2	-2
Ja	Ja	Ja	Ja	6	Ja	Nein	Nein	Nein	Nein	Nein	Nein	-2	Nein	Nein, ich bin Nichtraucherin	Nein	Ja	Ja
Ja	Ja	Ja	Ja	8	Ja	Ja, nur Dysmonorrhoe	Ja	Nein	Nein	Ja	Nein	-2	Nein	Nein, ich bin Nichtraucherin	Nein	Nein	Nein
Nein	Nein	Ja	Ja	6	Ja	Nein	Nein	Nein	Nein	Nein	Nein	-2	Nicht notwendig, ich habe keinen Partner und lebe sexuell abstinent	Nein, ich bin Nichtraucherin	Nein	Nein	Nein
-1	-2	-2	-2	-2	-2	-2	-2	-2	-2	-2	-2	-2	-2	-2	-2	-2	-2
Ja	Ja	Ja	Nein	7	Ja	Nein	Ja	Nein	Nein	Nein	Ja	hormonell (z.B. Pille, Vaginalring, Hormonspirale oder ähnliche)	Ja	Nein, ich bin Nichtraucherin	Nein	Ja	Nein
Ja	Ich bin mir nicht sicher	Ja	Ja	9	Nein	Nein	Ja	Ja	Ja	Nein	Nein	-2	Nicht notwendig, ich habe keinen Partner und lebe sexuell abstinent	Nein, ich bin Nichtraucherin	Nein	Ja	Ja
Ja	Ja	Ja	Ja	6	Ja	Nein	Ja	Nein	Nein	Nein	Nein	-2	Nein	Nein, ich bin Nichtraucherin	Nein	Nein	Nein
Ja	Ja	Ja	Ja	6	Nein	Nein	Ja	Nein	Nein	Nein	Nein	-2	Ja	Nein, ich bin Nichtraucherin	Nein	Nein	Nein
Ja	Ja	Ja	Ja	9	Ja	Nein	Ja	Nein	Ich bin mir nicht sicher	Ja	Nein	-2	Nein	Nein, ich bin Nichtraucherin	Nein	Ja	Ja
Ja	Ja	Ja	Ja	10	Ich bin mir nicht sicher	Ich bin mir nicht sicher	Ja	Nein	Nein	Nein	Ja	hormonell (z.B. Pille, Vaginalring, Hormonspirale oder ähnliche)	Nein	Nein, ich bin Nichtraucherin	Nein	Nein	Nein
Ja	Nein	Ja	Ja	8	Ja	Nein	Nein	Nein	Nein	Nein	Nein	-2	Nicht notwendig, ich habe keinen Partner und lebe sexuell abstinent	Ja	Nein	Ja	Ja
Ja	Ich bin mir nicht sicher	Ja	Ja	10	Ja	Nein	Ja	Nein	Nein	Nein	Nein	-2	Nicht notwendig, ich habe keinen Partner und lebe sexuell abstinent	Nein, ich bin Nichtraucherin	Nein	Ja	Nein
-1	-2	-2	-2	-2	-2	-2	-2	-2	-2	-2	-2	-2	-2	-2	-2	-2	-2
Nein	Ich bin mir nicht sicher	Ja	Nein	7	Ich bin mir nicht sicher	Nein	Ja	Ja	Nein	Nein	Ja	-1	-2	-2	-2	-2	-2
Ja	Ja	Ja	Ja	10	Ja	Ja, nur Dysmonorrhoe	Ja	Ja	Ja	Nein	Ja	Präservativ oder Kondom, Diaphragma	-2	Nein, ich bin Nichtraucherin	Nein	Nein	Nein
Ja	Ja	Ja	Nein	9	Ja	Ja, nur Dysmonorrhoe	Ja	Ja	Nein	Nein	Nein	-2	Nein	Nein, ich bin Nichtraucherin	Nein	Ja	Ja
Ja	Ja	Ja	Ja	10	Ja	Ich bin mir nicht sicher	Ja	Ja	Nein	Nein	Ja	hormonell (z.B. Pille, Vaginalring, Hormonspirale oder ähnliche)	-1	-2	-2	-2	-2
Ja	Ja	Ja	Ja	7	Nein	Nein	Nein	Nein	Nein	Nein	Nein	-2	Nein	Ja	Nein	Nein	Nein
Ja	Ja	Ja	Nein	7	Ja	Nein	Nein	Nein	Nein	Nein	Ja	hormonell (z.B. Pille, Vaginalring, Hormonspirale oder ähnliche)	Nicht notwendig, ich habe keinen Partner und lebe sexuell abstinent	Nein, ich bin Nichtraucherin	Nein	Nein	Nein
Nein	Ja	Ja	Nein	9	Ich bin mir nicht sicher	Nein	Ja	Nein	Nein	Nein	Ja	hormonell (z.B. Pille, Vaginalring, Hormonspirale oder ähnliche)	Nein	Nein, ich bin Nichtraucherin	Nein	Ja	Ja
Nein	Ich bin mir nicht sicher	Ja	Ja	10	Ja	Nein	Nein	Nein	Nein	Nein	Ja	hormonell (z.B. Pille, Vaginalring, Hormonspirale oder ähnliche)	Nicht notwendig, ich habe keinen Partner und lebe sexuell abstinent	Nein, ich bin Nichtraucherin	Nein	Nein	Nein
Ja	Ja	Ja	Ja	9	Nein	Nein	Ja	Nein	Ich bin mir nicht sicher	Nein	Nein	-2	Nein	-1	-2	-2	-2
Ja	Ja	Ja	Ja	9	Ja	Nein	Ja	Nein	Nein	Nein	Ja	Präservativ oder Kondom, Diaphragma	-2	Nein, ich bin Nichtraucherin	Nein	Nein	Nein
Ja	Ja	Ja	Ja	7	Ja	Ich bin mir nicht sicher	Ja	Nein	Nein	Nein	Nein	-2	Ja	Nein, ich bin Nichtraucherin	Nein	Ja	Ja
Ja	Ich bin mir nicht sicher	Ja	Ja	10	Ja	Ja, nur Dysmonorrhoe	Ja	Nein	Nein	Nein	Nein	-2	Nicht notwendig, ich habe keinen Partner und lebe sexuell abstinent	Ja	Ja	Ja	Ja
Ja	Ja	Ja	Ja	10	Ja	Ja, PMS und Dysmenorrhoe	Ja	Nein	Nein	Nein	Nein	-2	Nein	Nein, ich bin Nichtraucherin	Nein	Nein	Nein
Nein	Ich bin mir nicht sicher	Ja	Ja	8	Ja	Nein	Nein	Nein	Nein	Nein	Nein	-2	Nicht notwendig, ich habe keinen Partner und lebe sexuell abstinent	Nein, ich bin Nichtraucherin	Nein	Nein	Ja
Ja	Ja	Ja	Nein	9	Ja	Nein	Ja	Nein	Nein	Nein	Nein	-2	Ja	Nein, ich bin Nichtraucherin	Nein	Ja	Nein
Ja	Ja	Ja	Ja	7	Ja	Ich bin mir nicht sicher	Nein	Nein	Nein	Nein	Ja	Präservativ oder Kondom, Diaphragma	-2	Nein, ich bin Nichtraucherin	Nein	Nein	Nein
Ja	Ja	Ja	Ja	7	Ja	Ja, nur Dysmonorrhoe	Ja	Ich bin mir nicht sicher	Nein	Ja	Ja	Präservativ oder Kondom, Diaphragma	-2	Nein, ich bin Nichtraucherin	Nein	Ja	Nein
Nein	Ja	Ja	Ja	6	Ja	Ja, nur Dysmonorrhoe	Ja	Nein	Nein	Nein	Ja	hormonell (z.B. Pille, Vaginalring, Hormonspirale oder ähnliche)	Nein	Nein, ich bin Nichtraucherin	Nein	Nein	Nein
Ja	Ja	Ja	Nein	6	Ich bin mir nicht sicher	Ja, nur PMS	Nein	Nein	Ja	Nein	Nein	-2	Nein	Nein, ich bin Nichtraucherin	Nein	Ja	Ja
Ja	Ja	Ja	Ja	8	Ja	Ja, nur PMS	Ja	Nein	Nein	Nein	Nein	-2	Ja	Ja	Nein	Ja	Ja
Ja	Ja	Ja	Ja	9	Ich bin mir nicht sicher	Ich bin mir nicht sicher	Ja	Nein	Nein	Nein	Nein	-2	Nicht notwendig, ich habe keinen Partner und lebe sexuell abstinent	Ja	Nein	Ja	Nein
Ja	Ja	Ja	Ja	8	Ja	Nein	Ja	Nein	Nein	Nein	Ja	nicht hormonelle Spirale (z.B. Kupfer, Gold)	Nein	Nein, ich bin Nichtraucherin	Nein	Ja	Nein
Ja	Ja	Ja	Ja	5	Ich bin mir nicht sicher	Nein	Ja	Nein	Ja	Nein	Nein	-2	Nicht notwendig, ich habe keinen Partner und lebe sexuell abstinent	Nein, ich bin Nichtraucherin	Nein	Ja	Ja
Ja	Ja	Ja	Ja	5	Nein	Nein	Nein	Nein	Nein	Nein	Nein	-2	Ja	Ja	Nein	Ja	Ja
Ja	Ja	Ja	Nein	9	Nein	Nein	Ja	Nein	Nein	Nein	Nein	-2	Nein	Nein, ich bin Nichtraucherin	Nein	Ja	Nein
Ja	Ich bin mir nicht sicher	Ja	Nein	10	Ich bin mir nicht sicher	Nein	Ja	Nein	Nein	Nein	Ja	Präservativ oder Kondom, Diaphragma	-2	Nein, ich bin Nichtraucherin	Nein	Ja	Ja
Ja	Ja	Ja	Ja	9	Ich bin mir nicht sicher	Ja, nur PMS	Ja	Ja	Nein	Ja	Nein	-2	Nein	Nein, nur gelegentlich (weniger als 1x am Tag)	Nein	Ja	Ja
Ja	Ich bin mir nicht sicher	Ja	Ja	10	Ja	Nein	Ja	Nein	Nein	Nein	Ja	hormonell (z.B. Pille, Vaginalring, Hormonspirale oder ähnliche)	Nein	Nein, ich bin Nichtraucherin	Nein	Nein	Nein
Ja	Ja	Ja	Nein	9	Ja	Ich bin mir nicht sicher	Ja	Ich bin mir nicht sicher	Nein	Nein	Nein	-2	Nicht notwendig, ich habe keinen Partner und lebe sexuell abstinent	Nein, ich bin Nichtraucherin	Nein	Ja	Nein
Ja	Ja	Ja	Ja	9	Ja	Ja, nur PMS	Ja	Nein	Nein	Nein	Nein	-2	Nein	Ja	Nein	Ja	Ja
Ja	Ja	Ja	Ja	10	Ja	Ja, nur PMS	Ja	Ja	Ja	Ja	Ja	hormonell (z.B. Pille, Vaginalring, Hormonspirale oder ähnliche)	-1	-2	-2	-2	-2
Ja	Ja	Ja	Ja	9	Ja	Nein	Ja	Nein	Nein	Nein	Nein	-2	Nicht notwendig, ich habe keinen Partner und lebe sexuell abstinent	Nein, ich bin Nichtraucherin	Nein	Ja	Nein
-1	-2	-2	-2	-2	-2	-2	-2	-2	-2	-2	-2	-2	-2	-2	-2	-2	-2
Ja	Ja	Ja	Ja	9	Ja	Nein	Ja	Nein	Nein	Nein	Nein	-2	Nicht notwendig, ich habe keinen Partner und lebe sexuell abstinent	Nein, ich bin Nichtraucherin	Nein	Ja	Nein
Ja	Ja	Ja	Nein	8	Ich bin mir nicht sicher	Nein	Nein	Nein	Nein	Nein	Nein	-2	Nicht notwendig, ich habe keinen Partner und lebe sexuell abstinent	Nein, ich bin Nichtraucherin	Nein	Nein	Nein
Ja	Ja	Ja	Ja	10	Ja	Nein	Ja	Nein	Ja	Nein	Ja	Präservativ oder Kondom, Diaphragma	-2	Ja	Nein	Ja	Ja
Ja	Ich bin mir nicht sicher	Ja	Ja	10	Nein	Nein	Ja	Ich bin mir nicht sicher	Nein	Nein	Ja	Präservativ oder Kondom, Diaphragma	-2	Nein, ich bin Nichtraucherin	Nein	Ja	Ja
Ja	Ja	Ja	Ja	9	Ja	Nein	Ja	Nein	Nein	Nein	Nein	-2	Nein	Ja	Nein	Nein	Nein
-1	-2	-2	-2	-2	-2	-2	-2	-2	-2	-2	-2	-2	-2	-2	-2	-2	-2
Ja	Ja	Ja	Ja	6	Ja	Ja, nur PMS	Ja	Nein	Nein	Nein	Ja	Präservativ oder Kondom, Diaphragma	-2	Nein, ich bin Nichtraucherin	Nein	Nein	Nein
Ja	Ja	Ja	Ja	10	Nein	Nein	Ja	Nein	Nein	Nein	Ja	Präservativ oder Kondom, Diaphragma	-2	Ja	Nein	Ja	Ja
Ja	Ja	Ja	Ja	7	Nein	Nein	Nein	Nein	Nein	Nein	Nein	-2	Nein	Ja	Nein	Nein	Nein
Ja	Ja	Ja	Ja	8	Nein	Nein	Ja	Nein	Nein	Nein	Nein	-2	Nein	Nein, ich bin Nichtraucherin	Nein	Nein	Nein
Ja	Ja	Ja	Ja	10	Ja	Ja, PMS und Dysmenorrhoe	Ja	Ja	Ja	Nein	Nein	-2	Ja	Ja	Nein	Ja	Ja
Ja	Ja	Ja	Nein	8	Ja	Nein	Ja	Nein	Ja	Nein	Nein	-2	Nein	Nein, ich bin Nichtraucherin	Nein	Ja	Ja
Ja	Nein	Ja	Ja	10	Ich bin mir nicht sicher	Nein	Ja	Nein	Nein	Nein	Nein	-2	Ja	Ja	Nein	Ja	Ja
-1	-2	-2	-2	-2	-2	-2	-2	-2	-2	-2	-2	-2	-2	-2	-2	-2	-2
Ja	Ja	Ja	Ja	6	Nein	Nein	Ja	Nein	Ja	Nein	Ja	Vasektomie des Partners oder beidseitiger Eileiterverschluss	-2	Nein, ich bin Nichtraucherin	Nein	Nein	Ja
Ja	Ja	Ja	Ja	10	Ja	Nein	Ja	Nein	Nein	Nein	Nein	-2	Ja	Nein, ich bin Nichtraucherin	Nein	Ja	Ja
Ja	Ja	Ja	Ja	10	Ja	Ich bin mir nicht sicher	Ja	Nein	Nein	Nein	Nein	-2	Nicht notwendig, ich habe keinen Partner und lebe sexuell abstinent	Nein, ich bin Nichtraucherin	Nein	Ja	Nein
Ja	Ja	Ja	Ja	9	Ja	Nein	Ja	Nein	Nein	Nein	Nein	-2	Nicht notwendig, ich habe keinen Partner und lebe sexuell abstinent	Nein, ich bin Nichtraucherin	Nein	Ja	Nein
Ja	Ja	Ja	Ja	10	Ja	Nein	Ja	Nein	Nein	Nein	Ja	Präservativ oder Kondom, Diaphragma	-2	Ja	Nein	Nein	Nein
Ja	Ja	Ja	Ja	9	Ja	Ich bin mir nicht sicher	Ja	Ich bin mir nicht sicher	Nein	Nein	Ja	Präservativ oder Kondom, Diaphragma	-2	Nein, ich bin Nichtraucherin	Nein	Ja	Nein
-1	-2	-2	-2	-2	-2	-2	-2	-2	-2	-2	-2	-2	-2	-2	-2	-2	-2
Ja	Ich bin mir nicht sicher	Ja	Nein	7	Nein	Nein	Nein	Nein	Nein	Nein	Nein	-2	Nicht notwendig, ich habe keinen Partner und lebe sexuell abstinent	Nein, ich bin Nichtraucherin	Nein	Ja	Nein
Ja	Nein	Ja	Ja	6	Nein	Nein	Nein	Nein	Nein	Nein	Nein	-2	Nein	Nein, ich bin Nichtraucherin	Nein	Ja	Nein
Ja	Ich bin mir nicht sicher	Ja	Nein	10	Ich bin mir nicht sicher	Nein	Ja	Nein	Nein	Nein	Nein	-2	Nein	Nein, ich bin Nichtraucherin	Nein	Nein	Nein
Ja	Ja	Ja	Nein	8	Ich bin mir nicht sicher	Ich bin mir nicht sicher	Ja	Nein	Nein	Nein	Nein	-2	Nein	Ja	Nein	Nein	Ja
Ja	Nein	Ja	Ja	10	Nein	Nein	Ja	Nein	Nein	Nein	Nein	-2	Nicht notwendig, ich habe keinen Partner und lebe sexuell abstinent	Nein, ich bin Nichtraucherin	Nein	Nein	Nein
-1	-2	-2	-2	-2	-2	-2	-2	-2	-2	-2	-2	-2	-2	-2	-2	-2	-2
Ja	Ja	Ja	Nein	10	Nein	Nein	Ja	Nein	Nein	Nein	Nein	-2	Nicht notwendig, ich habe keinen Partner und lebe sexuell abstinent	Nein, ich bin Nichtraucherin	Nein	Ja	Nein
Ja	Ja	Ja	Ja	7	Ja	Nein	Ja	Nein	Nein	Nein	Ja	hormonell (z.B. Pille, Vaginalring, Hormonspirale oder ähnliche)	Nein	Nein, ich bin Nichtraucherin	Nein	Ja	Nein
Nein	Ja	Ja	Ja	10	Ja	Nein	Ja	Nein	Nein	Nein	Nein	-2	Ja	Nein, ich bin Nichtraucherin	Nein	Ja	Ja
Ja	Ja	Ja	Ja	8	Ja	Ich bin mir nicht sicher	Ja	Nein	Nein	Nein	Nein	-2	Nein	Ja	Nein	Nein	Nein
Ja	Ja	Ja	Ja	6	Ja	Nein	Ja	Nein	Nein	Nein	Nein	-2	Nein	Ja	Nein	Nein	Nein
Ja	Ja	Ja	Nein	9	Ja	Ich bin mir nicht sicher	Nein	Nein	Ich bin mir nicht sicher	Nein	Nein	-2	Nein	Ja	Nein	Nein	Nein
Ja	Ja	Ja	Ja	7	Ja	Ja, nur PMS	Ja	Nein	Nein	Nein	Nein	-2	Ja	Ja	Nein	Ja	Ja
Ja	Ja	Ja	Ja	8	Ja	Nein	Ja	Nein	Nein	Nein	Nein	-2	Nicht notwendig, ich habe keinen Partner und lebe sexuell abstinent	Ja	Nein	Nein	Nein
Ja	Ja	Ja	Ja	7	Ja	Nein	Ja	Nein	Nein	Nein	Nein	-2	Ja	Nein, ich bin Nichtraucherin	Nein	Ja	Ja
Ja	Ja	Ja	Ja	9	Nein	Nein	Ja	Nein	Nein	Nein	Nein	-2	Nein	Nein, ich bin Nichtraucherin	Nein	Nein	Nein
Ja	Ja	Ja	Nein	7	Ja	Nein	Ja	Nein	Nein	Ja	Nein	-2	Nein	Nein, ich bin Nichtraucherin	Nein	Nein	Nein
Ja	Ich bin mir nicht sicher	Ja	Nein	5	Ja	Nein	Nein	Nein	Nein	Nein	Nein	-2	Nein	Nein, ich bin Nichtraucherin	Nein	Nein	Nein
Nein	Ja	Ja	Ja	8	Ja	Nein	Ja	Nein	Nein	Nein	Nein	-2	Nicht notwendig, ich habe keinen Partner und lebe sexuell abstinent	Nein, ich bin Nichtraucherin	Nein	Nein	Nein
Ja	Ja	Ja	Ja	8	Ja	Nein	Ja	Nein	Nein	Nein	Nein	-2	Ja	Nein, ich bin Nichtraucherin	Nein	Ja	Ja
Ja	Ja	Ja	Ja	10	Ja	Nein	Ja	Nein	Nein	Nein	Nein	-2	Nicht notwendig, ich habe keinen Partner und lebe sexuell abstinent	Nein, ich bin Nichtraucherin	Nein	Ja	Ja
Ja	Nein	Ja	Nein	9	Nein	Nein	Ja	Nein	Nein	Nein	Nein	-2	Ja	Ja	Nein	Ja	Ja
Ja	Ja	Ja	Ja	10	Nein	Nein	Nein	Nein	Nein	Nein	Nein	-2	Ja	Ja	Nein	Ja	Nein
Ja	Ja	Ja	Ja	10	Ja	Nein	Ja	Nein	Nein	Nein	Nein	-2	Nein	Nein, ich bin Nichtraucherin	Nein	Ja	Nein
Nein	Nein	Ja	Ja	8	Ja	Nein	Ja	Nein	Nein	Nein	Nein	-2	Nicht notwendig, ich habe keinen Partner und lebe sexuell abstinent	Nein, ich bin Nichtraucherin	Nein	Nein	Ja
Ja	Ja	Ja	Ja	6	Ich bin mir nicht sicher	Ich bin mir nicht sicher	Nein	Nein	Nein	Nein	Nein	-2	Ja	Nein, ich bin Nichtraucherin	Nein	Nein	Nein
Ja	Ja	Ja	Ja	5	Ja	Nein	Nein	Nein	Nein	Nein	Ja	Präservativ oder Kondom, Diaphragma	-2	Nein, ich bin Nichtraucherin	Nein	Nein	Nein
Ja	Ja	Ja	Nein	7	Nein	Nein	Ja	Nein	Nein	Ja	Nein	-2	Nein	Nein, nur gelegentlich (weniger als 1x am Tag)	Nein	Nein	Nein
Nein	Ja	Ja	Nein	10	Ja	Ich bin mir nicht sicher	Nein	Nein	Nein	Nein	Ja	Präservativ oder Kondom, Diaphragma	-2	Nein, ich bin Nichtraucherin	Nein	Nein	Nein
-1	-2	-2	-2	-2	-2	-2	-2	-2	-2	-2	-2	-2	-2	-2	-2	-2	-2
Ja	Ja	Ja	Nein	10	Ja	Nein	Ja	Ich bin mir nicht sicher	Nein	Nein	Ja	hormonell (z.B. Pille, Vaginalring, Hormonspirale oder ähnliche)	Nein	Ja	Nein	Nein	Nein
Ja	Ja	Ja	Ja	8	Ja	Ich bin mir nicht sicher	Ja	Ich bin mir nicht sicher	Nein	Nein	Nein	-2	Ja	Nein, ich bin Nichtraucherin	Nein	Ja	Ja
Ja	Ich bin mir nicht sicher	Ja	Ja	10	Ich bin mir nicht sicher	Nein	Ja	Nein	Nein	Nein	Nein	-2	Nicht notwendig, ich habe keinen Partner und lebe sexuell abstinent	Nein, ich bin Nichtraucherin	Nein	Nein	Nein
Ja	Ja	Ja	Ja	8	Ja	Nein	Ja	Nein	Ich bin mir nicht sicher	Nein	Nein	-2	Nicht notwendig, ich habe keinen Partner und lebe sexuell abstinent	Nein, ich bin Nichtraucherin	Nein	Ja	Ja
Ja	Ja	Ja	Ja	8	Ja	Nein	Ja	Nein	Nein	Nein	Nein	-2	Nicht notwendig, ich habe keinen Partner und lebe sexuell abstinent	Nein, ich bin Nichtraucherin	Nein	Nein	Nein
Nein	-1	-2	-2	-2	-2	-2	-2	-2	-2	-2	-2	-2	-2	-2	-2	-2	-2
Ja	Ja	Ja	Nein	7	Ja	Nein	Nein	Nein	Nein	Nein	Nein	-2	Nein	Nein, ich bin Nichtraucherin	Nein	Nein	Nein
Ja	Ja	Ja	Nein	8	Nein	Nein	Nein	Nein	Nein	Nein	Nein	-2	Ja	Ja	Nein	Ja	Nein
Ja	Ja	Ja	Ja	8	Ich bin mir nicht sicher	Nein	Ja	Nein	Nein	Nein	Ja	andere Methoden	-2	Nein, ich bin Nichtraucherin	Nein	Ja	Nein
Nein	Ja	Ja	Ja	7	Ja	Nein	Ja	Nein	Nein	Nein	Ja	Präservativ oder Kondom, Diaphragma	-2	Nein, ich bin Nichtraucherin	Nein	Nein	Nein
Ja	Ja	Ja	Ja	8	Ja	Nein	Nein	Nein	Nein	Nein	Ja	hormonell (z.B. Pille, Vaginalring, Hormonspirale oder ähnliche)	Ja	Nein, ich bin Nichtraucherin	Nein	Ja	Ja
Ja	Nein	Ja	Ja	8	Nein	Ich bin mir nicht sicher	Ja	Nein	Nein	Nein	Nein	-2	Nein	Nein, ich bin Nichtraucherin	Nein	Ja	Nein
Ja	Ja	Ja	Ja	10	Ja	Ja, nur Dysmonorrhoe	Ja	Nein	Nein	Nein	Nein	-2	Nicht notwendig, ich habe keinen Partner und lebe sexuell abstinent	Nein, ich bin Nichtraucherin	Nein	Nein	Ja
Ja	Ich bin mir nicht sicher	Nein	Nein	5	Ich bin mir nicht sicher	Ich bin mir nicht sicher	Ja	Nein	Nein	Nein	Nein	-2	Nicht notwendig, ich habe keinen Partner und lebe sexuell abstinent	Nein, ich bin Nichtraucherin	Nein	Nein	Ja
Ja	Ja	Ja	Nein	9	Ja	Nein	Ja	Nein	Nein	Nein	Nein	-2	Nicht notwendig, ich habe keinen Partner und lebe sexuell abstinent	Nein, ich bin Nichtraucherin	Nein	Ja	Ja
Ja	Ja	Ja	Ja	10	Ja	Nein	Ja	Nein	Nein	Nein	Ja	Präservativ oder Kondom, Diaphragma	-2	Ja	Nein	Ja	Nein
Ja	Ja	Ja	Nein	7	Ja	Nein	Ja	Nein	Nein	Nein	Ja	hormonell (z.B. Pille, Vaginalring, Hormonspirale oder ähnliche)	Nein	Ja	Nein	Nein	Nein
-1	-2	-2	-2	-2	-2	-2	-2	-2	-2	-2	-2	-2	-2	-2	-2	-2	-2
Ja	Ja	Ja	Nein	7	Ja	Nein	Ja	Nein	Nein	Nein	Ja	hormonell (z.B. Pille, Vaginalring, Hormonspirale oder ähnliche)	Nein	Nein, ich bin Nichtraucherin	Nein	Ja	Nein
Ja	Ja	Ja	Nein	7	Ja	Nein	Nein	Nein	Nein	Nein	Nein	-2	Ja	Ja	Nein	Ja	Nein
Ja	Ja	Ja	Ja	9	Ja	Nein	Ja	Nein	Nein	Nein	Ja	hormonell (z.B. Pille, Vaginalring, Hormonspirale oder ähnliche)	Ja	Nein, ich bin Nichtraucherin	Nein	Ja	Nein
Ja	Ich bin mir nicht sicher	Nein	Nein	8	Ja	Ich bin mir nicht sicher	Ja	Nein	Nein	Nein	Nein	-2	Nicht notwendig, ich habe keinen Partner und lebe sexuell abstinent	Nein, ich bin Nichtraucherin	Nein	Nein	Nein
Nein	Ja	Ja	Ja	10	Ja	Nein	Nein	Nein	Nein	Nein	Ja	Präservativ oder Kondom, Diaphragma	-2	Nein, ich bin Nichtraucherin	Nein	Ja	Ja
Ja	Ja	Ja	Ja	10	Nein	Nein	Ja	Nein	Nein	Nein	Nein	-2	Nein	Nein, ich bin Nichtraucherin	Nein	Nein	Nein
Ja	Ja	Ja	Ja	10	Ja	Ja, nur Dysmonorrhoe	Ja	Nein	Nein	Nein	Ja	nicht hormonelle Spirale (z.B. Kupfer, Gold)	Ja	Nein, ich bin Nichtraucherin	Nein	Ja	Ja
Ja	Ja	Ja	Ja	9	Ja	Ich bin mir nicht sicher	Ja	Ich bin mir nicht sicher	Nein	Nein	Ja	Präservativ oder Kondom, Diaphragma	-2	Ja	Nein	Ja	Ja
Ja	Ja	Ja	Nein	9	Nein	Nein	Ja	Ja	Ich bin mir nicht sicher	Nein	Nein	-2	Ja	Ja	Nein	Ja	Ja
Ja	Ja	Ja	Nein	7	Ja	Nein	Ja	Nein	Nein	Nein	Nein	-2	Ja	Nein, ich bin Nichtraucherin	Nein	Ja	Ja
Ja	Ja	Ja	Ja	8	Ich bin mir nicht sicher	Nein	Ja	Nein	Nein	Nein	Ja	hormonell (z.B. Pille, Vaginalring, Hormonspirale oder ähnliche)	Nein	Nein, ich bin Nichtraucherin	Nein	Ja	Nein
Nein	Nein	Ja	Nein	6	Ja	Nein	Ja	Nein	Nein	Nein	Nein	-2	Ja	Nein, ich bin Nichtraucherin	Nein	Nein	Nein
Ja	Ja	Ja	Nein	7	Ja	Nein	Ja	Nein	Nein	Nein	Nein	-2	Ja	Nein, ich bin Nichtraucherin	Nein	Ja	Nein
Ja	Ja	Ja	Nein	7	Ich bin mir nicht sicher	Nein	Nein	Nein	Ich bin mir nicht sicher	Nein	Nein	-2	Nicht notwendig, ich habe keinen Partner und lebe sexuell abstinent	Nein, ich bin Nichtraucherin	Nein	Nein	Nein
Ja	Ja	Ja	Ja	8	Ja	Nein	Ja	Nein	Nein	Ja	Nein	-2	Nein	Nein, ich bin Nichtraucherin	Nein	Nein	Nein
Ja	Ja	Ja	Ja	9	Ja	Nein	Ja	Nein	Nein	Ja	Nein	-2	Nein	Nein, nur gelegentlich (weniger als 1x am Tag)	Nein	Ja	Nein
Ja	Ja	Ja	Nein	9	Ja	Ich bin mir nicht sicher	Ja	Ich bin mir nicht sicher	Nein	Nein	Nein	-2	Nicht notwendig, ich habe keinen Partner und lebe sexuell abstinent	Nein, ich bin Nichtraucherin	Nein	Ja	Ja
Ja	Ja	Ja	Ja	9	Nein	Ja, nur PMS	Ja	Ich bin mir nicht sicher	Ja	Nein	Nein	-2	Nicht notwendig, ich habe keinen Partner und lebe sexuell abstinent	Nein, ich bin Nichtraucherin	Nein	Nein	Nein
Ja	Ja	Ja	Nein	3	Ja	Nein	Nein	Nein	Nein	Nein	Nein	-2	Nein	Nein, ich bin Nichtraucherin	Nein	Nein	Nein
Ja	Nein	Ja	Nein	10	Nein	Nein	Ja	Nein	Nein	Nein	Nein	-2	Nicht notwendig, ich habe keinen Partner und lebe sexuell abstinent	Ja	Nein	Ja	Nein
Ja	Ja	Ja	Nein	7	Ich bin mir nicht sicher	Nein	Nein	Nein	Nein	Nein	Ja	Präservativ oder Kondom, Diaphragma	-2	Ja	Nein	Nein	Nein
Ja	Ja	Ja	Ja	7	Ja	Nein	Ja	Nein	Ich bin mir nicht sicher	Nein	Ja	nicht hormonelle Spirale (z.B. Kupfer, Gold)	Ja	Nein, ich bin Nichtraucherin	Nein	Ja	Ja
Ja	Ja	Ja	Ja	10	Nein	Nein	Ja	Nein	Nein	Nein	Ja	Präservativ oder Kondom, Diaphragma	-2	Nein, nur gelegentlich (weniger als 1x am Tag)	Nein	Ja	Ja
Ja	Ja	Ja	Ja	10	Ja	Nein	Ja	Nein	Nein	Nein	Nein	-2	Nein	Ja	Nein	Ja	Ja
Ja	Ja	Ja	Ja	8	Ja	Nein	Ja	Nein	Nein	Nein	Ja	Präservativ oder Kondom, Diaphragma	-2	Ja	Nein	Ja	Nein
-1	-2	-2	-2	-2	-2	-2	-2	-2	-2	-2	-2	-2	-2	-2	-2	-2	-2
-1	-2	-2	-2	-2	-2	-2	-2	-2	-2	-2	-2	-2	-2	-2	-2	-2	-2
Ja	Ja	Ja	Ja	8	Ja	Nein	Ja	Ja	Nein	Nein	Nein	-2	Nicht notwendig, ich habe keinen Partner und lebe sexuell abstinent	Ja	Nein	Nein	Nein
Ja	Ja	Ja	Ja	6	Nein	Ja, PMS und Dysmenorrhoe	Ja	Nein	Nein	Nein	Nein	-2	Nein	Nein, ich bin Nichtraucherin	Nein	Nein	Ja
Ja	Ja	Ja	Ja	8	Ja	Nein	Ja	Nein	Nein	Nein	Ja	Präservativ oder Kondom, Diaphragma	-2	Nein, ich bin Nichtraucherin	Nein	Ja	Ja
Ja	Ja	Ja	Ja	10	Ja	Nein	Ja	Nein	Nein	Nein	Ja	Präservativ oder Kondom, Diaphragma	-2	Nein, ich bin Nichtraucherin	Nein	Ja	Ja
-1	-2	-2	-2	-2	-2	-2	-2	-2	-2	-2	-2	-2	-2	-2	-2	-2	-2
Ja	Ja	Ja	Nein	8	Nein	Nein	Ja	Nein	Nein	Ja	Ja	Präservativ oder Kondom, Diaphragma	-2	Ja	Nein	Nein	Ja
Ja	Ja	Ja	Ja	7	Ich bin mir nicht sicher	Ja, nur Dysmonorrhoe	Ja	Ja	Ja	Nein	Nein	-2	Ja	Nein, ich bin Nichtraucherin	Nein	Ja	Ja
Ja	Ja	Ja	Nein	9	Ja	Nein	Ja	Ja	Nein	Nein	Nein	-2	Nein	Ja	Nein	Nein	Nein
Ja	Ich bin mir nicht sicher	Ja	Ja	8	Ja	Nein	Ja	Nein	Ich bin mir nicht sicher	Nein	Ja	hormonell (z.B. Pille, Vaginalring, Hormonspirale oder ähnliche)	Nein	Ja	Nein	Ja	Ja
Nein	Ja	Ja	Ja	8	Ja	Nein	Ja	Nein	Nein	Nein	Nein	-2	Nicht notwendig, ich habe keinen Partner und lebe sexuell abstinent	Nein, ich bin Nichtraucherin	Nein	Nein	Nein
Ja	Nein	Ja	Nein	0	Nein	Nein	Nein	Nein	Nein	Nein	Nein	-2	Nein	Nein, ich bin Nichtraucherin	Nein	Nein	Nein
Ja	Ja	Ja	Ja	10	Nein	Ja, nur PMS	Ja	Nein	Nein	Nein	Ja	andere Methoden	-2	Nein, ich bin Nichtraucherin	Nein	Ja	Ja
Ja	Ja	Ja	Ja	9	Ja	Nein	Ja	Nein	Nein	Nein	Ja	Präservativ oder Kondom, Diaphragma	-2	Nein, nur gelegentlich (weniger als 1x am Tag)	Nein	Ja	Ja
-1	-2	-2	-2	-2	-2	-2	-2	-2	-2	-2	-2	-2	-2	-2	-2	-2	-2
Ja	Ja	Ja	Ja	9	Nein	Nein	Ja	Nein	Nein	Nein	Nein	-2	Ja	Nein, ich bin Nichtraucherin	Nein	Nein	Nein
Nein	Ich bin mir nicht sicher	Ja	Ja	8	Ja	Nein	Ja	Nein	Nein	Nein	Nein	-2	Nicht notwendig, ich habe keinen Partner und lebe sexuell abstinent	Nein, ich bin Nichtraucherin	Nein	Nein	Nein
Ja	Ja	Ja	Ja	8	Ja	Ich bin mir nicht sicher	Nein	Ich bin mir nicht sicher	Ich bin mir nicht sicher	Nein	Nein	-2	Ja	Ja	Nein	Ja	Ja
Ja	Ja	Ja	Ja	10	Ja	Ja, PMS und Dysmenorrhoe	Ja	Nein	Nein	Nein	Nein	-2	Nicht notwendig, ich habe keinen Partner und lebe sexuell abstinent	Nein, ich bin Nichtraucherin	Nein	Ja	Nein
Ja	Ja	Ja	Ja	8	Ja	Nein	Ja	Nein	Nein	Nein	Nein	-2	Nein	Nein, ich bin Nichtraucherin	Nein	Ja	Ja
Ja	Ja	Ja	Ja	6	Nein	Nein	Ja	Nein	Nein	Nein	Nein	-2	Nein	Nein, ich bin Nichtraucherin	Nein	Nein	Ja
Ja	Ja	Ja	Ja	9	Nein	Nein	Ja	Nein	Ich bin mir nicht sicher	Nein	Ja	Präservativ oder Kondom, Diaphragma	-2	Nein, nur gelegentlich (weniger als 1x am Tag)	Nein	Ja	Ja
-1	-2	-2	-2	-2	-2	-2	-2	-2	-2	-2	-2	-2	-2	-2	-2	-2	-2
Ja	Ja	Ja	Ja	10	Nein	Nein	Ja	Nein	Nein	Nein	Nein	-2	Ja	Nein, nur gelegentlich (weniger als 1x am Tag)	Nein	Ja	Ja
Ja	Ja	Ja	Ja	8	Nein	Nein	Nein	Ja	Ja	Nein	Nein	-2	Nein	Ja	Nein	Ja	Nein
Ja	Ja	Ja	Ja	10	Ja	Nein	Ja	Nein	Nein	Nein	Ja	nicht hormonelle Spirale (z.B. Kupfer, Gold)	Nein	Nein, ich bin Nichtraucherin	Nein	Ja	Nein
Ja	Ja	Ja	Ja	8	Ja	Nein	Ja	Nein	Nein	Nein	Ja	nicht hormonelle Spirale (z.B. Kupfer, Gold)	Nicht notwendig, ich habe keinen Partner und lebe sexuell abstinent	Ja	Nein	Nein	Nein
Ja	Ja	Ja	Ja	8	Ja	Nein	Ja	Nein	Nein	Nein	Nein	-2	Nicht notwendig, ich habe keinen Partner und lebe sexuell abstinent	Ja	Nein	Nein	Nein
Ja	Ja	Ja	Ja	9	Nein	Nein	Ja	Nein	Ja	Nein	Nein	-2	Ja	Nein, ich bin Nichtraucherin	Nein	Ja	Ja
Ja	Ich bin mir nicht sicher	Ja	Ja	9	Ja	Ich bin mir nicht sicher	Nein	Ja	Ja	Nein	Nein	-2	Nicht notwendig, ich habe keinen Partner und lebe sexuell abstinent	Nein, ich bin Nichtraucherin	Nein	Ja	Ja
Nein	Nein	Ja	Ja	9	Ich bin mir nicht sicher	Nein	Nein	Nein	Nein	Nein	Nein	-2	Nein	Nein, ich bin Nichtraucherin	Nein	Nein	Nein
Ja	Ja	Ja	-1	-2	-2	-2	-2	-2	-2	-2	-2	-2	-2	-2	-2	-2	-2
Ja	Nein	Ja	Ja	8	Ja	Nein	Ja	Nein	Ja	Nein	Ja	andere Methoden	-2	Ja	Nein	Ja	Ja
Ja	Ja	Ja	Ja	8	Ja	Nein	Ja	Nein	Ja	Nein	Ja	Präservativ oder Kondom, Diaphragma	-2	Nein, ich bin Nichtraucherin	Nein	Ja	Nein
Ja	Nein	Ja	Ja	8	Ja	Nein	Nein	Nein	Nein	Nein	Nein	-2	Nicht notwendig, ich habe keinen Partner und lebe sexuell abstinent	Nein, nur gelegentlich (weniger als 1x am Tag)	Nein	Ja	Ja
Ja	Ja	Ja	Ja	9	Nein	Ich bin mir nicht sicher	Ja	Nein	Nein	Nein	Ja	Präservativ oder Kondom, Diaphragma	-2	Nein, ich bin Nichtraucherin	Nein	Ja	Nein
Ja	Ich bin mir nicht sicher	Ja	Nein	7	Ja	Nein	Nein	Ich bin mir nicht sicher	Ich bin mir nicht sicher	Nein	Nein	-2	Nein	Nein, ich bin Nichtraucherin	Nein	Nein	Nein
Ja	Ja	Ja	Ja	9	Ja	Nein	Nein	Nein	Nein	Nein	Nein	-2	Nicht notwendig, ich habe keinen Partner und lebe sexuell abstinent	Nein, nur gelegentlich (weniger als 1x am Tag)	Nein	Nein	Nein
Ja	Ja	Ja	Ja	9	Ja	Nein	Ja	Nein	Nein	Ja	Nein	-2	Nein	Nein, ich bin Nichtraucherin	Nein	Ja	Ja
Ja	Ja	Ja	Ja	6	Ja	Nein	Nein	Nein	Nein	Nein	Ja	hormonell (z.B. Pille, Vaginalring, Hormonspirale oder ähnliche)	Ja	Nein, ich bin Nichtraucherin	Nein	Ja	Ja
Ja	Ja	Ja	Nein	8	Nein	Nein	Nein	Nein	Nein	Nein	Ja	hormonell (z.B. Pille, Vaginalring, Hormonspirale oder ähnliche)	Nein	Nein, ich bin Nichtraucherin	Nein	Ja	Nein
Nein	-1	-2	-2	-2	-2	-2	-2	-2	-2	-2	-2	-2	-2	-2	-2	-2	-2
Ja	Ja	Ja	Ja	7	Ja	Ja, PMS und Dysmenorrhoe	Ja	Nein	Nein	Nein	Nein	-2	Nicht notwendig, ich habe keinen Partner und lebe sexuell abstinent	Nein, ich bin Nichtraucherin	Nein	Ja	Ja
Ja	Ja	Ja	Ja	8	Nein	Nein	Ja	Nein	Nein	Nein	Ja	Präservativ oder Kondom, Diaphragma	-2	Nein, ich bin Nichtraucherin	Nein	Ja	Nein
Ja	Ja	Ja	Nein	5	Ja	Nein	Nein	Nein	Nein	Nein	Ja	hormonell (z.B. Pille, Vaginalring, Hormonspirale oder ähnliche)	Nein	Nein, ich bin Nichtraucherin	Nein	Nein	Nein
Ja	Ja	Ja	Ja	7	Ja	Ja, nur PMS	Ja	Nein	Nein	Nein	Ja	hormonell (z.B. Pille, Vaginalring, Hormonspirale oder ähnliche)	Nicht notwendig, ich habe keinen Partner und lebe sexuell abstinent	Nein, ich bin Nichtraucherin	Nein	Ja	Nein
Ja	Ich bin mir nicht sicher	Ja	Ja	4	Nein	Nein	Nein	Nein	Nein	Nein	Nein	-2	Nein	Nein, ich bin Nichtraucherin	Nein	Nein	Nein
Ja	Ja	Ja	Ja	8	Ja	Nein	Ja	Nein	Nein	Nein	Nein	-2	Ja	Ja	Nein	Ja	Ja
Ja	Ich bin mir nicht sicher	Ja	Ja	8	Ich bin mir nicht sicher	Ich bin mir nicht sicher	Ja	Nein	Nein	Nein	Nein	-2	Nein	Nein, nur gelegentlich (weniger als 1x am Tag)	Nein	Nein	Nein
Ja	Ja	Ja	Ja	10	Ich bin mir nicht sicher	Nein	Ja	Nein	Ja	Nein	Nein	-2	Nein	Ja	Ja	Ja	Ja
Nein	-1	-2	-2	-2	-2	-2	-2	-2	-2	-2	-2	-2	-2	-2	-2	-2	-2
Ja	Ja	Ja	Ja	8	Ich bin mir nicht sicher	Nein	Nein	Nein	Nein	Nein	Ja	Präservativ oder Kondom, Diaphragma	-2	Nein, nur gelegentlich (weniger als 1x am Tag)	Nein	Ja	Ja
Ja	Ja	Ja	Nein	7	Ja	Nein	Ja	Nein	Nein	Nein	Nein	-2	Nicht notwendig, ich habe keinen Partner und lebe sexuell abstinent	Nein, ich bin Nichtraucherin	Nein	Nein	Nein
Ja	Ja	Ja	Ja	9	Ja	Nein	Ja	Nein	Nein	Nein	Ja	hormonell (z.B. Pille, Vaginalring, Hormonspirale oder ähnliche)	Nicht notwendig, ich habe keinen Partner und lebe sexuell abstinent	Nein, ich bin Nichtraucherin	Nein	Ja	Nein
Ja	Ja	Nein	Nein	6	Ich bin mir nicht sicher	Nein	Nein	Nein	Nein	Nein	Nein	-2	Nicht notwendig, ich habe keinen Partner und lebe sexuell abstinent	Nein, ich bin Nichtraucherin	Nein	Nein	Nein
Nein	Ich bin mir nicht sicher	Ja	Nein	7	Ja	Nein	Ja	Nein	Nein	Nein	Nein	-2	Nicht notwendig, ich habe keinen Partner und lebe sexuell abstinent	Nein, ich bin Nichtraucherin	Nein	Nein	Nein
Ja	Ja	Ja	Ja	9	Ja	Nein	Ja	Nein	Nein	Nein	Ja	Präservativ oder Kondom, Diaphragma	-2	Nein, ich bin Nichtraucherin	Nein	Ja	Ja
Ja	Ja	Ja	Ja	9	Nein	Nein	Ja	Nein	Ja	Nein	Nein	-2	Nein	Nein, ich bin Nichtraucherin	Nein	Ja	Ja
Ja	Ja	Ja	Nein	10	Ja	Ich bin mir nicht sicher	Nein	Ich bin mir nicht sicher	Nein	Nein	Nein	-2	Nicht notwendig, ich habe keinen Partner und lebe sexuell abstinent	Nein, ich bin Nichtraucherin	Nein	Ja	Nein
Ja	Ja	Ja	Nein	5	Ich bin mir nicht sicher	Nein	Nein	Nein	Nein	Nein	Nein	-2	Nicht notwendig, ich habe keinen Partner und lebe sexuell abstinent	Nein, ich bin Nichtraucherin	Nein	Nein	Nein
Ja	Ja	Ja	Ja	8	Nein	Nein	Nein	Nein	Nein	Ja	Nein	-2	Nein	Nein, nur gelegentlich (weniger als 1x am Tag)	Nein	Nein	Nein
Nein	Ich bin mir nicht sicher	Ja	Ja	9	Ja	Ich bin mir nicht sicher	Nein	Nein	Nein	Nein	Nein	-2	Nicht notwendig, ich habe keinen Partner und lebe sexuell abstinent	Nein, ich bin Nichtraucherin	Nein	Ja	Nein
Ja	Ja	Ja	Ja	7	Nein	Nein	Nein	Nein	Nein	Nein	Ja	nicht hormonelle Spirale (z.B. Kupfer, Gold)	Ja	Nein, ich bin Nichtraucherin	Nein	Ja	Ja
Ja	Ich bin mir nicht sicher	Ja	Ja	9	Ja	Ich bin mir nicht sicher	Ja	Nein	Ich bin mir nicht sicher	Nein	Nein	-2	Nicht notwendig, ich habe keinen Partner und lebe sexuell abstinent	Nein, ich bin Nichtraucherin	Nein	Ja	Ja
Ja	Ja	Ja	Nein	8	Ja	Nein	Ja	Ja	Ich bin mir nicht sicher	Nein	Nein	-2	Ja	Nein, ich bin Nichtraucherin	Nein	Ja	Nein
Ja	Ja	Ja	Nein	10	Nein	Nein	Ja	Ja	Nein	Nein	Ja	hormonell (z.B. Pille, Vaginalring, Hormonspirale oder ähnliche)	Nicht notwendig, ich habe keinen Partner und lebe sexuell abstinent	Nein, ich bin Nichtraucherin	Nein	Ja	Nein
Ja	Ja	Ja	Ja	8	Nein	Nein	Ja	Nein	Nein	Nein	Nein	-2	Ja	Nein, ich bin Nichtraucherin	Nein	Ja	Ja
Ja	Ja	Ja	Nein	8	Nein	Ich bin mir nicht sicher	Ja	Nein	Nein	Nein	Nein	-2	Nicht notwendig, ich habe keinen Partner und lebe sexuell abstinent	Ja	Nein	Nein	Nein
Ja	Ja	Ja	Nein	10	Ja	Nein	Nein	Nein	Nein	Nein	Nein	-2	Nein	Nein, ich bin Nichtraucherin	Nein	Ja	Nein
Ja	Ja	Ja	Ja	8	Ja	Ich bin mir nicht sicher	Ja	Ich bin mir nicht sicher	Nein	Nein	Ja	Präservativ oder Kondom, Diaphragma	-2	Ja	Nein	Ja	Ja
Ja	Ja	Ja	Ja	7	Ja	Nein	Ja	Nein	Nein	Nein	Ja	hormonell (z.B. Pille, Vaginalring, Hormonspirale oder ähnliche)	Ja	Nein, ich bin Nichtraucherin	Nein	Ja	Nein
Ja	Ja	Ja	Ja	9	Ja	Ich bin mir nicht sicher	Ja	Ja	Nein	Ja	Nein	-2	Nein	Ja	Nein	Ja	Ja
Ja	Ja	Ja	Ja	8	Ja	Nein	Ja	Nein	Nein	Nein	Nein	-2	Nein	Ja	Nein	Nein	Nein
Ja	Ja	Ja	Ja	10	Ja	Nein	Ja	Nein	Nein	Nein	Nein	-2	Nicht notwendig, ich habe keinen Partner und lebe sexuell abstinent	Nein, ich bin Nichtraucherin	Nein	Nein	Nein
Ja	Ja	Ja	Ja	9	Ja	Ja, nur Dysmonorrhoe	Ja	Ich bin mir nicht sicher	Nein	Nein	Ja	andere Methoden	-2	Nein, ich bin Nichtraucherin	Nein	Ja	Ja
Ja	Ja	Ja	Nein	8	Ja	Nein	Ja	Nein	Nein	Nein	Nein	-2	Nicht notwendig, ich habe keinen Partner und lebe sexuell abstinent	Nein, ich bin Nichtraucherin	Nein	Ja	Ja
-1	-2	-2	-2	-2	-2	-2	-2	-2	-2	-2	-2	-2	-2	-2	-2	-2	-2
Ja	Ja	Nein	Ja	2	Ja	Nein	Ja	Nein	Nein	Nein	Nein	-2	Nein	Nein, ich bin Nichtraucherin	Nein	Nein	Nein
Ja	Ja	Ja	Nein	8	Ja	Nein	Ja	Nein	Nein	Ja	Nein	-2	Nein	Nein, ich bin Nichtraucherin	Nein	Nein	Nein
Ja	Ja	Ja	Ja	8	Ja	Nein	Ja	Nein	Nein	Nein	Ja	Präservativ oder Kondom, Diaphragma	-2	Nein, ich bin Nichtraucherin	Nein	Nein	Nein
Ja	Ja	Ja	Nein	9	Ja	Nein	Ja	Nein	Nein	Nein	Ja	Präservativ oder Kondom, Diaphragma	-2	Nein, ich bin Nichtraucherin	Nein	Ja	Ja
Ja	Ja	Ja	Ja	5	Ja	Nein	Ja	Nein	Nein	Ja	Nein	-2	Ja	Ja	Nein	Ja	Ja
Ja	Ja	Ja	Ja	7	Ja	Ich bin mir nicht sicher	Ja	Nein	Nein	Nein	Nein	-2	Nicht notwendig, ich habe keinen Partner und lebe sexuell abstinent	Ja	Nein	Nein	Nein
Ja	Ja	Ja	Ja	7	Nein	Nein	Ja	Ja	Ja	Nein	Ja	Präservativ oder Kondom, Diaphragma	-2	Nein, ich bin Nichtraucherin	Nein	Ja	Ja
Ja	Ja	Ja	Nein	5	Ja	Nein	Nein	Nein	Nein	Ja	Nein	-2	Ja	Ja	Nein	Nein	Nein
Nein	Ich bin mir nicht sicher	Ja	Nein	8	Ja	Nein	Ja	Nein	Nein	Nein	Ja	Präservativ oder Kondom, Diaphragma	-2	Nein, nur gelegentlich (weniger als 1x am Tag)	Nein	Nein	Nein
Nein	-1	-2	-2	-2	-2	-2	-2	-2	-2	-2	-2	-2	-2	-2	-2	-2	-2
Nein	Ja	Ja	Nein	7	Ja	Ich bin mir nicht sicher	Ja	Ich bin mir nicht sicher	Nein	Nein	Nein	-2	Ja	Nein, ich bin Nichtraucherin	Nein	Nein	Nein
Ja	Ja	Ja	Ja	8	Ja	Ja, nur PMS	Ja	Nein	Ja	Nein	Nein	-2	Ja	Nein, ich bin Nichtraucherin	Ja	Ja	Ja
Ja	Ja	Ja	Ja	9	Nein	Nein	Ja	Ich bin mir nicht sicher	Nein	Nein	Nein	-2	Nein	Nein, nur gelegentlich (weniger als 1x am Tag)	Nein	Ja	Nein
Ja	Ich bin mir nicht sicher	Ja	Ja	6	Nein	Nein	Ja	Nein	Nein	Nein	Nein	-2	Nicht notwendig, ich habe keinen Partner und lebe sexuell abstinent	Ja	Nein	Nein	Nein
Ja	Ja	Ja	Ja	8	Ja	Nein	Ja	Nein	Ja	Nein	Nein	-2	Nein	Nein, ich bin Nichtraucherin	Nein	Ja	Ja
Ja	Ja	Ja	Ja	4	Ja	Nein	Nein	Nein	Nein	Nein	Nein	-2	Nein	Nein, ich bin Nichtraucherin	Nein	Nein	Nein
Ja	Ja	Ja	Ja	9	Ja	Nein	Nein	Nein	Nein	Nein	Ja	Präservativ oder Kondom, Diaphragma	-2	Nein, ich bin Nichtraucherin	Nein	Nein	Ja
Nein	Ich bin mir nicht sicher	Nein	Ja	6	Ich bin mir nicht sicher	Ich bin mir nicht sicher	Nein	Ich bin mir nicht sicher	Ich bin mir nicht sicher	Nein	Nein	-2	Nein	Ja	Nein	Nein	Nein
Ja	Ja	Ja	Ja	6	Nein	Nein	Nein	Nein	Nein	Nein	Ja	hormonell (z.B. Pille, Vaginalring, Hormonspirale oder ähnliche)	Nein	Ja	Nein	Nein	Nein
Ja	Ja	Ja	Ja	8	Ja	Ich bin mir nicht sicher	Ja	Nein	Nein	Nein	Ja	hormonell (z.B. Pille, Vaginalring, Hormonspirale oder ähnliche)	Nein	Nein, ich bin Nichtraucherin	Nein	Ja	Nein
-1	-2	-2	-2	-2	-2	-2	-2	-2	-2	-2	-2	-2	-2	-2	-2	-2	-2
Ja	Ja	Ja	Ja	7	Ja	Ja, nur PMS	Ja	Nein	Nein	Nein	Nein	-2	Nein	Nein, ich bin Nichtraucherin	Nein	Nein	Nein
Ja	Ja	Ja	Ja	9	Ja	Nein	Ja	Nein	Nein	Nein	Nein	-2	Nein	Ja	Nein	Ja	Ja
Ja	Ja	Ja	Nein	7	Ja	Nein	Ja	Nein	Nein	Nein	Ja	Präservativ oder Kondom, Diaphragma	-2	Nein, ich bin Nichtraucherin	Nein	Ja	Nein
Ja	Ja	Ja	Ja	8	Ja	Nein	Ja	Nein	Nein	Nein	Ja	Präservativ oder Kondom, Diaphragma	-2	Ja	Nein	Nein	Nein
Ja	Ja	Ja	Nein	10	Ja	Nein	Ja	Nein	Nein	Nein	Nein	-2	Nein	Nein, ich bin Nichtraucherin	Nein	Nein	Nein
Ja	Ja	Ja	Ja	9	Ich bin mir nicht sicher	Nein	Ja	Nein	Nein	Nein	Nein	-2	Nein	Nein, ich bin Nichtraucherin	Nein	Nein	Nein
Nein	Ja	Ja	Ja	10	Ich bin mir nicht sicher	Nein	Ja	Nein	Nein	Nein	Nein	-2	Nicht notwendig, ich habe keinen Partner und lebe sexuell abstinent	Nein, nur gelegentlich (weniger als 1x am Tag)	Nein	Nein	Nein
Nein	-1	-2	-2	-2	-2	-2	-2	-2	-2	-2	-2	-2	-2	-2	-2	-2	-2
Ja	Ja	Ja	Ja	1	Nein	Nein	Nein	Nein	Ja	Nein	Nein	-2	Nicht notwendig, ich habe keinen Partner und lebe sexuell abstinent	Ja	Nein	Nein	Nein
Ja	Ja	Ja	Nein	8	Nein	Nein	Nein	Nein	Ich bin mir nicht sicher	Nein	Ja	Vasektomie des Partners oder beidseitiger Eileiterverschluss	-2	Nein, nur gelegentlich (weniger als 1x am Tag)	Nein	Ja	Ja
Ja	Ja	Ja	Ja	10	Ja	Nein	Ja	Nein	Nein	Nein	Nein	-2	Nein	Nein, ich bin Nichtraucherin	Nein	Ja	Ja
Ja	Ja	Ja	Nein	8	Nein	Ja, nur Dysmonorrhoe	Ja	Nein	Ja	Nein	Nein	-2	Nicht notwendig, ich habe keinen Partner und lebe sexuell abstinent	Nein, ich bin Nichtraucherin	Nein	Nein	Nein
Ja	Ja	Ja	Ja	8	Ja	Nein	Ja	Nein	Nein	Nein	Nein	-2	Nicht notwendig, ich habe keinen Partner und lebe sexuell abstinent	Nein, ich bin Nichtraucherin	Nein	Ja	Ja
Nein	Ja	Ja	Nein	8	Ich bin mir nicht sicher	Ich bin mir nicht sicher	Nein	Ich bin mir nicht sicher	Nein	Nein	Nein	-2	Nicht notwendig, ich habe keinen Partner und lebe sexuell abstinent	Nein, ich bin Nichtraucherin	Nein	Nein	Nein
Ja	Ja	Ja	Nein	8	Nein	Ja, PMS und Dysmenorrhoe	Ja	Nein	Ich bin mir nicht sicher	Nein	Ja	hormonell (z.B. Pille, Vaginalring, Hormonspirale oder ähnliche)	Nein	Ja	Nein	Ja	Nein
Nein	Ich bin mir nicht sicher	Ja	Nein	5	Ja	Nein	Ja	Nein	Nein	Nein	Ja	hormonell (z.B. Pille, Vaginalring, Hormonspirale oder ähnliche)	Nicht notwendig, ich habe keinen Partner und lebe sexuell abstinent	Nein, ich bin Nichtraucherin	Nein	Ja	Nein
Ja	Ja	Ja	Ja	10	Ja	Nein	Ja	Nein	Nein	Nein	Ja	Präservativ oder Kondom, Diaphragma	-2	Nein, ich bin Nichtraucherin	Nein	Ja	Ja
Ja	Ja	Ja	Ja	7	Nein	Nein	Ja	Nein	Nein	Nein	Nein	-2	Ja	Nein, ich bin Nichtraucherin	Nein	Ja	Nein
Ja	Ich bin mir nicht sicher	Ja	Ja	10	Ja	Nein	Ja	Nein	Nein	Nein	Ja	hormonell (z.B. Pille, Vaginalring, Hormonspirale oder ähnliche)	Nein	Nein, nur gelegentlich (weniger als 1x am Tag)	Nein	Ja	Nein
Ja	Ja	Ja	Ja	10	Ja	Ja, nur Dysmonorrhoe	Ja	Ja	Ja	Nein	Nein	-2	Nein	Nein, ich bin Nichtraucherin	Nein	Ja	Ja
Ja	Ja	Ja	Ja	9	Nein	Nein	Ja	Nein	Nein	Nein	Nein	-2	Nicht notwendig, ich habe keinen Partner und lebe sexuell abstinent	Nein, ich bin Nichtraucherin	Nein	Ja	Ja
Ja	Ja	Ja	Ja	10	Nein	Nein	Ja	Nein	Ich bin mir nicht sicher	Ja	Nein	-2	Nein	Nein, ich bin Nichtraucherin	Nein	Nein	Nein
Ja	Ja	Ja	Ja	10	Ja	Ja, nur PMS	Ja	Ich bin mir nicht sicher	Nein	Nein	Nein	-2	Ja	Nein, ich bin Nichtraucherin	Nein	Ja	Ja
Ja	Ich bin mir nicht sicher	Ja	Ja	9	Ja	Nein	Ja	Ich bin mir nicht sicher	Nein	Nein	Ja	hormonell (z.B. Pille, Vaginalring, Hormonspirale oder ähnliche)	Nein	Nein, ich bin Nichtraucherin	Nein	Ja	Ja
Ja	Ja	Ja	Ja	9	Ja	Ich bin mir nicht sicher	Ja	Nein	Nein	Nein	Nein	-2	Nein	Nein, ich bin Nichtraucherin	Nein	Ja	Nein
Ja	Ja	Ja	Ja	8	Ja	Nein	Nein	Nein	Nein	Nein	Nein	-2	Nicht notwendig, ich habe keinen Partner und lebe sexuell abstinent	Nein, ich bin Nichtraucherin	Nein	Ja	Ja
Ja	Ja	Ja	Ja	8	Ich bin mir nicht sicher	Ja, PMS und Dysmenorrhoe	Ja	Nein	Nein	Nein	Ja	Präservativ oder Kondom, Diaphragma	-2	Nein, ich bin Nichtraucherin	Nein	Ja	Ja
Ja	Ja	Ja	Nein	10	Nein	Nein	Ja	Ich bin mir nicht sicher	Nein	Ja	Nein	-2	Nein	Nein, ich bin Nichtraucherin	Nein	Nein	Nein
Ja	Ja	Ja	Ja	4	Ja	Nein	Nein	Nein	Nein	Nein	Nein	-2	Nein	Nein, ich bin Nichtraucherin	Ja	Nein	Nein
Ja	Ja	Ja	Ja	9	Ja	Ich bin mir nicht sicher	Ja	Nein	Ja	Ja	Nein	-2	Ja	Nein, nur gelegentlich (weniger als 1x am Tag)	Nein	Ja	Ja
Ja	Ja	Ja	Ja	6	Nein	Ja, nur Dysmonorrhoe	Nein	Nein	Nein	Nein	Ja	nicht hormonelle Spirale (z.B. Kupfer, Gold)	Ja	Nein, ich bin Nichtraucherin	Nein	Ja	Ja
Ja	Ja	Ja	Nein	10	Ja	Nein	Ja	Nein	Nein	Ja	Ja	Präservativ oder Kondom, Diaphragma	-2	Nein, ich bin Nichtraucherin	Nein	Ja	Ja
Ja	Ja	Ja	Ja	10	Ja	Nein	Nein	Nein	Nein	Nein	Nein	-2	Nein	Ja	Nein	Ja	Nein
Ja	Ja	Ja	Ja	8	Ja	Ich bin mir nicht sicher	Ja	Nein	Nein	Ja	Nein	-2	Nein	Nein, ich bin Nichtraucherin	Nein	Ja	Ja
Ja	Ja	Ja	Nein	9	Ja	Ja, nur Dysmonorrhoe	Ja	Ja	Ja	Nein	Ja	hormonell (z.B. Pille, Vaginalring, Hormonspirale oder ähnliche)	Nicht notwendig, ich habe keinen Partner und lebe sexuell abstinent	Nein, ich bin Nichtraucherin	Nein	Ja	Ja
-1	-2	-2	-2	-2	-2	-2	-2	-2	-2	-2	-2	-2	-2	-2	-2	-2	-2
Nein	Ja	Ja	Ja	9	Ja	Nein	Ja	Nein	Nein	Nein	Nein	-2	Nicht notwendig, ich habe keinen Partner und lebe sexuell abstinent	Ja	Nein	Nein	Ja
Ja	Ja	Ja	Nein	8	Ich bin mir nicht sicher	Ich bin mir nicht sicher	Ja	Nein	Ich bin mir nicht sicher	Nein	Ja	hormonell (z.B. Pille, Vaginalring, Hormonspirale oder ähnliche)	Nicht notwendig, ich habe keinen Partner und lebe sexuell abstinent	Nein, ich bin Nichtraucherin	Nein	Nein	Nein
Ja	Ja	Ja	Nein	8	Ja	Nein	Nein	-1	-2	-2	-2	-2	-2	-2	-2	-2	-2
Ja	Ja	Ja	Ja	8	Nein	Nein	Ja	Nein	Nein	Nein	Ja	Präservativ oder Kondom, Diaphragma	-2	Nein, nur gelegentlich (weniger als 1x am Tag)	Nein	Ja	Nein
Ja	Nein	Nein	Ja	5	Ich bin mir nicht sicher	Nein	Nein	Nein	Ich bin mir nicht sicher	Nein	Nein	-2	Nicht notwendig, ich habe keinen Partner und lebe sexuell abstinent	Nein, ich bin Nichtraucherin	Nein	Nein	Nein
Ja	Ja	Ja	Ja	7	Ja	Nein	Ja	Nein	Nein	Nein	Ja	Präservativ oder Kondom, Diaphragma	-2	Nein, ich bin Nichtraucherin	Nein	Ja	Ja
Ja	Ja	Ja	Nein	8	Nein	Nein	Ja	Nein	Ja	Ja	Nein	-2	Ja	Ja	Nein	Nein	Ja
-1	-2	-2	-2	-2	-2	-2	-2	-2	-2	-2	-2	-2	-2	-2	-2	-2	-2
Ja	Ja	Ja	Nein	9	Ja	Nein	Ja	Nein	Nein	Nein	Nein	-2	Nicht notwendig, ich habe keinen Partner und lebe sexuell abstinent	Nein, ich bin Nichtraucherin	Nein	Nein	Nein
Ja	Ja	Ja	Ja	9	Ja	Nein	Ja	Nein	Nein	Nein	Nein	-2	Nein	Nein, ich bin Nichtraucherin	Nein	Nein	Nein
Ja	Ja	Ja	Ja	3	Ich bin mir nicht sicher	Ja, nur Dysmonorrhoe	Nein	Nein	Nein	Ja	Ja	hormonell (z.B. Pille, Vaginalring, Hormonspirale oder ähnliche)	Ja	Ja	Nein	Nein	Nein
Ja	Ja	Ja	Ja	8	Nein	Nein	Ja	Nein	Nein	Nein	Nein	-2	Nein	Ja	Nein	Nein	Nein
Nein	Ich bin mir nicht sicher	Ja	Ja	8	Ja	Nein	Nein	Nein	Nein	Nein	Ja	andere Methoden	-2	Nein, ich bin Nichtraucherin	Nein	Ja	Nein
Nein	Ich bin mir nicht sicher	Ja	Nein	8	Ja	Nein	Nein	Nein	Nein	Nein	Ja	Präservativ oder Kondom, Diaphragma	-2	Nein, ich bin Nichtraucherin	Nein	Nein	Nein
Nein	Ja	Ja	Nein	10	Ja	Ich bin mir nicht sicher	Ja	Ich bin mir nicht sicher	Nein	Nein	Nein	-2	Nicht notwendig, ich habe keinen Partner und lebe sexuell abstinent	Nein, nur gelegentlich (weniger als 1x am Tag)	Nein	Nein	Nein
Nein	Nein	Ja	Ja	8	Ja	Nein	Ja	Nein	Nein	Nein	-1	-2	-2	-2	-2	-2	-2
Nein	Ich bin mir nicht sicher	Ja	Ja	8	Ja	Nein	Nein	Nein	Ich bin mir nicht sicher	Nein	Ja	andere Methoden	-2	Nein, ich bin Nichtraucherin	Nein	Nein	Nein
Ja	Ja	Ja	Ja	9	Ja	Nein	Ja	Nein	Nein	Nein	Nein	-2	Ja	Nein, ich bin Nichtraucherin	Nein	Ja	Nein
Ja	Ja	Ja	Ja	10	Ja	Nein	Ja	Nein	Nein	Nein	Ja	Präservativ oder Kondom, Diaphragma	-2	Nein, ich bin Nichtraucherin	Nein	Nein	Nein
Nein	-1	-2	-2	-2	-2	-2	-2	-2	-2	-2	-2	-2	-2	-2	-2	-2	-2
Ja	Ja	Ja	Nein	10	Ich bin mir nicht sicher	Nein	Ja	Nein	Nein	Nein	Nein	-2	Nicht notwendig, ich habe keinen Partner und lebe sexuell abstinent	Ja	Nein	Ja	Ja
Ja	Ja	Ja	Ja	9	Ja	Nein	Ja	Ja	Ja	Nein	Nein	-2	Nein	Nein, ich bin Nichtraucherin	Nein	Ja	Ja
-1	-2	-2	-2	-2	-2	-2	-2	-2	-2	-2	-2	-2	-2	-2	-2	-2	-2
Ja	Ja	Ja	Ja	9	Nein	Nein	Ja	Ja	Nein	Nein	Nein	-2	Ja	Ja	Nein	Ja	Ja
Nein	Nein	Nein	Nein	0	Nein	Nein	Nein	Nein	Nein	Nein	Nein	-2	Nein	Nein, ich bin Nichtraucherin	Nein	Nein	Nein
Nein	Ja	Ja	Ja	0	Ja	-1	-2	-2	-2	-2	-2	-2	-2	-2	-2	-2	-2
Ja	Ja	Ja	Nein	8	Ja	Nein	Ja	Nein	Nein	Nein	Ja	Präservativ oder Kondom, Diaphragma	-2	Nein, ich bin Nichtraucherin	Nein	Ja	Ja
Ja	Ja	Ja	Ja	6	Ja	Ich bin mir nicht sicher	Ja	Nein	Ja	Nein	Nein	-2	Nicht notwendig, ich habe keinen Partner und lebe sexuell abstinent	Nein, ich bin Nichtraucherin	Nein	Ja	Ja
Ja	Nein	Ja	Ja	9	Ja	Ich bin mir nicht sicher	Ja	Nein	Nein	Nein	Nein	-2	Nein	Nein, ich bin Nichtraucherin	Nein	Nein	Nein
Nein	Ich bin mir nicht sicher	-1	-2	-2	-2	-2	-2	-2	-2	-2	-2	-2	-2	-2	-2	-2	-2
Nein	Ich bin mir nicht sicher	Ja	Nein	8	Ja	Nein	Nein	Nein	Nein	Nein	Nein	-2	Nicht notwendig, ich habe keinen Partner und lebe sexuell abstinent	Nein, ich bin Nichtraucherin	Nein	Nein	Nein
Ja	Ja	Ja	Ja	8	Ja	Nein	Ja	Nein	Nein	Ja	Nein	-2	Nein	Nein, nur gelegentlich (weniger als 1x am Tag)	Nein	Ja	Nein
-1	-2	-2	-2	-2	-2	-2	-2	-2	-2	-2	-2	-2	-2	-2	-2	-2	-2
Ja	Ja	Ja	Ja	8	Ja	Ja, PMS und Dysmenorrhoe	Ja	Nein	Nein	Nein	Nein	-2	Nicht notwendig, ich habe keinen Partner und lebe sexuell abstinent	Nein, ich bin Nichtraucherin	Nein	Ja	Nein
Ja	Ja	Ja	Ja	9	Nein	Nein	Ja	Nein	Ich bin mir nicht sicher	Nein	Ja	Präservativ oder Kondom, Diaphragma	-2	Ja	Nein	Ja	Nein
Ja	Ich bin mir nicht sicher	Ja	Nein	10	Ja	Nein	Ja	Ich bin mir nicht sicher	Nein	Nein	Nein	-2	Nein	Ja	Nein	Nein	Ja
Ja	Ja	Ja	Nein	3	Ja	Nein	Nein	Nein	Nein	Nein	Nein	-2	Nicht notwendig, ich habe keinen Partner und lebe sexuell abstinent	Nein, ich bin Nichtraucherin	Nein	Nein	Ja
Ja	Ja	Ja	Ja	8	-1	-2	-2	-2	-2	-2	-2	-2	-2	-2	-2	-2	-2
Nein	Ja	Ja	Ja	10	Ja	Nein	Ja	Nein	Nein	Nein	Nein	-2	Nicht notwendig, ich habe keinen Partner und lebe sexuell abstinent	Nein, ich bin Nichtraucherin	Nein	Nein	Nein
Ja	Ja	Ja	Ja	8	Nein	Ja, nur PMS	Nein	Nein	Nein	Nein	Nein	-2	Nein	Nein, ich bin Nichtraucherin	Nein	Ja	Nein
Ja	Ja	Ja	Ja	8	Ich bin mir nicht sicher	Nein	Ja	Nein	Nein	Nein	Nein	-2	Nicht notwendig, ich habe keinen Partner und lebe sexuell abstinent	Nein, ich bin Nichtraucherin	Nein	Ja	Ja
Ja	Ich bin mir nicht sicher	Ja	Ja	6	Ja	Nein	Ja	Ja	Nein	Nein	Ja	hormonell (z.B. Pille, Vaginalring, Hormonspirale oder ähnliche)	Ja	Nein, ich bin Nichtraucherin	Nein	Ja	Ja
Nein	Ja	Ja	Ja	8	Ja	Nein	Ja	Nein	Nein	Nein	Nein	-2	Nicht notwendig, ich habe keinen Partner und lebe sexuell abstinent	Nein, ich bin Nichtraucherin	Nein	Ja	Nein
Ja	Ja	Ja	Ja	9	Ja	Nein	Ja	Nein	Nein	Nein	Nein	-2	Nein	Nein, ich bin Nichtraucherin	Nein	Ja	Ja
Nein	Ja	Ja	Nein	5	Ja	Nein	Nein	Nein	Nein	Nein	Nein	-2	Nicht notwendig, ich habe keinen Partner und lebe sexuell abstinent	Nein, ich bin Nichtraucherin	Nein	Nein	Nein
Ja	Ja	Ja	Ja	9	Ja	Nein	Ja	Nein	Nein	Nein	Nein	-2	Nein	Nein, ich bin Nichtraucherin	Nein	Nein	Ja
Ja	Ja	Ja	Ja	7	Nein	Nein	Nein	Nein	Nein	Nein	Ja	nicht hormonelle Spirale (z.B. Kupfer, Gold)	Nein	Ja	Nein	Ja	Ja
Ja	Ja	Ja	Nein	9	Ja	Nein	Ja	Nein	Nein	Nein	Ja	hormonell (z.B. Pille, Vaginalring, Hormonspirale oder ähnliche)	Ja	Ja	Nein	Ja	Nein
Ja	Ja	Ja	Nein	6	Ja	Ich bin mir nicht sicher	Ja	Ja	Nein	Nein	Ja	Präservativ oder Kondom, Diaphragma	-2	Nein, ich bin Nichtraucherin	Nein	Ja	Ja
Nein	Ja	Ja	Ja	8	Ja	Nein	Ja	Nein	Nein	Nein	Nein	-2	Nein	Nein, ich bin Nichtraucherin	Nein	Nein	Nein
Nein	Ich bin mir nicht sicher	Ja	Ja	8	Ich bin mir nicht sicher	Ich bin mir nicht sicher	Ja	Ich bin mir nicht sicher	Nein	Nein	Nein	-2	Nicht notwendig, ich habe keinen Partner und lebe sexuell abstinent	Nein, ich bin Nichtraucherin	Nein	Nein	Ja
Ja	Ja	Ja	Ja	8	Ja	Nein	Nein	Nein	Nein	Nein	Nein	-2	Nein	Ja	Nein	Nein	Nein
Ja	-1	-2	-2	-2	-2	-2	-2	-2	-2	-2	-2	-2	-2	-2	-2	-2	-2
Nein	Nein	Nein	Nein	9	Nein	Nein	Nein	Nein	Nein	Nein	Nein	-2	Nicht notwendig, ich habe keinen Partner und lebe sexuell abstinent	Nein, ich bin Nichtraucherin	Nein	Nein	Nein
Ja	Ja	Nein	Ja	4	Ich bin mir nicht sicher	Nein	Nein	Nein	Nein	Nein	Nein	-2	Nicht notwendig, ich habe keinen Partner und lebe sexuell abstinent	Nein, ich bin Nichtraucherin	Nein	Nein	Nein
Nein	Ja	Ja	Ja	9	Ja	Nein	Ja	Nein	Nein	Nein	Nein	-2	Nicht notwendig, ich habe keinen Partner und lebe sexuell abstinent	Nein, ich bin Nichtraucherin	Nein	Nein	Nein
Nein	Ich bin mir nicht sicher	Nein	Nein	9	Ja	Ich bin mir nicht sicher	Ja	Ich bin mir nicht sicher	Nein	Nein	Nein	-2	Nicht notwendig, ich habe keinen Partner und lebe sexuell abstinent	Nein, ich bin Nichtraucherin	Nein	Nein	Nein
Ja	Ja	Ja	Ja	9	Ja	Ja, PMS und Dysmenorrhoe	Ja	Ja	Nein	Nein	Nein	-2	Nicht notwendig, ich habe keinen Partner und lebe sexuell abstinent	Nein, ich bin Nichtraucherin	Nein	Nein	Nein
Ja	Nein	Ja	Ja	10	Ja	Nein	Ja	Nein	Nein	Nein	Nein	-2	Nein	Nein, ich bin Nichtraucherin	Nein	Nein	Ja
Ja	Ja	Ja	Ja	8	Ja	Nein	Nein	Nein	Nein	Nein	Nein	-2	Nicht notwendig, ich habe keinen Partner und lebe sexuell abstinent	Nein, ich bin Nichtraucherin	Nein	Ja	Nein
Ja	Nein	Nein	Ja	7	Ja	Nein	Ja	Ich bin mir nicht sicher	Nein	Nein	Nein	-2	Nein	Ja	Nein	Nein	Nein
Nein	Nein	Ja	Nein	9	Ja	Ich bin mir nicht sicher	Ja	Ich bin mir nicht sicher	Nein	Nein	Nein	-2	Nein	Nein, ich bin Nichtraucherin	Nein	Nein	Nein
Nein	Ich bin mir nicht sicher	Ja	Ja	6	Ich bin mir nicht sicher	Ich bin mir nicht sicher	Ja	Ich bin mir nicht sicher	Nein	Nein	-1	-2	-2	-2	-2	-2	-2
Ja	Nein	Ja	Nein	6	Nein	Ich bin mir nicht sicher	Nein	Ich bin mir nicht sicher	Nein	Nein	Nein	-2	Nicht notwendig, ich habe keinen Partner und lebe sexuell abstinent	Nein, ich bin Nichtraucherin	Nein	Ja	Ja
Ja	Ja	Ja	Ja	8	Ja	Nein	Ja	Nein	Nein	Nein	Nein	-2	Nicht notwendig, ich habe keinen Partner und lebe sexuell abstinent	Nein, ich bin Nichtraucherin	Nein	Ja	Ja
Nein	Ich bin mir nicht sicher	Ja	Ja	10	Ja	Nein	Nein	Nein	Nein	Nein	Nein	-2	Nicht notwendig, ich habe keinen Partner und lebe sexuell abstinent	Nein, nur gelegentlich (weniger als 1x am Tag)	Nein	Nein	Nein
Ja	Ja	Ja	Nein	9	Ich bin mir nicht sicher	Nein	Nein	Nein	Nein	Nein	Nein	-2	Nein	Ja	Nein	Nein	Nein
Ja	Ja	Ja	Ja	7	Nein	Nein	Nein	Nein	Nein	Nein	Nein	-2	Ja	Nein, ich bin Nichtraucherin	Nein	Nein	Nein
Ja	Ja	Ja	Ja	7	Ja	Nein	Nein	Nein	Nein	Nein	Nein	-2	Ja	Nein, nur gelegentlich (weniger als 1x am Tag)	Nein	Ja	Ja
Ja	Ich bin mir nicht sicher	Ja	Ja	10	Ich bin mir nicht sicher	Ich bin mir nicht sicher	Ja	Nein	Nein	Nein	Ja	andere Methoden	-2	Nein, ich bin Nichtraucherin	Nein	Nein	Nein
Ja	Ja	Ja	Nein	10	Nein	Ich bin mir nicht sicher	Ja	Ich bin mir nicht sicher	Nein	Nein	Nein	-2	Ja	Ja	Nein	Ja	Nein
Ja	Ja	Ja	Ja	9	Nein	Nein	Ja	Nein	Nein	Nein	Nein	-2	Nicht notwendig, ich habe keinen Partner und lebe sexuell abstinent	Ja	Nein	Ja	Nein
Ja	Ja	Ja	Ja	10	Ja	Ich bin mir nicht sicher	Nein	Nein	Nein	Nein	Ja	hormonell (z.B. Pille, Vaginalring, Hormonspirale oder ähnliche)	Ja	Nein, ich bin Nichtraucherin	Nein	Nein	Nein
Ja	Ich bin mir nicht sicher	Nein	Ja	10	Nein	Nein	Ja	Nein	Nein	Nein	Nein	-2	Ja	Ja	Nein	Ja	Ja
Nein	Ja	Ja	Ja	7	Ich bin mir nicht sicher	Nein	Nein	Nein	Nein	Nein	Nein	-2	Nicht notwendig, ich habe keinen Partner und lebe sexuell abstinent	Nein, ich bin Nichtraucherin	-1	-2	-2
Ja	Ja	Ja	Ja	8	Ja	Nein	Nein	Nein	Nein	Nein	Ja	hormonell (z.B. Pille, Vaginalring, Hormonspirale oder ähnliche)	Nein	Ja	Nein	Ja	Nein
Ja	Ja	Ja	Ja	10	Ja	Ich bin mir nicht sicher	Ja	Ich bin mir nicht sicher	Nein	Nein	Ja	hormonell (z.B. Pille, Vaginalring, Hormonspirale oder ähnliche)	-1	-2	-2	-2	-2
Ja	Nein	Ja	Ja	7	Ja	Nein	Ja	Nein	Ja	Nein	Nein	-2	Nein	Ja	Nein	Ja	Nein
Nein	Ja	Ja	Nein	9	Ich bin mir nicht sicher	Nein	Ja	Nein	Nein	Nein	Ja	Präservativ oder Kondom, Diaphragma	-2	Nein, ich bin Nichtraucherin	Nein	Ja	Ja
Nein	Ja	Ja	Ja	8	Ich bin mir nicht sicher	Ja, nur Dysmonorrhoe	Ja	Nein	Ja	Nein	Nein	-2	Nicht notwendig, ich habe keinen Partner und lebe sexuell abstinent	Nein, nur gelegentlich (weniger als 1x am Tag)	Nein	Nein	Nein
Ja	Ja	Ja	Ja	10	Ja	Nein	Ja	Nein	Nein	Nein	Nein	-2	Nein	Nein, ich bin Nichtraucherin	Nein	Nein	Nein
Nein	Ja	Ja	Ja	8	Ich bin mir nicht sicher	Ja, nur Dysmonorrhoe	Nein	Nein	Ja	Nein	Nein	-2	Nein	Nein, nur gelegentlich (weniger als 1x am Tag)	Nein	Nein	Nein
Nein	Ja	Ja	Ja	10	Ja	Nein	Ja	Nein	Nein	Nein	Nein	-2	Nicht notwendig, ich habe keinen Partner und lebe sexuell abstinent	Nein, ich bin Nichtraucherin	Nein	Nein	Nein
Ja	Ja	Ja	Ja	8	Nein	Ich bin mir nicht sicher	Ja	Nein	Ja	Nein	Ja	Vasektomie des Partners oder beidseitiger Eileiterverschluss	-2	Nein, ich bin Nichtraucherin	Nein	Ja	Nein
Nein	Ja	Ja	Nein	2	Ja	Nein	Nein	Nein	Nein	Nein	Nein	-2	Nicht notwendig, ich habe keinen Partner und lebe sexuell abstinent	Nein, ich bin Nichtraucherin	Nein	Nein	Nein
Ja	Ja	Ja	Nein	6	Ja	Nein	Ja	Nein	Nein	Nein	Nein	-2	Ja	Nein, ich bin Nichtraucherin	Nein	Nein	Nein
Ja	Ja	Ja	Nein	7	Ja	Nein	Ja	Nein	Nein	Nein	Nein	-2	Ja	Nein, ich bin Nichtraucherin	Nein	Ja	Ja
Ja	Ja	Ja	Ja	10	Ja	Nein	Ja	Nein	Nein	Ja	Nein	-2	Nein	Nein, ich bin Nichtraucherin	Nein	Ja	Ja
Ja	Ja	Ja	Ja	7	Ja	Nein	Ja	Nein	Nein	Nein	Nein	-2	Ja	Nein, ich bin Nichtraucherin	Nein	Ja	Nein
Ja	Ja	Ja	Nein	8	Nein	Nein	Nein	Nein	Ja	Nein	Ja	hormonell (z.B. Pille, Vaginalring, Hormonspirale oder ähnliche)	Nein	Nein, nur gelegentlich (weniger als 1x am Tag)	Nein	Nein	Nein
Ja	Ja	Ja	Ja	10	Ja	Nein	Ja	Nein	Nein	Nein	Nein	-2	Nein	Ja	Nein	Ja	Nein
Nein	Ja	Ja	Nein	8	Ja	Nein	Ja	Nein	Nein	Nein	Nein	-2	Nein	Nein, ich bin Nichtraucherin	Nein	Nein	Nein
Ja	Ja	Ja	Nein	8	Nein	Ja, nur Dysmonorrhoe	Ja	Nein	Nein	Nein	Nein	-2	Ja	Nein, ich bin Nichtraucherin	Nein	Ja	Ja
Nein	Ich bin mir nicht sicher	Ja	Ja	10	Ja	Ich bin mir nicht sicher	Ja	Ja	Nein	Nein	Nein	-2	Nicht notwendig, ich habe keinen Partner und lebe sexuell abstinent	Nein, ich bin Nichtraucherin	Nein	Ja	Nein
Nein	Ja	Ja	Ja	9	Nein	Ich bin mir nicht sicher	Nein	Nein	Nein	Nein	Nein	-2	Nein	Nein, ich bin Nichtraucherin	Nein	Nein	Ja
Ja	Ja	Ja	Ja	8	Ja	Nein	Ja	Nein	Nein	Ja	Nein	-2	Nein	Nein, ich bin Nichtraucherin	Nein	Ja	Nein
Ja	Ich bin mir nicht sicher	Ja	Ja	10	Ja	Nein	Ja	Nein	Nein	Nein	Ja	hormonell (z.B. Pille, Vaginalring, Hormonspirale oder ähnliche)	Ja	Nein, ich bin Nichtraucherin	Nein	Nein	Ja
Ja	Ja	Ja	Ja	7	Nein	Nein	Ja	Nein	Nein	Nein	Nein	-2	Nein	Nein, ich bin Nichtraucherin	Nein	Nein	Nein
Ja	Ich bin mir nicht sicher	Ja	Ja	9	Ja	Nein	Nein	Nein	Nein	Nein	Ja	hormonell (z.B. Pille, Vaginalring, Hormonspirale oder ähnliche)	Ja	Nein, ich bin Nichtraucherin	Nein	Ja	Nein
Ja	Ja	Ja	Ja	8	Nein	Nein	Ja	Nein	Nein	Nein	Nein	-2	Nicht notwendig, ich habe keinen Partner und lebe sexuell abstinent	Nein, ich bin Nichtraucherin	Nein	Ja	Ja
Ja	Ja	Ja	Ja	9	Ja	Nein	Nein	Nein	Ja	Nein	Nein	-2	Nein	Nein, ich bin Nichtraucherin	Nein	Ja	Ja
Ja	Ja	Ja	Nein	9	Ja	Ich bin mir nicht sicher	Ja	Nein	-1	-2	-2	-2	-2	-2	-2	-2	-2
Ja	Ja	Ja	Ja	8	Ja	Ich bin mir nicht sicher	Ja	Nein	Ich bin mir nicht sicher	Nein	Nein	-2	Nein	Nein, ich bin Nichtraucherin	Nein	Ja	Nein
Ja	Ja	Ja	Ja	7	Ja	Nein	Ja	Nein	Nein	Nein	Nein	-2	Nein	Nein, ich bin Nichtraucherin	Nein	Nein	Nein
Ja	Ja	Ja	Ja	9	Nein	Nein	Ja	Nein	Nein	Nein	Ja	Präservativ oder Kondom, Diaphragma	-2	Nein, ich bin Nichtraucherin	Nein	Nein	Ja
Ja	Ich bin mir nicht sicher	Ja	Ja	8	Nein	Nein	Nein	Nein	Nein	Nein	Nein	-2	Nein	Ja	Nein	Nein	Nein
Ja	Ja	Ja	Nein	7	Nein	Nein	Ja	Ich bin mir nicht sicher	Ja	Nein	Nein	-2	Nein	Nein, ich bin Nichtraucherin	Nein	Ja	Ja
Ja	Ja	Ja	Ja	9	Ja	Nein	Ja	Nein	Ich bin mir nicht sicher	Ja	Nein	-2	Nein	Nein, ich bin Nichtraucherin	Nein	Ja	Ja
Ja	Ja	Ja	Ja	8	Ja	Nein	Ja	Nein	Nein	Nein	Nein	-2	Ja	Nein, ich bin Nichtraucherin	Nein	Ja	Nein
Ja	Ja	Ja	Nein	9	Nein	Ich bin mir nicht sicher	Ja	Nein	Nein	Nein	Nein	-2	Ja	Nein, ich bin Nichtraucherin	Nein	Nein	Nein
Ja	Nein	Ja	Ja	8	Ja	Nein	Ja	Ja	Nein	Nein	Nein	-2	Nicht notwendig, ich habe keinen Partner und lebe sexuell abstinent	Nein, ich bin Nichtraucherin	Nein	Ja	Nein
Ja	Ja	Ja	Nein	10	Ja	Nein	Ja	Nein	Nein	Nein	Ja	nicht hormonelle Spirale (z.B. Kupfer, Gold)	Ja	Nein, ich bin Nichtraucherin	Nein	Ja	Ja
Ja	Ja	Ja	Ja	10	Nein	Nein	Ja	Nein	Nein	Nein	Nein	-2	Nein	Nein, ich bin Nichtraucherin	Nein	Nein	Nein
Nein	Ich bin mir nicht sicher	Ja	Nein	8	Ja	Nein	Nein	Nein	Nein	Nein	Nein	-2	Nicht notwendig, ich habe keinen Partner und lebe sexuell abstinent	Nein, ich bin Nichtraucherin	Nein	Ja	Nein
Nein	Ja	Ja	Ja	9	Ja	Nein	Ja	Nein	Nein	Nein	Nein	-2	Nein	Nein, ich bin Nichtraucherin	Nein	Nein	Nein
Ja	Ja	Ja	Nein	10	Ja	Nein	Ja	Nein	Nein	Nein	Nein	-2	Nicht notwendig, ich habe keinen Partner und lebe sexuell abstinent	Nein, ich bin Nichtraucherin	Nein	Nein	Nein
Ja	Ja	Ja	Ja	10	Ja	Ja, nur Dysmonorrhoe	Ja	Ich bin mir nicht sicher	Nein	Nein	Ja	andere Methoden	-2	Nein, ich bin Nichtraucherin	Nein	Ja	Ja
Ja	Ja	Ja	Ja	8	Ich bin mir nicht sicher	Nein	Ja	Nein	Nein	Nein	Nein	-2	Nein	Nein, nur gelegentlich (weniger als 1x am Tag)	Nein	Nein	Nein
Ja	Ja	Ja	Nein	9	Ja	Nein	Ja	Ja	Ja	Nein	Nein	-2	Ja	Ja	Nein	Ja	Ja
Ja	Ja	Ja	Nein	3	Nein	Nein	Nein	Ja	Nein	Nein	Nein	-2	Nicht notwendig, ich habe keinen Partner und lebe sexuell abstinent	Nein, ich bin Nichtraucherin	Nein	Nein	Nein
Ja	Ich bin mir nicht sicher	Ja	Ja	5	Ich bin mir nicht sicher	Nein	Nein	Nein	Nein	Nein	Ja	Präservativ oder Kondom, Diaphragma	-2	Nein, ich bin Nichtraucherin	Nein	Nein	Nein
Nein	Ja	Ja	Ja	8	Nein	Nein	Nein	Nein	Nein	Nein	Ja	Präservativ oder Kondom, Diaphragma	-2	Ja	Nein	Nein	Nein
Ja	Ja	Ja	Nein	2	Ja	Nein	Nein	Nein	Nein	Nein	Ja	hormonell (z.B. Pille, Vaginalring, Hormonspirale oder ähnliche)	Nein	Nein, ich bin Nichtraucherin	Nein	Nein	Nein
Ja	Ich bin mir nicht sicher	Ja	Ja	9	Nein	Nein	Ja	Nein	Nein	Nein	Ja	Präservativ oder Kondom, Diaphragma	-2	Nein, ich bin Nichtraucherin	Nein	Ja	Nein
Nein	Ja	Nein	Ja	3	Ja	Nein	Ja	Nein	Ja	Nein	Nein	-2	Nicht notwendig, ich habe keinen Partner und lebe sexuell abstinent	Nein, ich bin Nichtraucherin	Nein	Nein	Nein
Ja	Ja	Nein	Ja	6	Nein	Nein	Nein	Nein	Ja	Ja	Nein	-2	Nein	Nein, ich bin Nichtraucherin	Nein	Nein	Nein
Ja	Ja	Ja	Ja	6	Ja	Nein	Ja	Nein	Nein	Nein	Nein	-2	Nein	Nein, ich bin Nichtraucherin	Nein	Nein	Nein
Ja	Ja	Ja	Ja	10	Nein	Ich bin mir nicht sicher	Nein	Nein	Nein	Nein	Ja	nicht hormonelle Spirale (z.B. Kupfer, Gold)	Nein	Ja	Nein	Ja	Ja
Ja	Ja	Ja	Ja	8	Nein	Nein	Ja	Nein	Nein	Nein	Nein	-2	Ja	Nein, ich bin Nichtraucherin	Nein	Ja	Ja
Ja	Ja	Ja	Ja	7	Ja	Nein	Nein	Nein	Nein	Nein	Ja	Präservativ oder Kondom, Diaphragma	-2	Nein, ich bin Nichtraucherin	Nein	Nein	Nein
Ja	Ja	Ja	Ja	5	Ja	Nein	Ja	Nein	Nein	Nein	Nein	-2	Ja	Nein, ich bin Nichtraucherin	Nein	Nein	Nein
Ja	Ich bin mir nicht sicher	Nein	Ja	3	Ja	Nein	Nein	Nein	Nein	Nein	Ja	hormonell (z.B. Pille, Vaginalring, Hormonspirale oder ähnliche)	Nicht notwendig, ich habe keinen Partner und lebe sexuell abstinent	Nein, ich bin Nichtraucherin	Nein	Ja	Nein
Ja	Ja	Ja	Ja	8	Ja	Nein	Nein	Nein	Nein	Nein	Ja	hormonell (z.B. Pille, Vaginalring, Hormonspirale oder ähnliche)	Nein	Nein, ich bin Nichtraucherin	Nein	Nein	Nein
Ja	Ja	Ja	Ja	2	Nein	Ja, nur PMS	Nein	Nein	Nein	Nein	Nein	-2	Nein	Nein, ich bin Nichtraucherin	Nein	Nein	Nein
Ja	Ja	Ja	Ja	7	Nein	Nein	Nein	Nein	Nein	Nein	Nein	-2	Nein	Nein, ich bin Nichtraucherin	Nein	Nein	Nein
Ja	Ja	Nein	Ja	6	Ja	Nein	Nein	Nein	Nein	Nein	Ja	nicht hormonelle Spirale (z.B. Kupfer, Gold)	Ja	Nein, ich bin Nichtraucherin	Nein	Ja	Ja
Ja	Ja	Ja	Ja	9	Ja	Ja, nur PMS	Nein	Nein	Nein	Nein	Nein	-2	Nein	Nein, nur gelegentlich (weniger als 1x am Tag)	Nein	Nein	Nein
Ja	Ja	Ja	Ja	2	Nein	Nein	Ja	Nein	Nein	Nein	Nein	-2	Nein	Nein, ich bin Nichtraucherin	Nein	Nein	Nein
Ja	Ja	Nein	Ja	3	Ich bin mir nicht sicher	Nein	Nein	Nein	Nein	Nein	Nein	-2	Nein	Ja	Nein	Nein	Nein
Ja	Ja	Ja	Ja	4	Ja	Ja, nur PMS	Nein	Nein	Nein	Nein	Nein	-2	Ja	Ja	Nein	Ja	Ja
Ja	Ich bin mir nicht sicher	Ja	Ja	8	Ja	Nein	Ja	Ja	Ich bin mir nicht sicher	Nein	Ja	Präservativ oder Kondom, Diaphragma	-2	Ja	Nein	Ja	Ja
Ja	Ja	Ja	Ja	9	Ja	Nein	Ja	Nein	Nein	Nein	Nein	-2	Nein	Ja	Nein	Nein	Nein
Ja	Ja	Ja	Ja	6	Nein	Ich bin mir nicht sicher	Nein	Nein	Ja	Nein	Ja	Vasektomie des Partners oder beidseitiger Eileiterverschluss	-2	Ja	Nein	Nein	Nein
Ja	Ich bin mir nicht sicher	Nein	Ja	1	Nein	Nein	Nein	Nein	Nein	Nein	Nein	-2	Ja	Nein, ich bin Nichtraucherin	Nein	Nein	Nein
Ja	Ja	Nein	Ja	1	Nein	Ja, nur PMS	Ja	Nein	Nein	Nein	Ja	Präservativ oder Kondom, Diaphragma	-2	Nein, nur gelegentlich (weniger als 1x am Tag)	Nein	Nein	Nein
Ja	Ja	Ja	Ja	6	Nein	Nein	Ja	Nein	Nein	Nein	Ja	Präservativ oder Kondom, Diaphragma	-2	Nein, ich bin Nichtraucherin	Nein	Ja	Ja
Ja	Ja	Ja	Ja	5	Nein	Nein	Nein	Nein	Nein	Nein	Nein	-2	Nein	Ja	Nein	Nein	Nein
Ja	Nein	Ja	Ja	5	Nein	Nein	Ja	Nein	Nein	Nein	Ja	Präservativ oder Kondom, Diaphragma	-2	Nein, ich bin Nichtraucherin	Nein	Nein	Nein
Ja	Ja	Ja	Nein	8	Ja	Ja, nur Dysmonorrhoe	Ja	Nein	Nein	Nein	Ja	Präservativ oder Kondom, Diaphragma	-2	Nein, ich bin Nichtraucherin	Nein	Ja	Ja
Ja	Ja	Ja	Ja	4	Nein	Nein	Ja	Nein	Nein	Nein	Nein	-2	Nicht notwendig, ich habe keinen Partner und lebe sexuell abstinent	Nein, ich bin Nichtraucherin	Nein	Nein	Nein
Nein	Ja	Ja	Nein	7	Ja	Nein	Ja	Nein	Nein	Nein	Ja	hormonell (z.B. Pille, Vaginalring, Hormonspirale oder ähnliche)	Ja	Nein, ich bin Nichtraucherin	Nein	Nein	Ja
Ja	Ja	Ja	Ja	6	Nein	Nein	Nein	Nein	Ja	Nein	Nein	-2	Nein	Nein, ich bin Nichtraucherin	Nein	Nein	Nein
Ja	Ja	Nein	Ja	3	Nein	Nein	Nein	Nein	Nein	Nein	Nein	-2	Nein	Nein, ich bin Nichtraucherin	Nein	Ja	Nein
Nein	Ja	Nein	Nein	0	Ja	Nein	Nein	Nein	Nein	Nein	-1	-2	-2	-2	-2	-2	-2
Ja	Ja	Ja	Ja	8	Ich bin mir nicht sicher	Nein	Ja	Nein	Nein	Nein	Ja	Präservativ oder Kondom, Diaphragma	-2	Nein, ich bin Nichtraucherin	Nein	Nein	Nein
Ja	Ja	Ja	Ja	7	Ja	Nein	Nein	Nein	Nein	Nein	Nein	-2	Nicht notwendig, ich habe keinen Partner und lebe sexuell abstinent	Nein, ich bin Nichtraucherin	Nein	Ja	Ja
Ja	Ja	Ja	Ja	7	Nein	Nein	Nein	Nein	Nein	Nein	Ja	hormonell (z.B. Pille, Vaginalring, Hormonspirale oder ähnliche)	Nein	Nein, ich bin Nichtraucherin	Nein	Nein	Nein
Ja	Ich bin mir nicht sicher	Ja	Ja	10	Ja	Nein	Ja	Nein	Ja	Nein	Nein	-2	Ja	Ja	Nein	Ja	Ja
Ja	Ja	Ja	Ja	6	Nein	Nein	Ja	Nein	Ja	Nein	Nein	-2	Ja	Ja	Nein	Nein	Ja
Nein	Ja	Ja	Nein	8	Ja	Nein	Nein	Nein	Nein	Nein	Nein	-2	Nicht notwendig, ich habe keinen Partner und lebe sexuell abstinent	Nein, ich bin Nichtraucherin	Nein	Ja	Nein
Ja	Nein	Ja	Ja	9	Nein	Ja, PMS und Dysmenorrhoe	Ja	Ja	Ja	Nein	Nein	-2	Ja	Ja	Nein	Ja	Ja
Ja	Ja	Ja	Nein	5	Ja	Nein	Ja	Nein	Nein	Nein	Ja	hormonell (z.B. Pille, Vaginalring, Hormonspirale oder ähnliche)	Nein	Nein, ich bin Nichtraucherin	Nein	Nein	Nein
Ja	Ja	Ja	Ja	8	Ja	Nein	Ja	Nein	Nein	Nein	Ja	-1	-2	-2	-2	-2	-2
Ja	Ja	Ja	Ja	9	Ja	Ja, nur PMS	Ja	Nein	Nein	Nein	Nein	-2	Nein	Nein, ich bin Nichtraucherin	Nein	Nein	Nein
Ja	Ja	Ja	Ja	6	Ja	Ich bin mir nicht sicher	Ja	Nein	Ja	Nein	Ja	Präservativ oder Kondom, Diaphragma	-2	Nein, ich bin Nichtraucherin	Nein	Nein	Nein
Ja	Ja	Ja	Ja	9	Ja	Nein	Ja	Nein	Nein	Nein	Nein	-2	Nein	Nein, ich bin Nichtraucherin	Nein	Nein	Nein
Ja	Ja	Ja	Nein	6	Nein	Nein	Ja	Nein	Nein	Nein	Nein	-2	Nein	Nein, ich bin Nichtraucherin	Nein	Nein	Nein
Ja	Ja	Ja	Ja	7	Ich bin mir nicht sicher	Nein	Nein	Nein	Nein	Nein	Ja	nicht hormonelle Spirale (z.B. Kupfer, Gold)	Nicht notwendig, ich habe keinen Partner und lebe sexuell abstinent	Nein, ich bin Nichtraucherin	Nein	Ja	Nein
Ja	Ja	Ja	Ja	5	Nein	Nein	Nein	Nein	Nein	Ja	Nein	-2	Nein	Nein, ich bin Nichtraucherin	Nein	Nein	Nein
Ja	Ja	Nein	Ja	2	Nein	Nein	Nein	Nein	Nein	Nein	Nein	-2	Nein	Nein, ich bin Nichtraucherin	Nein	Nein	Nein
Ja	Ja	Ja	Ja	7	Nein	Nein	Nein	Nein	Nein	Nein	Ja	Präservativ oder Kondom, Diaphragma	-2	Nein, ich bin Nichtraucherin	Nein	Nein	Nein
Ja	Ja	Ja	Ja	6	Ja	Nein	Nein	Ja	Nein	Nein	Nein	-2	Nein	-1	-2	-2	-2
Ja	Ja	Ja	Nein	10	Nein	Nein	Ja	Nein	Nein	Nein	Ja	Präservativ oder Kondom, Diaphragma	-2	Nein, ich bin Nichtraucherin	Nein	Ja	Nein
Ja	Ich bin mir nicht sicher	Ja	Ja	3	Ich bin mir nicht sicher	Nein	Nein	Nein	Nein	Nein	Nein	-2	Nicht notwendig, ich habe keinen Partner und lebe sexuell abstinent	Nein, ich bin Nichtraucherin	Nein	Nein	Nein
-1	-2	-2	-2	-2	-2	-2	-2	-2	-2	-2	-2	-2	-2	-2	-2	-2	-2
Ja	Ja	Nein	Ja	3	Ja	Ich bin mir nicht sicher	Nein	Nein	Nein	Nein	Ja	nicht hormonelle Spirale (z.B. Kupfer, Gold)	Nein	Nein, ich bin Nichtraucherin	Nein	Ja	Ja
Ja	Ja	Ja	Ja	10	Nein	Ja, nur PMS	Nein	Nein	Nein	Ja	Nein	-2	Nein	Ja	Ja	Nein	Nein
Ja	Ja	Ja	Ja	10	Ja	Nein	Nein	Nein	Ja	Nein	Nein	-2	Nein	Nein, ich bin Nichtraucherin	Nein	Ja	Ja
Ja	Ja	Ja	Ja	5	Ja	Ich bin mir nicht sicher	Nein	Nein	Nein	Nein	Nein	-2	Nein	Nein, ich bin Nichtraucherin	Nein	Nein	Nein
Ja	Ja	Ja	Ja	6	Ja	Ich bin mir nicht sicher	Ja	Nein	Nein	Nein	Ja	andere Methoden	-2	Nein, ich bin Nichtraucherin	Nein	Nein	Nein
Ja	Ja	Ja	Ja	6	Nein	Nein	Nein	Nein	Nein	Nein	Ja	hormonell (z.B. Pille, Vaginalring, Hormonspirale oder ähnliche)	Nein	Nein, ich bin Nichtraucherin	Nein	Nein	Nein
Ja	Ja	Ja	Ja	10	Ja	Ja, PMS und Dysmenorrhoe	Ja	Ja	Nein	Nein	Ja	hormonell (z.B. Pille, Vaginalring, Hormonspirale oder ähnliche)	Nein	Ja	Nein	Ja	Ja
Ja	Ja	Ja	Ja	6	Nein	Nein	Ja	Nein	Nein	Nein	Ja	nicht hormonelle Spirale (z.B. Kupfer, Gold)	Nein	Nein, ich bin Nichtraucherin	Nein	Nein	Ja
Ja	Ich bin mir nicht sicher	Ja	Ja	7	Ja	Nein	Ja	Nein	Nein	Nein	Ja	hormonell (z.B. Pille, Vaginalring, Hormonspirale oder ähnliche)	Nein	Nein, ich bin Nichtraucherin	Nein	Ja	Ja
Ja	Ja	Ja	Ja	5	Ja	Nein	Ja	Ja	Ja	Nein	Ja	Präservativ oder Kondom, Diaphragma	-2	Nein, ich bin Nichtraucherin	Nein	Ja	Ja
Ja	Ja	Ja	Ja	3	Nein	Nein	Nein	Nein	Nein	Nein	Ja	Präservativ oder Kondom, Diaphragma	-2	Nein, ich bin Nichtraucherin	Nein	Nein	Nein
Ja	Ich bin mir nicht sicher	Ja	Ja	7	Ja	Nein	Ja	Nein	Nein	Nein	Ja	hormonell (z.B. Pille, Vaginalring, Hormonspirale oder ähnliche)	Nein	Nein, ich bin Nichtraucherin	Nein	Nein	Nein
Ja	Ja	Ja	Ja	6	Nein	Ich bin mir nicht sicher	Nein	Nein	Nein	Nein	Nein	-2	Ja	Ja	Nein	Ja	Nein
Ja	Ja	Ja	Ja	9	Ja	Ich bin mir nicht sicher	Ja	Nein	Nein	Nein	Nein	-2	Nicht notwendig, ich habe keinen Partner und lebe sexuell abstinent	Ja	Nein	Ja	Ja
Ja	Ja	Ja	Ja	9	Ja	Ja, PMS und Dysmenorrhoe	Ja	Nein	Nein	Nein	Ja	Präservativ oder Kondom, Diaphragma	-2	Nein, ich bin Nichtraucherin	Nein	Ja	Ja
Ja	Ja	Ja	Ja	6	Nein	Nein	Nein	Nein	Nein	Nein	Ja	Präservativ oder Kondom, Diaphragma	-2	Nein, ich bin Nichtraucherin	Nein	Ja	Nein
Ja	Ja	Ja	Ja	7	Ja	Nein	Ja	Nein	Ja	Nein	Nein	-2	Nicht notwendig, ich habe keinen Partner und lebe sexuell abstinent	Ja	Nein	Nein	Nein
Ja	Ja	Ja	Nein	7	Ja	Ja, PMS und Dysmenorrhoe	Ja	Nein	Ja	Nein	Nein	-2	Nein	Nein, ich bin Nichtraucherin	Nein	Ja	Ja
Ja	Nein	Ja	Ja	5	Nein	Nein	Nein	Nein	Nein	Nein	Nein	-2	Ja	Nein, ich bin Nichtraucherin	Nein	Nein	Nein
Ja	Ja	Ja	Ja	2	Ja	Nein	Ja	Ich bin mir nicht sicher	Nein	Nein	Ja	hormonell (z.B. Pille, Vaginalring, Hormonspirale oder ähnliche)	Ja	Nein, ich bin Nichtraucherin	Nein	Nein	Nein
Ja	Ja	Ja	Ja	8	Nein	Nein	Ja	Nein	Ich bin mir nicht sicher	Nein	Nein	-2	Ja	Nein, ich bin Nichtraucherin	Nein	Ja	Ja
Ja	Ja	Ja	Ja	8	Nein	Nein	Ja	Nein	Nein	Nein	Nein	-2	Nein	Ja	Nein	Nein	Nein
Ja	Ja	Ja	Ja	7	Ja	Nein	Nein	Nein	Nein	Nein	Nein	-2	Nein	Nein, ich bin Nichtraucherin	Nein	Nein	Nein
Ja	Ja	Nein	Ja	1	Nein	Nein	Nein	Nein	Nein	Nein	Nein	-2	Nein	Ja	Nein	Nein	Nein
Ja	Ja	Ja	Ja	6	Ich bin mir nicht sicher	Nein	Ja	Nein	Nein	Nein	Ja	hormonell (z.B. Pille, Vaginalring, Hormonspirale oder ähnliche)	Nein	Nein, ich bin Nichtraucherin	Nein	Nein	Nein
Ja	Ja	Ja	Ja	8	Ja	Ja, PMS und Dysmenorrhoe	Ja	Nein	Nein	Nein	Nein	-2	Nicht notwendig, ich habe keinen Partner und lebe sexuell abstinent	Ja	Nein	Ja	Ja
Ja	Ja	Ja	Ja	6	Nein	Ich bin mir nicht sicher	Ja	Ich bin mir nicht sicher	Ich bin mir nicht sicher	Nein	Nein	-2	Nein	Nein, ich bin Nichtraucherin	Nein	Ja	Ja
Ja	Ja	Nein	Ja	2	Nein	Nein	Nein	Nein	Nein	Nein	Nein	-2	Nein	Nein, ich bin Nichtraucherin	Nein	Nein	Nein
Ja	Ja	Ja	Ja	10	Ja	Nein	Ja	Nein	Nein	Nein	Nein	-2	Nein	Nein, ich bin Nichtraucherin	Nein	Nein	Nein
Ja	Ja	Ja	Nein	7	Nein	Nein	Ja	Nein	Ja	Nein	Nein	-2	Nein	Nein, ich bin Nichtraucherin	Nein	Nein	Nein
Ja	Nein	Ja	Ja	8	Nein	Nein	Nein	Nein	Nein	Nein	Ja	hormonell (z.B. Pille, Vaginalring, Hormonspirale oder ähnliche)	Ja	Ja	Nein	Ja	Nein
Ja	Ja	Ja	Ja	10	Ja	Nein	Ja	Ich bin mir nicht sicher	Nein	Nein	Ja	Präservativ oder Kondom, Diaphragma	-2	Nein, ich bin Nichtraucherin	Nein	Ja	Nein
Ja	Ja	Ja	Ja	6	Ja	Nein	Ja	Nein	Nein	Nein	Nein	-2	Nein	Nein, ich bin Nichtraucherin	Nein	Ja	Ja
Ja	Ja	Ja	Nein	9	Ich bin mir nicht sicher	Nein	Ja	Ich bin mir nicht sicher	Nein	Nein	Nein	-2	Nicht notwendig, ich habe keinen Partner und lebe sexuell abstinent	Nein, ich bin Nichtraucherin	Nein	Ja	Ja
Ja	Ja	Ja	Ja	8	Ja	Ja, nur PMS	Ja	Nein	Ja	Nein	Nein	-2	Ja	Ja	Nein	Ja	Ja
Ja	Ja	Ja	Ja	7	Ja	Nein	Ja	Nein	Nein	Nein	Nein	-2	Nein	Nein, nur gelegentlich (weniger als 1x am Tag)	Nein	Ja	Nein
Ja	Ja	Ja	Ja	8	Ja	Ja, PMS und Dysmenorrhoe	Ja	Nein	Ja	Nein	Nein	-2	Nein	Nein, ich bin Nichtraucherin	Nein	Ja	Ja
Ja	Ja	Ja	Ja	7	Nein	Nein	Ja	Nein	Nein	Nein	Nein	-2	Nein	Ja	Nein	Nein	Ja
